# Supplementary material for: A Plastic EMP1+ to LGR5+ Cell State Conversion as a Bypass to KRASG12D Pharmacologic Inhibition in Metastatic Colorectal Cancer
Source: Cancer Discov. 2025 Oct 21;16(2):320–44. doi: 10.1158/2159-8290.CD-25-0679 (PMC12877754; doi:10.1158/2159-8290.CD-25-0679)
Supplement: Supplementary Table S1 — Gene signatures used in Figure 1 (G, I, K), in Supplementary Figure S2, for the GSEA analysis in Figure 2 (B, G, J, M), in Supplementary Figure S5, in Figure 3 (A, B, C). [file cd-25-0679_supplementary_table_s1_suppst1.xlsx]

## Sheet: Sheet1
Supplementary Table S1. Gene signatures used in Figure 1 (G, I, K), in Supplementary Figure S2, for the GSEA analysis in Figure 2 (B, G, J, M), in Supplementary Figure S5, in Figure 3 (A, B, C).
EpiHR (Cañellas et al. 2022)	Lgr5+ Intestinal Stem Cells (Muñoz et al. 2012)	Fetal Organoids (Mustata et al. 2013)	Revival Stem Cells (Vazquez et al. 2022)	Revival Stem Cells (SSC2c) (Ayyaz et al. 2019)	YAP_22 (Wang et al. 2018)	Immature enterocytes (Smillie et al. 2019)	Proliferation (Merlos et al. 2011)	Basal pancreatic cancer cells (Raghavan et al. 2021)	iCMS2 (Joanito et al. 2022)	iCMS3 (Joanito et al. 2022)	HALLMARK_MYC_TARGETS_V2
NGRN	1300002K09Rik	Spp1	ALCAM	Malat1	CYR61	KRT8	FRZB	KRT6C	CXCL14	AL445524.1	Aimp2
FBXL13	6230424C14Rik	Gja1	TNNT2	Ly6d	CTGF	CLDN7	STIL	KRT6B	LY6G6F-LY6G6D	TNFRSF10B	Bysl
ITGA3	Adra2a	Ctgf	HLA-DQB2	Clu	AMOTL2	CLDN4	AURKB	KRT6A	EREG	DNAJC10	Cbx3
SLC25A25	Afap1	Basp1	HLA-DQB1	Cldn4	ANKRD1	CLDN3	DHFR2	KRT7	TIMP3	IGHG4	Cdk4
SEMA4B	Angpt2	Tacstd2	ZNF703	Sprr1a	IGFBP3	KRT18	DHFRP1	KRT5	KRT23	TSTA3	Dctpp1
MAPK3	Apcdd1	Car2	ETV5	Areg	F3	PRSS1	DHFR	LDHB	RUBCNL	PFKP	Ddx18
RIN1	Arhgef4	Sftpd	CLDN4	Gsta1	FJX1	PRSS3P2	CCNA2	HSP90AA1	PLTP	RASL11A	Dusp2
PNPLA2	Arl4c	Mal	RUNX1	Tm4sf4	NUAK2	PRSS2	KIF11	KRT13	TNNC2	LIPG	Exosc5
RHOD	Ascl2	Clu	EPHA4	Lypd8	LATS2	PRSS3	VANGL2	KRT19	GGH	RAB15	Farsa
MID1IP1	Atg16l2	Wfdc2	KRT15	Neat1	CRIM1	SLC15A1	CDC25A	KRT15	FN1	CTNNBIP1	Gnl3
DDR1	Atm	Msln	VIM	Ubd	GADD45A	LGALS3	MCM2	KRT17	TDGF1	MUC17	Grwd1
LAMB3	Axin2	Vsig1	PTGS2	Ctsd	TGFB2	EPCAM	MCM7	ANXA1	ARID3A	ATL3	Hk2
FLRT1	B930095G15Rik	Expi	EPHA2	Reg3g	PTPN14	HSD17B2	KIF23	ANXA2P2	PTPRO	ADAM9	Hspd1
PRSS22	Cachd1	Tubb6	CLDN1	Cdkn1a	NT5E	EFNA1	CCNB1	ANXA2	CYP2W1	SEZ6L2	Hspe1
LAMC2	Car12	Ly6a	CKB	Guca2a	FOXF2	SDCBP2	ARL13B	MT1E	TSPAN6	LPIN1	Imp4
HOXA4	Casp12	Syt14l	KRT18	Emp1	AXL	CTSA	PBK	MT1L	FGGY	ATP1B1	Ipo4
FAM83A	Cbx6	Crip2	MDM2	Muc3	DOCK5	CYP3A4	RRM2	MT1F	DPEP1	PPP6R1	Las1l
EXOC7	Cc2d2a	Anxa1	CLIC3	Ms4a10	ASAP1	CYP3A5	ROBO2	MT1H	AXIN2	DEPP1	Map3k6
TNFRSF21	Cd320	Col4a1	RACK1	Gm42418	RBMS3	CYP3A7	RRM1	MT1B	PRSS23	WARS	Mcm4
RIPK4	Cdc42ep1	Il33	TIMP2	Ahnak	MYOF	CYP3A7-CYP3A51P	TFPI	MT1X	PLIN2	S100A13	Mcm5
PRPH	Cdo1	Ly6f	ANXA1	Lamc2	ARHGEF17	SLC26A3	MSH6	MT2A	PLCB4	C9orf3	Mphosph10
KRT19	Ces1d	Sprr1a	ANXA5	Serpinb1a	CCDC80	AQP8	SESTD1	MT1G	RNF43	DPYSL2	Mrto4
COLEC10	Cgnl1	Lor	TGFBI	Cdh1		PKIB	BIRC5	MT1A	PFDN4	MMP7	Mybbp1a
SPINT1	Cited4	Col4a2	PAQR8	Krt19		ENTPD8	NUSAP1	GJB5	ASCL2	CDKN2A	Myc
VGLL1	Clca1	Krt4	CELF2	Cdhr5		RHOC	HELLS	CAV1	PRR15	TVP23B	Ndufaf4
ZNF185	Clca2	Igfbp7	LDLR	Ccnd2		KRT20	FANCD2	AQP3	DDX27	S100P	Nip7
GJB3	Clic6	Akap13	ID2	Cldn3		FABP1	CYP1B1	CAP1	QPRT	CLU	Noc4l
PAEP	Cpn1	Sptssb	TLR4	Cxadr		NDRG1	HS6ST2	CSTA	AP003774.4	SERPINB5	Nolc1
RIMBP2	Cttnbp2	Ecscr	NOS2	Lgals3		TMEM54	CENPN	SEMA3C	LCN15	CYR61	Nop16
WFDC3	Cyp2e1	Ivl	S100A6	Gsta4		SPATS2L	FEN1	SLC2A1	POFUT1	EPS8L1	Nop2
GAS6	D930015E06Rik	Gkn1	S100A4	F3		GNA11	PLK4	DHRS9	CPNE1	TRIM29	Nop56
HTR2C	Dct	Akr1b8	RIPK2	Cxcl16		SERINC2	CENPM	EMP1	AREG	SDR16C5	Npm1
MROH6	Ddb2	Cdh13	SCD	2210407C18Rik		EMP1	UHRF1	F3	MYC	PRSS2	Pa2g4
CAPN12	Ddo	Slc45a3	NFKBIA	F11r		TAC1	AQP3	S100A2	OSER1	RGS10	Pes1
FBXL14	Dync2h1	Efna5	CCN2	Xist		SPINT1	ECT2	DDIT4	ZNF503	MYOF	Phb1
MAGI2	E230029C05Rik	Anxa8	HSPB1	Reg3b		SLC6A8	CELSR1	ITGA3	SLC5A6	TMEM92	Plk1
ANXA3	Ell3	1700007K13Rik	LRG1	Prap1		HPGD	TACSTD2	PTPN13	NELFCD	IFI16	Plk4
PPL	Emp2	Acsm3	SERPINB9	Guca2b		CA4	CDC20	CD44	DPM1	TYMP	Ppan
BAIAP2	Epha4	Ppic	TNF	Itm2b		CDHR2	RNASEH2A	FRMD6	FARP1	CA9	Pprc1
LINGO1	Ephb3	Anxa3	LGALS1	Nupr1		CA2	MYCN	CAST	TP53RK	TPGS1	Prmt3
KLK7	Esam	Eda2r	HSPA1B	Anxa1		DUOX2	PMCH	GAPDH	ARHGAP45	CDC42EP1	Pus1
EPHA2	Esrrg	S100a6	HSPA2	Basp1		SLC26A2	PMCHL1	FLNA	EIF6	BNIP3L	Rabepk
KRT17	Evl	Ldh2	GADD45B	Krt8		AQP7P3	PMCHL2	PKP1	ACOT8	STIM2	Rcl1
SCGN	Farp1	Ly6c	CRYBG1	Tob1		AQP7	SYNE1	COL7A1	NKD1	LINC00467	Rrp12
KLK5	Fbxo21	Efemp1	AKR1B15	Itgb4		MS4A12	E2F7	SCEL	CTNNBL1	AGRN	Rrp9
LAMA3	Fgfr4	Ddit4l	AKR1B10	Cdh17		MYPN	RAB11FIP3	SLITRK6	YWHAB	ME1	Slc19a1
EPS8L1	Fmnl2	Pdzk1ip1	VAMP5	Anxa2		TRIM31	DUSP10	MTSS1	TRIB3	RGS2	Slc29a2
FXYD4	Fstl1	Ly6d	WWTR1	Plec		PLAC8	MCM10	CD109	PSMA7	EGLN3	Sord
SNX24	Fzd2	2310002J15Rik	GJB3	Ms4a8a		LYPD8	TCF19	LY6D	TOP1MT	IFI6	Srm
SLC22A18	Gas6	Cugbp2	KLF7	Gsn		CDHR5	FANCA	AHNAK2	RAB5IF	FUT8	Supv3l1
KLK8	Gkap1	Laptm5	CLU			ST14	CHRNA5	CST6	MAPRE1	CD55	Tbrg4
KCNN4	Gkn3	Plekhs1	SYT8			PEX26	RAD51AP1	FAM83A	AHCY	PMP22	Tcof1
RASAL1	Gpld1	Dscr6	ENAH			SFN	CDK6	GPR87	ATP9A	KDELR3	Tfb2m
LEMD1	Gpr30	Hs6st2	RHOD			ELF3	CTNNAL1	SPRR3	CTSA	CFD	Tmem97
KCNK3	Gramd1a	Slc4a11	CNN2			TJP3	CBFA2T3	SPRR1B	RAE1	ANXA1	Ung
RNF39	Hunk	AI467606	SLCO4A1			PDZK1P1	NAP1L1	YBX3	NEU1	AC020656.1	Utp20
HIST2H2BE	Igfbp4	Cryab	GATM			PDZK1	NRM		C8orf33	COL16A1	Wdr43
LMO7	Il17rd	Sh3kbp1	ZNF296			SRI	ANLN		CDK5RAP1	KRT7	Wdr74
C1orf116	Immp2l	Samd5	ITGB4			TSPAN1	CHEK1		GPSM2	ANKRD36C
PSORS1C1	Irs1	Phlda3	TINAGL1			TMEM45B	KIF14		PRPF6	REG3A
GPRC5A	Kcne3	Krt7	CAMSAP2			CDA	SNX10		TOMM34	C4BPB
SEZ6L2	Klhl8	Il1rn	S100A14			TMEM37	CHRNA3		SCML1	SYTL1
C19orf33	Large	Ccnd1	LAMA3			NLN	CEP78		STK4	KLK11
GDPD3	Lgr5	Fut2	BAIAP2L2			SLC5A11	DENND5A		DDAH2	RARRES3
KLK10	Lipt2	Serpinb9b	PDZK1IP1			RETSAT	PDGFC		RTF2	TFF2
SLC20A1	Man2a2	Plaur	KIFC3			AOC1	SETD7		PMEPA1	DUSP4
KLK11	Mex3a	Prtf	SOCS3			GPA33	STXBP1		FERMT1	TFF1
KLK6	Mia1	Syt8	EMP1			PIGR	EIF2AK4		PRELID3B	NDUFA4L2
SCEL	Mpp3	Tmem40	ITGAV			GDA	SLCO5A1		UCA1	AQP3
KCNJ16	Msi1	5830408B19Rik	MST1R			CLCA4	FANCI		GABRE	RAMP1
KRT80	Myc	Ptp4a3	CGNL1			ANPEP	CENPH		EIF2S2	F3
CAMK2N1	Mycl1	Gpx2	NFKBIZ			SLC44A4	CD44		PDRG1	LYZ
KRT6A	Nap1l1	Psapl1	BOK			SMIM22	MDFIC		NFS1	MUC5AC
DISP2	Napepld	Fer1l3	SULF2			CFDP1	LRP8		PCMTD2	TM4SF4
SLC2A1	Notch1	Zfp365	FABP5			LSR	MTBP		RNF114
SCNN1A	Notch2	S100a11	FABP5P3			SPINT2	CDR2L		ANO9
TM4SF4	Phldb2	Psca	SLC7A5			ASS1	RBL1		FUNDC2
MSLN	Pla2g4a	Oas1f	CA2			CES2	MAD2L1		ZDHHC9
COL17A1	Plekhb1	Sox21	PLCD3			MYH14	MCM6		UTP14A
FAM155A	Plxnb1	Fabp5	CXCL10			MYO15B	CHAF1B		STAU1
KRT6B	Pogk	Col18a1	CXCL9			LAMB3	VRK1		DAB2
PLA2G10	Ppap2b	Cd14	MSN			MUC13	TYMS		COMMD7
MYBPC1	Prelp	Pmm1	TNNI2			TMIGD1	NEK2		SERPINE2
SFTA2	Prkd3	Plk2	NOXO1			AMN	PRC1		IFITM1
SLPI	Psd3	Clic3	GASK1B			GCNT3	KIF18B		RNF113A
VSIG2	Psrc1	Ncmap	INKA2			MISP	ELAVL2		FMR1
RHBDL2	Ptpro	Ereg	TNFAIP3			TST	DSCC1		PRAP1
SERPINB5	Ptprs	Icam1	GPR137B			PPP1R14D	GINS1		UCKL1
S100A2	Rad51l1	Fxyd3	PLK2			CLDN23	CDC7		DNTTIP1
MMP7	Rasa3	Ccng1	GLIPR1			TMEM150B	ERG		ADRM1
CTSE	Rgmb	Rbms1	RAB15			C15orf48	ZNF367		PROSER1
NXF3	Rgs12	Bmp8b	CD44			CYSTM1	GINS2		GTF2F2
GSTA2	Rnf32	Mgat4c	GPX2			AGPAT2	ESCO2		ASXL1
GSTA1	Rnf43	Rdh10	ENDOD1			C11orf86	AS3MT		GID8
CLSTN2	Scn2b	Enah	IRF1			C19orf33	PMP22		DKC1
HOXB8	Sectm1b	Vnn1	BASP1			EFCAB5	CENPI		GTF2IRD1
GABRP	Sema7a	Epha4	CAP2			FXYD3	SPC25		NDRG3
TACSTD2	Sestd1	Pdlim4	TRIM40			GPRC5A	RAD54B		NEK3
DUSP27	Sfrp5	Ggta1	HLA-DQA2			GUCA2A	DCLRE1B		STX16
	Shisa2	Tnni2	HLA-DQA1			GUCA2B	UBE2T		SERINC3
	Slc19a2	Ier3	ICAM1			KRTAP13-1	CDT1		CHCHD7
	Slc23a3	Glipr1	HCAR2			KRTAP13-3	ATAD5		TIMM8A
	Slc27a2	Il17re	HCAR3			KRTAP13-2	SLC24A3		CARS2
	Slco3a1	Tmem34	P2RY2			KRTAP13-4	OIP5		RRS1
	Smo	S100A7A	IL17RE			MALL	PRIM1		ZMYND8
	Snx10	Mcpt2	ARHGAP44			PRAP1	E2F8		TPD52L2
	Sorcs2	Suox	HSPH1			SECTM1	FAM83D		PEPD
	Sox4	Prss22	SLC39A10			SLC51B	NUP210		CSE1L
	Sox9	Tspan6	MFSD4A			TMEM171	ERCC6L		UCHL3
	Sp5	Abcb1b	TRAM2				WDHD1		SLC2A8
	Srl	Tns4	NFE2L3				FIGNL1		CYB5B
	Sycn	S100a14	STX11				TROAP		GAL
	Tead2	Lamc2	TNFAIP8				TOP2A		PIGU
	Tex9	Jub	PMEPA1				PSAT1		VAPB
	Tfpi	Ecm1	FKBP9				CCDC15		PARD6B
	Tgif2	Scel	FHL2				CLCA2		NCOA3
	Tmem209	Fam198b	EMP2				DOCK10		RALY
	Tnfrsf19	Osbpl5	EYA2				SEMA4D		C20orf27
	Trim44	Tlr4	AP1S3				CD200		EDN1
	Ttc21b	Timp2	ILDR1				STOX1		PHF20
	Ttpa	Trex2	TGM2				KNTC1		DEFA6
	Txndc16	Gatm	CCL13				EXO1		DYNLRB1
	Utrn	Zic4	CCL2				NCAPG		LAS1L
	Vav3	Arl4c	FMNL2				RAD51		SLC20A2
	Wdr35	Wwtr1	ERCC5				USP13		YAE1D1
	Wdr90	Aqp5	ARL4C				NEIL3		IGBP1
	Wwp1	Capn2	SPATA6				TK1		FTL
	Wwtr1	Ccp110	LCN2				NPHP1		KPNA3
	Zfp12	Emp2	FOSL1				CACNA2D2		NKAP
	Zkscan17	4833427G06Rik	ARL14				DEPDC1		PLAGL2
	Znrf3	Abcc4	ABCB1				WDR76		PQBP1
	Zranb3	Mtap6	ACSM3				PKIA		RAB20
	Acsm3	Hyal1	RGS19				RFC3		MRGBP
	Afap1l1	Ift57	WFDC2				SMC2		IFT52
	Agr3	Serpinb6b	TUBA1A				SLC4A7		SCAND1
	Aqp4	Slc25a48	CAPN5				PRSS21		XRN2
	Cd44	Psrc1	PLAU				BUB1B		ARFRP1
	Cdca7	Slc44a2	SH3BGRL2				BUB1B-PAK6		RB1CC1
	Cdk6	5730416F02Rik	GPNMB				PAK6		NAA20
	Clca4	Hspa1b	PLEKHS1				GTSE1		RALGAPB
	Cnn3	Ppl	MISP3				BUB1		MPLKIP
	Dach1	Mgmt	FLNA				ULK2		ATP5F1E
	Dmpk	Cd68	SLC44A2				CENPK		EEPD1
	Fam115c	Cxcl16	HMOX1				CNTLN		OSBPL2
	Fzd7	P2ry6	CTSH				NCAPG2		PROX1
	Glrx	Ddah1	SEMA7A				CKAP2L		C2
	Grb7	Pmepa1	RBMS1				KATNAL1		SYS1
	Kcnq1	Gcnt1	TSPAN6				IQGAP3		NORAD
	Lcp1	Cgnl1	LPCAT4				CDC6		FBL
	Mecom	Emp1	OSBPL5				C18orf54		SLC7A6
	Nav1	Prl2c3	MSLN				BRCA1		ERGIC3
	Olfm4	Bok	CLCA4				DSCAML1		SNRPB2
	Paics	Ildr1	ZMAT3				FUT1		PCIF1
	Picalm	1110028F11Rik	RAB11FIP5				IL17RB		RPN2
	Sept6	Plf	ICA1				POU2AF1		MCTS1
	Slc12a2	Arhgef4	IL1RN				PTGDR		AURKA
	Smoc2	Arhgef3	SCEL				RETNLB		EIF3E
	Soat1	Msn	ANXA3				RGS10		RAB22A
	Sorbs2	Dcxr	PPL				SAMD5		IRS2
	Tns3	Spata6	PHLDA2				SLFN11		STRAP
	Vdr	Arhgap44	EPS8L1				SLFN13		RBM39
	1500011H22Rik	Rgs19	RALGAPA2				SORBS1		BCAP31
	2310008H04Rik	Noxo1	CAMKK1						CCDC85B
	4933439C10Rik	Vangl1	PHLDA1						CEBPB
	Acpl2	S100a4	MYH9						TBRG4
	Acvr2b	Tspan4	TSPAN4						DCAF13
	Adrbk2	Gpr137b	SORL1						RNF170
	AI480653	Ccnd2	GTSE1						HELZ2
	Aldh7a1	Ttc9	DAPK1						ATP6V1H
	Alms1	Pdrg1	TCIRG1						ZFAS1
	Als2cr4	Vamp5	ITGA2						GTF3A
	App	Far1	TNFRSF1B						MICU2
	Aqp1	Serpinb5	GCNT3						COX19
	Arhgap39	Ctsh	SLC19A2						PSPH
	Aspm	4930461G14Rik	AVPI1						FNTA
	Atp11a	Fam212b	CA12						NXT1
	Atr	Akr1b10	ABI3						NSDHL
	AU020206	Rab15	KCNN4						SPATA13
	Bckdhb	Zmat3	PLAUR						LAMP2
	Bcl2	Ahnak	MRAS						DNAJC5
	Bcl7a	Krt18	HYAL1						CCL20
	Blnk	Dapk1	EPN3						DARS
	Brca2	Flot2	IFITM3						FTX
	C79407	Avpi1	ARHGEF4						C6orf48
	Ccbl2	Rab11fip5	TCIM						PRKDC
	Ccdc18	Tuba1	DYRK3						RP9
	Cdca7l	Fam129b	CKAP2						DIDO1
	Cenpf	Mfsd4	CXCL5						EIF3H
	Cep192	Paqr8	CXCL6						MRPS31
	Cit	Serpinb11	CXCL2						PET117
	Ckap2	Prkar1a	CXCL3						YTHDF1
	Csad	Lama3	CXCL1						RNASEH2B
	Csnk1e	Tinagl1	DDAH1						C6orf222
	Dapk2	Mcam	CD68						UTP23
	Dctd	Nfe2l3	TMEM43						SINHCAF
	Dtl	Sh3bgrl2	CCDC92						MRPS24
	Efna4	Lmna	TMEM184C						TRPC4AP
	Ehf	Scmh1	C6orf141						LYPLA1
	Elmo1	E130012A19Rik	CAVIN3						NUDT4
	Engase	Pdlim7	CD14						SPRYD7
	Eri2	Foxq1	CWH43						ADIRF
	Espl1	Gcnt3	CXCL16						PCID2
	Etv6	Akr1b3	EPOP						PGRMC1
	Fads1	Tmem43	EREG						SLC52A2
	Fam115a	Mdm2	FFAR4						TWISTNB
	Fam189b	2210011C24Rik	FUT2						UPF3A
	Fam92a	Slfn2	FXYD3						EPB41L5
	Fhdc1	Gtse1	GCNT1						TCF7
	Fras1	Gpc1	GGTA1						ZC3H13
	Gabbr1	Camsap2	IL33						SCARB1
	Gemin8	Hspb1	ITPRIPL2						GNPDA1
	Gins1	Eps8l1	KRT23						RNF6
	Gm3626	Ckap2	LAPTM5						TRAP1
	Gm5918	Golga2	MSANTD3						NCBP2
	Haus4	Adam9	MTCL1						CHD6
	Hdac11	Plat	MUC3B						PDPK1
	Hemgn	Wwc2	MUC3A						TIMM17B
	Hirip3	Prkcdbp	MUC4						HUS1
	Ifitm2	Inf2	NAIP						ASPSCR1
	Ift122	Aim1	OAS1						C1GALT1C1
	Ilf3	Mras	P2RY6						UBAC2
	Isyna1	Tpm2	PIMREG						EXOSC5
	Kif12	Chrnb1	PPIC						EDEM2
	Kif20a	Anxa5	PSRC1						VBP1
	Klhl23	Ak1	RPPH1						HM13
	Krt23	Vax1	SAMD5						NDFIP2
	Lancl1	Tead4	SLPI						CHMP4C
	Lass6	Dyrk3	SPP1						RPUSD1
	Limk2	4632434I11Rik	TMPRSS11GP						SLC3A2
	Lpar6	Itgb4	TNFSF9						CDK8
	Lrig1	Bax	TNIP3						GLA
	Lysmd2	Arl1	TNS4						VMA21
	Maged1	Rhod	TRIM15						CSNK2A2
	Marveld1	Fam64a	VNN1						NAE1
	Mcc	Msantd3							NIT2
	Mcm8	Cd99l2							COMMD6
	Mdn1	Klrg2							TBC1D4
	Mfge8	Clcf1							NAA10
	Mif	Id2							ABRACL
	Mlh3	Sca10							UTP4
	Mlxip	Sgcb							LAGE3
	Mpzl1	Aen							LDHB
	Mpzl3	Abcc5							SLC29A1
	Myo1b	Flnc							GPALPP1
	Nedd4	Pir							NIP7
	Nelf	Cdkn2a							TPX2
	Nfia	Fmnl2							MED30
	Nfic	Fbxw9							MALSU1
	Nin	Cd44							PAN3
	Nod1	Slc39a10							TSC22D1
	Nt5c3l	Endod1							LAPTM4B
	Orc1	Mboat1							DNAJC15
	Palb2	Kifc3							PDP1
	Pbx1	Ccdc92							OGFR
	Pck2	Susd4							EPB41L1
	Pde3b	Cnn2							SNRPB
	Pds5b	Gnai1							SOX4
	Peli2	Rab27b							ZFAND1
	Phc1	Tspan2							PAK1IP1
	Phlpp1	Usp46							CDK4
	Plce1	P2ry2							HSD17B10
	Pls3	Cd55							BOP1
	Pnpla7	Krt23							GPCPD1
	Poglut1	Gsn							MRPL13
	Pold1	S100a16							CDC25B
	Pole	Gpr120							SUCLA2
	Poli	Tbc1d2							ESF1
	Ppat	Sorl1							C8orf59
	Ppm1f	Fkbp9							IMMP2L
	Ppp1r9a	Aaas							BCL2L1
	Prkacb	Epn3							NHLRC3
	Prpf40b	Frmd6							RPIA
	Prps2	Alcam							AC004130.1
	Prrc2b	G6pdx							ABHD12
	Ptprm	Abi3							SLC35C2
	Qsox2	B9d1							ARMC1
	Rassf4	Zbtb32							GOLGA7
	Rgnef	Il4ra							TXLNG
	Rhbdf1	Trp53inp1							CCT6A
	Rnf219	1700066B19Rik							NUPL2
	Rprd1a	Gjb3							BLCAP
	Sema3b	Zfp52							CYP2S1
	Sesn3	Plcd3							CDC16
	Slc39a10	Btg2							SMIM26
	Slc44a2	Slc19a2							UBE2C
	Smpx	Slco4a1							UBA2
	Sord	Baiap2							CCDC34
	Spag5	Ercc5							COPS5
	Spata24	Abhd4							ARL4A
	Spice1	Kcnn4							SLC38A5
	Stk39	Dhh							TXNDC9
	Tbc1d19	Ap1s3							AVL9
	Tbc1d4	Wnt4							RBMX2
	Tgif1	Glis3							RIDA
	Tiam1	Tnfaip8							EMD
	Timeless	Mlkl							HIBADH
	Tmem132a	Phlda2							IPO5
	Tmem194	Fosl1							ARFGAP1
	Tmem9	Dusp22							MED4
	Tnfaip8l1	Hspa2							MRPS17
	Tnfsf10	Wtip							PEX16
	Tns4	Soga2							RRP9
	Trim37	Klhl13							CAPZA2
	Tspan5	Camkk1							RPRD1B
	Ttc23	Capn5							ALKBH3
	Tubb2b	Ica1							CTSH
	Ung	Tnfrsf10b							CXCL3
	Vnn1	Gadd45b							SUPT20H
	Xrcc5	Exoc4
	Yap1	Rgs17
	Zbtb12	Stx11
	Zbtb25	Rps19
	Zbtb38	Gusb
	Zfhx3	Serpinh1
	Zfp275	Cpt1c
	Zfp292	Btbd11
	Zfp318	Fam149a
	Zfp397
	Zfp462
	Zfp553
	Zfp566
	Zfp704
	Zfp783
	Zfp90
	Zmym1
	1110051M20Rik
	1190002H23Rik
	1700040L02Rik
	4933431E20Rik
	Acot1
	AI747448
	Ak7
	BC021891
	Bhlhb9
	Ccdc111
	Ciita
	Clu
	Dtx4
	Fam171a1
	Fgd1
	Greb1
	H2-Aa
	H2-Eb1
	Hmbox1
	Hmga2
	Iffo2
	Ifitm3
	Impdh2
	Irf2bp2
	Kank1
	Klhl24
	Lamb3
	Lect2
	Nr2e3
	Nrg4
	Nrn1
	Nrtn
	Pcdh8
	Pde8b
	Pdgfa
	Phf20
	Prss23
	Rasl11b
	Rassf5
	Rccd1
	Rdh16
	Rhobtb3
	S100pbp
	Sdc4
	Sgk1
	Slc14a1
	Slc16a13
	Smarcd3
	Tbc1d9
	Tcf7
	Tifa
	Tlr2
	Trim24
	Trim32
	Wfdc15b
	Zc3hav1l
	Zfp503
	Zfp618
	Zfp956
