# Supplementary material for: A Plastic EMP1+ to LGR5+ Cell State Conversion as a Bypass to KRASG12D Pharmacologic Inhibition in Metastatic Colorectal Cancer
Source: Cancer Discov. 2025 Oct 21;16(2):320–44. doi: 10.1158/2159-8290.CD-25-0679 (PMC12877754; doi:10.1158/2159-8290.CD-25-0679)
Supplement: Supplementary Table S2 — Hallmark, GOCC, KEGG and custom gene signatures of AKTP MTO, AKP CTO, PDO131, and PDO C31M. Selection related with Figure 2 (B, G, J, M) [file cd-25-0679_supplementary_table_s2_suppst2.xlsx]

## Sheet: GSEA_AKTP_MTO 
Supplementary Table S2. Hallmark, GOCC, KEGG and custom gene signatures of AKTP MTO, AKP CTO, PDO131, and PDO C31M. Selection related with Figure 2 (B, G, J, M)
Pathway	pval	padj	ES	NES	leadingEdge
Lgr5+_ISCs	4.1179e-16	3.71091e-13	0.579232	2.2252	Smoc2, Apcdd1, Ptpro, Sorbs2, Prss23, Rnf32, Cpn1, Sorcs2, Gpld1, Dtx4, Rdh1, Cited4, Cdca7, Aqp1, Blnk, Engase, Axin2, Hdac11, Pbx1, Tns3, Sp5, Kcnq1, Klhl24, Sox4, Epha4, Pdgfa, Rnf43, Tmem132a, Napepld, Notch1, Dmpk, Dach1, App, Mcc, Bcl7a, Limk2, Cachd1, Sesn3, Znrf3, Pds5b, Klhl8, Cdc42ep1, Acot2, Lgr5, Tifa, Ehf, Nav1, Cdk6, Cd320, Sord, Rgs12, Pla2g4a, Kif12, Glrx, Csad, Maged1, Greb1, Asc…
mmu00830 (00830) - Retinol metabolism -	1.46617e-07	1.16582e-05	0.701134	2.15454	Rdh10, Aldh1a1, Aldh1a3, Ugt2b34, Aldh1a7, Rdh1, Cyp2b10, Dhrs3, Rdh16, Rdh19, Hsd17b6, Rdh7, Ugt2b5, Dhrs4, Rdh16f2, Rpe65, Ugt2b35, Rdh9, Cyp3a13, Ugt2b1, Ugt2b38, Dgat1, Ugt2b37, Ugt2a3, Cyp2b13, Retsat, Adh7, Aox1, Adh1, Rdh13
GOBP_POSITIVE_REGULATION_OF_POTASSIUM_ION_TRANSMEMBRANE_TRANSPORTER_ACTIVITY	9.34386e-05	0.00251354	0.79075	1.97061	Atp1b1, Ank2, Lrrc26, Amigo1, Akap9
GOBP_MONOVALENT_INORGANIC_CATION_HOMEOSTASIS	3.04777e-06	0.000161562	0.562101	1.92896	Atp1b1, Slc9a3, Car2, Upk3a, Scnn1a, Edn1, Kcnq1, Slc9a4, Slc9a9, Ext1, Cln6, Agt, Tmem106b, Tm9sf4, Slc4a2, Vps33a, Atp1a1, Slc9a8, Slc12a6, Pdk2, Tmem175, Slc12a9, Ppt1, Cftr, Bcl2, Ext2, Npr1, Slc4a4, Tmem9, Chp1, Tcirg1, Slc12a7, Rab20, Slc4a7, Scnn1g, Atp6v0a4, Slc12a5, Slc26a6
R-MMU-390918 (R-MMU-390918) - Peroxisomal lipid metabolism	0.000211876	0.00479337	0.726334	1.9169	Crat, Phyh, Acox3, Crot, Scp2, Hsd17b4, Mlycd, Decr2, Eci2, Abcd1, Aldh3a2, Acbd5, Acaa1b, Acox2, Acot6, Nudt19, Ehhadh
GOBP_POSITIVE_REGULATION_OF_TRANSPORTER_ACTIVITY	8.11837e-06	0.0003658	0.570744	1.89679	Atp1b1, Pink1, Gstm7, Wnk4, Edn1, Gsto1, Ank2, Lrrc26, Cracr2a, Cacnb3, Tcaf1, Glrx, Nipsnap2, Ifngr2, Rxra, Rgn, Coa8, Cftr, Pkd2, Wnk2, Hap1, Amigo1, Ank3, Chp1, Pdzk1, Hspa2, Akap9, Dmd, Calm1, P2ry6, Atpsckmt, Stim1, Adrb2
GOBP_HEMATOPOIETIC_STEM_CELL_HOMEOSTASIS	0.000909439	0.0141303	0.812324	1.87259	Adgrg1, Sox4, Ext1, Adar, Zfp251, Foxa3, Nle1, Tcirg1, Ociad2, Ubap2l
GOBP_LIPID_CATABOLIC_PROCESS	4.86215e-08	4.35488e-06	0.49124	1.86606	Lgals12, Gpld1, Plaat3, Cyp1b1, Hsd17b11, Crat, Hexa, Bco2, Idh1, Gm2a, Acaa2, Etfbkmt, Eci1, Napepld, Gpcpd1, Pccb, Adtrp, Plch2, Abhd3, Sgpl1, Ivd, Ddhd2, Phyh, Plpp6, Sphk1, Smpd2, Faah, Prdx6, Acox3, Hsd17b6, Pla2g4a, Hsd17b14, Fuca1, Echdc2, Nceh1, Acad11, Pafah2, Acad10, Crot, Scp2, Pla2g2a, Pcca, Hsd17b4, Bscl2, Mlycd, Pla2g4c, Plbd2, Pnpla7, Gba2, Abhd12, Ppt1, Pla2g2f, Decr2, Pla2g10, Sm…
mmu00511 (00511) - Other glycan degradation -	0.00219821	0.0262958	0.780704	1.8573	Hexa, Engase, Hexd, Man2b2, Man2b1, Fuca1, Glb1, Gba2, Neu2
GOBP_TRNA_METABOLIC_PROCESS	1.26309e-06	7.42337e-05	0.521982	1.85516	Wdr6, Brf1, Tyw1, Nsun3, Trp53rka, Gtf3c6, Nat10, Elac2, Trmt61a, Rars2, Trmt6, Ankrd16, Alkbh8, Trmu, Trmt9b, Elp1, Prorp, Gatc, Dtwd2, Mettl2, Pus10, Dicer1, Trmt1, Tyw3, Ptcd1, Dus3l, Thg1l, Ears2, Pusl1, Ctu2, Qtrt1, Qtrt2, Gtf3c4, Trmt11, Urm1, Gatb, Dtd1, Trub1, Gtpbp3, Lcmt2, Rtcb, Slfn9, Mettl8, Mocs3, Kti12, Elp4, Tprkb, Osgep, Trmt44, Farsa, Alkbh1, Rpp14, Adat1, Thumpd1, Sepsecs, Gtf3c…
GOBP_POSITIVE_REGULATION_OF_MACROPHAGE_DERIVED_FOAM_CELL_DIFFERENTIATION	0.000860749	0.0135687	0.792758	1.85379	Il18, Agt, Csf1, Nfkb1, Pla2g2a, Pla2g10, Pla2g5
GOCC_BRUSH_BORDER_MEMBRANE	0.000378257	0.00754699	0.64403	1.84553	Itln1, Slc9a3, Shank2, Cubn, Cdhr5, Aqp1, Slc46a1, Lima1, Mttp, Slc22a5, Slc5a1, Gna12, Kcnk1, Slc27a4, Pdzk1, Atp6v0a4, Trpm6, Slc26a6
GOBP_CELLULAR_MONOVALENT_INORGANIC_CATION_HOMEOSTASIS	4.72588e-05	0.00148563	0.559156	1.84081	Atp1b1, Slc9a3, Car2, Scnn1a, Slc9a4, Slc9a9, Cln6, Agt, Tmem106b, Tm9sf4, Slc4a2, Vps33a, Atp1a1, Slc9a8, Tmem175, Ppt1, Cftr, Bcl2, Slc4a4, Tmem9, Chp1, Tcirg1, Rab20, Slc4a7, Scnn1g, Atp6v0a4, Slc12a5, Slc26a6
GOBP_PRIMARY_ALCOHOL_METABOLIC_PROCESS	0.000146877	0.00357731	0.581319	1.83943	Rdh10, Sult1a1, Aldh1a3, Aldh1a7, Cyp1b1, Rdh1, Aldh3b3, Acss1, Napepld, Dhrs3, Gpd1, Aldh3b1, Dhrs4, Clcn2, Rpe65, Aldh1b1, Cyp3a13, Dgat1, Retsat, Adh7, Thtpa, Aldh3a2, Adh1, Rdh13, Gdpd1, Dgkq, Pnpla2, Dhrs13, Dkk3
GOBP_CELLULAR_LIPID_CATABOLIC_PROCESS	1.1515e-06	6.91797e-05	0.501525	1.83199	Gpld1, Cyp1b1, Crat, Hexa, Bco2, Idh1, Gm2a, Acaa2, Etfbkmt, Eci1, Napepld, Gpcpd1, Pccb, Adtrp, Abhd3, Sgpl1, Ivd, Ddhd2, Phyh, Plpp6, Sphk1, Smpd2, Faah, Prdx6, Acox3, Pla2g4a, Fuca1, Echdc2, Acad11, Acad10, Crot, Scp2, Pcca, Hsd17b4, Mlycd, Pla2g4c, Plbd2, Pnpla7, Gba2, Abhd12, Ppt1, Decr2, Pla2g10, Smpd4, Abhd2, Acaa1a, Daglb, Mcee, Hadhb, Abhd16a, Ilvbl, Etfdh, Neu2, Sirt2, Srd5a3, Pnpla6, P…
GOBP_POSITIVE_REGULATION_OF_TRANSMEMBRANE_TRANSPORT	6.08979e-06	0.000286326	0.509214	1.82461	Itln1, Atp1b1, Car2, Pink1, Gstm7, Wnk4, Pik3r1, Edn1, Gsto1, Kcnq1, Ank2, Lrrc26, Cracr2a, Cacnb3, Tcaf1, Agt, Cx3cl1, Glrx, Nipsnap2, Prkci, Ifngr2, Rgn, Ocln, Coa8, Arpp19, Cftr, Pkd2, Wnk2, Hap1, Amigo1, Ank3, Ptpn11, Chp1, Psen1, Pdzk1, Hspa2, Akap9, Dmd, Calm1, Rnasel, Slc26a6, P2ry6, Atpsckmt, Stim1, Abl1, Adrb2
GOBP_REGULATION_OF_PH	0.000138133	0.00344186	0.572245	1.82247	Slc9a3, Car2, Edn1, Slc9a4, Slc9a9, Cln6, Tmem106b, Tm9sf4, Slc4a2, Vps33a, Slc9a8, Pdk2, Tmem175, Ppt1, Cftr, Bcl2, Slc4a4, Tmem9, Chp1, Tcirg1, Rab20, Slc4a7, Atp6v0a4, Slc12a5, Slc26a6
R-MMU-5365859 (R-MMU-5365859) - RA biosynthesis pathway	0.00198117	0.0246824	0.789878	1.82085	Rdh10, Aldh1a1, Aldh1a3, Rdh1, Dhrs3, Dhrs4
GOBP_TRNA_MODIFICATION	9.09033e-05	0.00245757	0.567252	1.81932	Wdr6, Tyw1, Nsun3, Nat10, Trmt61a, Trmt6, Ankrd16, Alkbh8, Trmu, Trmt9b, Elp1, Dtwd2, Mettl2, Pus10, Trmt1, Tyw3, Dus3l, Thg1l, Pusl1, Ctu2, Qtrt1, Qtrt2, Trmt11, Urm1, Trub1, Gtpbp3, Lcmt2, Mettl8, Mocs3, Kti12, Elp4, Tprkb, Osgep, Trmt44, Alkbh1, Thumpd1, Trmt1l, Ctu1, Trdmt1, Thada, Pus1, Dus1l, Trmt13, Ftsj1, Wdr4, Tyw5, Dus4l, Elp3, Cdk5rap1, Thumpd3, Dalrd3, Trmt5, Mettl6, Trmt12, Dph3
GOBP_MEMBRANE_LIPID_CATABOLIC_PROCESS	0.00345252	0.0352888	0.664411	1.80436	Cyp1b1, Hexa, Gm2a, Sgpl1, Sphk1, Smpd2, Fuca1, Gba2, Ppt1, Smpd4, Neu2
GOCC_LYSOSOMAL_LUMEN	0.000142147	0.00347777	0.559881	1.79339	Cubn, Tcn2, Hexa, Idua, Gm2a, Lamp2, Gpc1, Gpc4, Acp2, Man2b2, Gusb, Agrn, Man2b1, Arsb, Ctsa, Fuca1, Atp13a2, Plbd2, Glb1, Pld3, Prelp, Ppt1, Tpp1
R-MMU-2453902 (R-MMU-2453902) - The canonical retinoid cycle in rods (twilight vision)	0.00236092	0.0275091	0.727922	1.79296	Rdh10, Rdh1, Stra6, Hsd17b6, Rpe65
GOBP_REGULATION_OF_DIGESTIVE_SYSTEM_PROCESS	0.00320041	0.0337009	0.705475	1.79164	Aqp1, Wnk4, Kcnq1, Lpcat3, Slc22a5, Tff2
GOBP_TRNA_PROCESSING	3.00079e-05	0.00102691	0.528857	1.78766	Wdr6, Tyw1, Nsun3, Trp53rka, Nat10, Elac2, Trmt61a, Trmt6, Ankrd16, Alkbh8, Trmu, Trmt9b, Elp1, Prorp, Dtwd2, Mettl2, Pus10, Trmt1, Tyw3, Ptcd1, Dus3l, Thg1l, Pusl1, Ctu2, Qtrt1, Qtrt2, Trmt11, Urm1, Trub1, Gtpbp3, Lcmt2, Rtcb, Mettl8, Mocs3, Kti12, Elp4, Tprkb, Osgep, Trmt44, Alkbh1, Rpp14, Adat1, Thumpd1, Tsen54, Trmt1l, Trnt1, Ctu1, Trdmt1, Thada, Pus1, Dus1l, Lage3, Trmt13, Ftsj1, Wdr4, Tyw5,…
mmu04310 (04310) - Wnt signaling pathway -	2.33638e-05	0.000842187	0.500773	1.78366	Mmp7, Apcdd1, Nkd1, Notum, Nlk, Wnt6, Axin2, Fzd6, Dkk2, Gpc4, Rnf43, Mcc, Fzd10, Znrf3, Prickle1, Rac3, Lef1, Wnt5b, Tle2, Lgr5, Nfatc4, Invs, Ctnnd2, Dvl3, Lzts2, Map3k7, Apc, Camk2g, Wif1, Trp53, Tcf7l2, Fzd2, Ctnnb1, Tcf7, Ryk, Psen1, Wnt10a, Ctbp1, Axin1, Ctnnbip1, Sirt1, Prkacb, Cul1, Crebbp, Nfatc3, Csnk1e
R-MMU-9033241 (R-MMU-9033241) - Peroxisomal protein import	0.000364938	0.00739034	0.579875	1.78191	Crat, Idh1, Acot1, Phyh, Acot2, Acox3, Dhrs4, Crot, Scp2, Hsd17b4, Mlycd, Mpv17, Decr2, Pex6, Acot5, Cat, Eci2, Pex1, Pex12, Tysnd1, Nudt7, Ube2d1, Pex2, Pex26, Acaa1b, Acox2, Ech1, Lonp2, Gstk1, Ube2d2a, Nudt19, Gnpat, Ehhadh
GOBP_RNA_MODIFICATION	2.11562e-05	0.000778176	0.498731	1.77378	Wdr6, Tyw1, Trub2, Rbm15b, Nsun3, Tfb2m, Ftsj3, Nat10, Adar, Trmt61a, Trmt6, Ankrd16, Alkbh8, Tfb1m, Trmu, Trmt9b, Elp1, Wtap, Mettl4, Nop2, Dtwd2, Mettl2, Pus10, Mettl16, Tgs1, Trmt1, Tyw3, Ramac, Dus3l, Thg1l, Pusl1, Ctu2, Pus7l, Qtrt1, Dkc1, Qtrt2, Trmt11, Urm1, Rpusd1, Trub1, Parn, Gtpbp3, Lcmt2, Rpusd2, Mettl8, Mocs3, Kti12, Mrm1, Elp4, Mettl3, Tprkb, Osgep, Mrm3, Trmt44, Nsun4, Bud23, Alkbh…
GOBP_POSITIVE_REGULATION_OF_SODIUM_ION_TRANSMEMBRANE_TRANSPORT	0.00361342	0.0363832	0.728355	1.77102	Atp1b1, Wnk4, Glrx, Wnk2, Ank3, Chp1, Dmd
GOBP_REGULATION_OF_CELLULAR_PH	0.000684226	0.0114539	0.559722	1.77076	Slc9a3, Car2, Slc9a4, Slc9a9, Cln6, Tmem106b, Tm9sf4, Slc4a2, Vps33a, Slc9a8, Tmem175, Ppt1, Cftr, Bcl2, Slc4a4, Tmem9, Chp1, Tcirg1, Rab20, Slc4a7, Atp6v0a4, Slc12a5, Slc26a6
mmu00591 (00591) - Linoleic acid metabolism -	0.00465	0.0426145	0.644627	1.76637	Plaat3, Pla2g4a, Pla2g2a, Pla2g4c, Cyp3a13, Cyp2j6, Pla2g2f, Pla2g10, Pla2g5
R-MMU-9840310 (R-MMU-9840310) - Glycosphingolipid catabolism	0.00241825	0.0277659	0.668934	1.76541	Hexa, Gm2a, Smpd2, Arsb, Ctsa, Sumf1, Arsk, Glb1, Gba2, Smpd4, Glb1l, Neu2
Llibre_RxRi_down	0.00079938	0.0128455	0.583849	1.76532	Mmp7, Cpn1, Isx, Krt4, Dhrs3, Pik3ap1, Cp, Abcg1, Oprd1, Lbp, Gpatch4, Tyms, Myb, Gm6348, Pramel40, Gm6346, Reg4, Pramel41, Pramel44
GOBP_ANTIVIRAL_INNATE_IMMUNE_RESPONSE	0.00429116	0.0403743	0.762403	1.75751	Rigi, Akap1, Rnf135, Marchf2, Atad3a, Zdhhc1, Senp7, Oas1g, Oas1a, Ifit1bl1
GOBP_NEGATIVE_REGULATION_OF_WNT_SIGNALING_PATHWAY	0.000232046	0.0050674	0.498398	1.75407	Apcdd1, Nkd1, Ptpro, Notum, Nlk, Lrp4, Axin2, Rbms3, Fzd6, Dkk2, Rnf43, Notch1, Tpbg, Mcc, Znrf3, Prickle1, Tle2, Amer1, Fermt1, Nfatc4, Tmem64, Tax1bp3, Invs, Tsc2, Lzts2, Limd1, Apc, Amfr, Wif1, Tcf7l2, Hdac1, Ctnnb1, Cyld, Nxn, Tmem131l, Kremen1, Dab2ip, Axin1, Ctnnbip1
GOBP_POSITIVE_REGULATION_OF_CATION_CHANNEL_ACTIVITY	0.0011097	0.0159775	0.583818	1.75361	Pink1, Gstm7, Edn1, Gsto1, Ank2, Lrrc26, Cracr2a, Cacnb3, Nipsnap2, Ifngr2, Pkd2, Hap1, Amigo1, Ank3, Calm1, P2ry6, Atpsckmt, Stim1, Adrb2, Cdk5
GOCC_INTRACILIARY_TRANSPORT_PARTICLE	0.00515034	0.0455571	0.700012	1.75144	Ift140, Ift52, Ift122, Ift88, Ift20, Ift74, Ift46, Ttc21b, Traf3ip1, Ift81, Wdr19, Wdr35, Ift27, Ift22, Cluap1, Ift57
GOCC_SWI_SNF_COMPLEX	0.00353901	0.0358341	0.682487	1.75117	Bcl7a, Smarcc1, Bcl11b, Smarcc2, Smarcd1, Smarcd3, Smarce1, Ss18, Arid1a, Arid1b, Bcl7c, Smarcd2, Pbrm1, Smarca2, Brd9, Smarcb1
mmu04976 (04976) - Bile secretion -	0.000558229	0.00989621	0.560232	1.74679	Atp1b1, Slc9a3, Car2, Ugt2b34, Aqp1, Adcy6, Slc4a2, Nceh1, Ugt2b5, Atp1a1, Ugt2b35, Rxra, Ugt2b1, Cftr, Ugt2b38, Slc5a1, Adcy1, Abcc4, Ugt2b37, Gnas, Ugt2a3, Ephx1
GOBP_TRNA_WOBBLE_BASE_MODIFICATION	0.00965203	0.0681312	0.733131	1.74412	Nsun3, Alkbh8, Trmu, Trmt9b, Elp1, Ctu2, Urm1, Gtpbp3, Mocs3, Kti12, Elp4, Alkbh1, Ctu1
GOBP_POSITIVE_REGULATION_OF_ION_TRANSMEMBRANE_TRANSPORT	5.81745e-05	0.00172674	0.503666	1.7412	Atp1b1, Pink1, Gstm7, Wnk4, Edn1, Gsto1, Kcnq1, Ank2, Lrrc26, Cracr2a, Cacnb3, Tcaf1, Agt, Cx3cl1, Glrx, Nipsnap2, Ifngr2, Rgn, Coa8, Cftr, Pkd2, Wnk2, Hap1, Amigo1, Ank3, Chp1, Psen1, Pdzk1, Hspa2, Akap9, Dmd, Calm1, P2ry6, Atpsckmt, Stim1, Abl1, Adrb2
GOBP_COLLAGEN_CATABOLIC_PROCESS	0.00450318	0.0416318	0.621415	1.74004	Mmp7, Mmp15, Tmprss6, Pepd, Mmp11, Mmp28, Mmp20
GOBP_POSITIVE_REGULATION_OF_CALCIUM_ION_TRANSMEMBRANE_TRANSPORTER_ACTIVITY	0.0019926	0.0247677	0.622688	1.73641	Atp1b1, Gstm7, Gsto1, Ank2, Cracr2a, Cacnb3, Nipsnap2, Rgn, Pkd2, Hap1, Hspa2, Calm1, P2ry6, Stim1, Cdk5, Ryr2
mmu00982 (00982) - Drug metabolism - cytochrome P450 -	0.00176225	0.02242	0.581082	1.73567	Ugt2b34, Aldh3b2, Aldh3a1, Gstm7, Gsta3, Gsto1, Aldh3b3, Gstm2, Ugt2b5, Aldh3b1, Ugt2b35, Gstm1, Ugt2b1, Ugt2b38, Mgst1, Ugt2b37, Ugt2a3, Adh7, Aox1, Adh1
GOBP_NCRNA_METABOLIC_PROCESS	1.1526e-09	1.59798e-07	0.43315	1.73415	Wdr6, Ago1, Nol6, Tdrd12, Ints4, Brf1, Nol8, Heatr1, Xpo5, Tyw1, Dgcr8, Dhx37, Exosc5, Ddx17, Nfkb1, Nsun3, Ddx51, Ddx21, Tfb2m, Trp53rka, Ago4, Gtf3c6, Ftsj3, Utp20, Nat10, Ddx27, Wdr46, Elac2, Polr1b, Bop1, Rcl1, Tsr2, Pwp2, Mdn1, Adar, Nolc1, Trmt61a, Rars2, Trmt6, Ankrd16, Alkbh8, Cc2d1a, Nol9, Tsr1, Tfb1m, Trmu, Trmt9b, Polr1e, Elp1, Smad1, Imp4, Ice2, Wdr3, Wdr43, Snapc5, Wdr75, Pdcd11, Met…
GOBP_POSITIVE_REGULATION_OF_SODIUM_ION_TRANSMEMBRANE_TRANSPORTER_ACTIVITY	0.00591481	0.0496605	0.751377	1.73209	Atp1b1, Wnk4, Glrx, Wnk2, Ank3, Chp1, Dmd
GOCC_CILIARY_TIP	0.00190221	0.0239749	0.603367	1.72901	Dynll2, Ift140, Armc9, Ift52, Ift122, Rp1, Ift88, Ift20, Cyld, Kifap3, Ift74, Ift46, Ttc21b, Traf3ip1, Cdkl5, Ift81, Wdr19, Wdr35, Ift27, Ift22, Cluap1, Ift57, Dync2h1, Dync2li1, Kif3b, Dync2i1, Kif7
GOBP_RNA_METHYLATION	0.000677183	0.0114423	0.542434	1.72753	Wdr6, Rbm15b, Nsun3, Tfb2m, Ftsj3, Trmt61a, Trmt6, Alkbh8, Tfb1m, Trmt9b, Wtap, Mettl4, Nop2, Mettl2, Mettl16, Tgs1, Trmt1, Tyw3, Ramac, Trmt11, Gtpbp3, Lcmt2, Mettl8, Mrm1, Mettl3, Mrm3, Trmt44, Nsun4, Bud23, Trmt1l, Trdmt1, Thada, Zcchc4, Trmt2a, Trmt13, Virma, Ftsj1, Wdr4, Nsun5, Cmtr1, Thumpd3, Mrm2, Dalrd3, Trmt5, Fbl, Mettl6, Trmt12
GOBP_NCRNA_PROCESSING	9.7189e-08	8.21096e-06	0.4391	1.72741	Wdr6, Ago1, Nol6, Ints4, Nol8, Heatr1, Tyw1, Dgcr8, Dhx37, Exosc5, Ddx17, Nsun3, Ddx51, Ddx21, Tfb2m, Trp53rka, Ago4, Ftsj3, Utp20, Nat10, Ddx27, Wdr46, Elac2, Bop1, Rcl1, Tsr2, Pwp2, Mdn1, Adar, Nolc1, Trmt61a, Trmt6, Ankrd16, Alkbh8, Nol9, Tsr1, Tfb1m, Trmu, Trmt9b, Elp1, Smad1, Imp4, Wdr3, Wdr43, Wdr75, Pdcd11, Nop2, Prorp, Drosha, Rrp12, Dtwd2, Mettl2, Pus10, Mettl16, Dicer1, Trmt1, Tyw3, Ptc…
GOBP_CELLULAR_HORMONE_METABOLIC_PROCESS	0.000193694	0.00443772	0.521665	1.72701	Rdh10, Sult1a1, Aldh1a3, Ugt2b34, Aldh1a7, Cyp1b1, Rdh1, Hsd17b11, Bco2, Dhrs3, Sgpl1, Esr1, Hsd17b6, Ece1, Stard3, Dhrs4, Clcn2, Rpe65, Ugt2b35, Hsd17b4, Cyp3a13, Prmt3, Ugt2b1, Ugt2b38, Dgat1, Ugt2b37, Srd5a3, Retsat, Adh7, Adh1, Rdh13, Dgkq, Pnpla2, Dhrs13, Dhrs11, Dkk3
R-MMU-5173214 (R-MMU-5173214) - O-glycosylation of TSR domain-containing proteins	0.0039771	0.0386766	0.653217	1.72393	Thsd7a, Adamts17, Sbspon, Adamts16, B3glct, Adamts7
GOBP_MITOCHONDRIAL_RESPIRATORY_CHAIN_COMPLEX_ASSEMBLY	0.000765603	0.0124687	0.523177	1.71443	Ndufaf4, Ndufa8, Coa3, Uqcc3, Coa8, Immp2l, Dmac2, Uqcc1, Ttc19, Aifm1, Taco1, Sdhaf4, Ndufa1, Bcs1l, Ndufb2, Ndufs1, Coa5, Lyrm7, Ndufa10, Acad9, Ndufb4, Sdhaf2, Pet100, Samm50, Sco1, Ndufaf7, Ndufb7, Foxred1, Ndufs2, Sdhaf1, Ndufb5, Ndufb10, Ndufaf3, Surf1, Coa4, Cox19, Ndufa13, Ndufb1, Ndufb9, Ndufaf8, Sdhaf3
GOBP_APPENDAGE_MORPHOGENESIS	0.000227268	0.00503622	0.508347	1.71437	Rdh10, Lrp4, Pbx1, Fzd6, Ihh, Sox4, Sema3c, Notch1, Ext1, Lef1, Ift140, Zfp358, Ece1, Runx2, Zfp219, C2cd3, Iqce, Ift52, Notch2, Chst11, Gna12, Hdac1, Hoxa13, Rarb, Ctnnb1, Tbx3, Psen1, Tgfb2, Hdac2, Flvcr1, Megf8, Atrx, Tbc1d32, Crebbp, Bmpr1a, Osr2
mmu00040 (00040) - Pentose and glucuronate interconversions -	0.00688371	0.0546552	0.645533	1.71423	Ugt2b34, Dcxr, Gusb, Sord, Crppa, Fggy, Ugt2b5, Ugt2b35, Cryl1, Ugt2b1, Ugt2b38, Ugt2b37, Ugt2a3, Akr1b1
GOBP_REGULATION_OF_ENDOTHELIAL_CELL_CHEMOTAXIS	0.00680625	0.0543595	0.703776	1.71126	Smoc2, Thbs1, Fgf1, Notch1
GOBP_INORGANIC_ION_IMPORT_ACROSS_PLASMA_MEMBRANE	0.000538393	0.00973819	0.533507	1.71109	Atp1b1, Slc9a3, Slc39a8, Scnn1a, Wnk4, Kcnq1, Slc9a4, Slc9a9, Trpv4, Slc30a1, Atp1a1, Slc12a6, Slc39a6, Slc12a9, Iscu, Wnk2, Slc5a1, Abcc9
mmu00340 (00340) - Histidine metabolism -	0.00695883	0.0551707	0.682739	1.70822	Aldh3b2, Aldh3a1, Aspa, Aldh3b3, Aldh3b1, Aldh1b1, Cndp2, Carnmt1, Aldh3a2, Hdc, Aoc1
GOCC_POSTSYNAPTIC_DENSITY_MEMBRANE	0.00253043	0.0285637	0.552627	1.70481	Ptpro, Sorcs2, Epha4, Synj2bp, Slc30a1, Oprd1, Adcy1, Efnb2, Akap9, Grik5, Scrib, Ptprs, Dcc, Grin2d, Sigmar1
GOBP_POSTSYNAPTIC_SPECIALIZATION_ORGANIZATION	0.00801085	0.0610066	0.641954	1.70473	Shank2, Ptprd, Nptx1, Ophn1, Abi3, Il1rap
GOBP_NEURON_MATURATION	0.00555529	0.047603	0.611522	1.70462	Map3k13, B4galt5, App, Rac3, Agrn, Cx3cl1, Ntn4, Mtch1, Bcl2, Nr4a2, Mecp2
R-MMU-73762 (R-MMU-73762) - RNA Polymerase I Transcription Initiation	0.00240258	0.0277209	0.594499	1.7036	Chd3, Ercc3, Polr1b, Taf1c, Ccnh, Polr1a, Gtf2h3, Polr1e, Hdac1, Cdk7, Polr1g, Chd4, Ercc2, Hdac2, Rbbp4, Taf1b, Ercc6
GOCC_90S_PRERIBOSOME	0.00518173	0.0455571	0.644222	1.7002	Nol6, Heatr1, Utp20, Bop1, Pwp2, Imp4, Wdr3, Utp6, Noc4l, Nop9, Utp18, Rrp36, Bms1, Tbl3, Wdr12
GOBP_POSITIVE_REGULATION_OF_MRNA_PROCESSING	0.00536346	0.0462523	0.618608	1.69792	Ncbp2, Prdx6, Thrap3, Prpf19, Cirbp, Rbmx, Cpeb3, Tra2a, Dhx36, Snw1, Hsf1, Sf3b4, Cdc73, Paf1
GOBP_RESPONSE_TO_PH	0.00300885	0.0322795	0.608656	1.69729	Gpld1, Scnn1a, Arsb, Rab11b, Asic1, Clcn7, Chp1, Scnn1g, Gna11
mmu04614 (04614) - Renin-angiotensin system -	0.00901075	0.0653599	0.667094	1.69416	Anpep, Agt, Ctsa, Prep, Nln
GOBP_INTERFERON_ALPHA_PRODUCTION	0.00914276	0.0658591	0.637363	1.69253	Rigi, Dhx9, Irf7, Tlr3, Irf3, Tlr4, Ddx3x, Dhx36, Ptprs, Stat1, Ifih1, Nmi, Setd2
mmu00592 (00592) - alpha-Linolenic acid metabolism -	0.00829709	0.0621363	0.675685	1.69057	Plaat3, Acox3, Pla2g4a, Pla2g2a, Pla2g4c, Pla2g2f, Pla2g10, Acaa1a, Pla2g5
GOBP_REGULATION_OF_CHOLESTEROL_BIOSYNTHETIC_PROCESS	0.00787166	0.0602862	0.695181	1.69036	Fgf1, Mbtps1, Lpcat3, Abcg1, Scap, Erlin2
mmu05168 (05168) - Herpes simplex virus 1 infection -	1.03999e-06	6.31822e-05	0.438797	1.68949	Pik3r3, Rigi, Pik3r1, Srsf6, Gm14322, Tapbp, Zfp930, Zfp113, Bid, Zfp282, Bcl2l1, Zfp950, Zfp866, Eif2ak1, Srsf5, Nfkb1, Ifngr2, Irf7, Zfp266, Zfp746, Gm14326, Bst2, Tsc2, Srsf1, Map3k7, Zfp65, Zfp251, Ikbkb, Tlr3, Alyref2, Rbak, Zfp60, Irf9, Zfp26, Zfp317, Bcl2, Pou2f3, Zfp84, Zfp94, Oas1g, Pik3r2, Trp53, Zfp182, Gm14308, Gm4724, Zfp874a, Gm14434, Zfp12, Eif2b1, Ikbke, Oas1a, Irf3, Zfp111, Zfp60…
mmu05204 (05204) - Chemical carcinogenesis - DNA adducts -	0.00328115	0.0343822	0.565091	1.6879	Sult1a1, Ugt2b34, Cyp1b1, Gstm7, Gsta3, Gsto1, Gstm2, Ugt2b5, Ugt2b35, Gstm1, Cyp3a13, Ugt2b1, Ugt2b38, Mgst1, Ugt2b37, Ugt2a3, Ephx1
R-MMU-8963743 (R-MMU-8963743) - Digestion and absorption	0.00714644	0.0564297	0.721627	1.68746	Gucy2c, Amy1, Slc5a1, Clps, Lct
mmu04142 (04142) - Lysosome -	0.000139372	0.00344738	0.487535	1.68706	Slc17a5, Hexa, Idua, Ap3s2, Gm2a, Lamp2, Sort1, Ap1s3, Acp2, Gusb, Man2b1, Arsb, Ctsa, Sumf1, Fuca1, Hgsnat, Ctso, Glb1, Dnase2a, Laptm4a, Ap1b1, Ap4m1, Ctsh, Ppt1, Tpp1, Ap1m1, Ctns, Ap3d1, Ap4s1, Gnptab, Abcb9, Naglu, Ids, Tcirg1, Psap, Nagpa, Wdr7, Atp6v0a4, Lamp1, Gns, Aga, Ap1g2
R-MMU-77289 (R-MMU-77289) - Mitochondrial Fatty Acid Beta-Oxidation	0.00338236	0.0349016	0.604983	1.68704	Acaa2, Acot1, Eci1, Pccb, Acot2, Acad11, Acad10, Pcca, Acot11, Mcee, Hadhb, Acot5, Hadha, Mecr, Acads, Decr1, Mmaa, Acadm, Mcat, Mmut
GOBP_MEMBRANE_PROTEIN_ECTODOMAIN_PROTEOLYSIS	0.00340216	0.0349724	0.586946	1.687	Mmp7, Gpld1, Timp2, Bace2, Erap1, Sppl2b, Ncstn, Rbmx
GOCC_MICROBODY	0.00025465	0.00542084	0.483886	1.68526	Ccdc33, Plaat3, Crat, Idh1, Phyh, Acot2, Acox3, Acad11, Dhrs4, Crot, Scp2, Szt2, Hsd17b4, Mlycd, Myo5a, Pik3c3, Mpv17, Idh2, Decr2, Vwa8, Mgst1, Pxmp4, Isoc1, Atad1, Acaa1a, Mul1, Pex6, Rida, Cat, Pex16, Ide, Nudt12, Eci2, Pex1, Pex12, Abcd1, Serhl, Tysnd1, Nudt7, Aldh3a2, Acbd5, Pex2, Nbr1, Depp1, Pex26, Acox2, Ech1, Xdh, Hsdl2, Aoc1, Lonp2, Vim, Pex11g
GOBP_POSITIVE_REGULATION_OF_POTASSIUM_ION_TRANSPORT	0.00510094	0.0452663	0.598509	1.68245	Atp1b1, Wnk4, Kcnq1, Ank2, Lrrc26, Wnk2, Amigo1, Akap9
GOBP_RETINOL_METABOLIC_PROCESS	0.00441511	0.0410887	0.598117	1.6801	Rdh10, Aldh1a3, Aldh1a7, Cyp1b1, Rdh1, Dhrs3, Dhrs4, Rpe65, Cyp3a13, Dgat1, Retsat, Adh7, Adh1, Rdh13, Pnpla2, Dhrs13
GOBP_SUBPALLIUM_DEVELOPMENT	0.0193994	0.105952	0.705133	1.67751	Aldh1a3, Bcl11b, Bbs2, Secisbp2, Rarb, Ogdh, Mkks
GOBP_POSITIVE_REGULATION_OF_ALCOHOL_BIOSYNTHETIC_PROCESS	0.00833248	0.0622289	0.716114	1.67457	Fgf1, Cd244a, Abcg1, Scap, P2ry6, Prkaa1
R-MMU-428157 (R-MMU-428157) - Sphingolipid metabolism	0.00128353	0.0175697	0.538865	1.67406	Aldh3b2, Hexa, Gm2a, Sptssb, Aldh3b3, Sgpl1, Kdsr, Sphk1, Smpd2, Arsb, Degs1, Ctsa, Sumf1, Sptlc1, Degs2, Arsk, Aldh3b1, Plpp1, Glb1, Cers6, Gba2, Smpd4, Glb1l, Neu2, Sgpp1, Aldh3a2, Sptssa, Psap
GOBP_INNERVATION	0.00741487	0.0577465	0.670736	1.67153	Edn1, Nptx1, Ece1, Sulf2, Lrig1, Sema3a, Ret, Chd7, Fbxo45
GOBP_ENDOTHELIAL_CELL_CHEMOTAXIS	0.00811892	0.0615695	0.64499	1.67086	Smoc2, Thbs1, Fgf1, Notch1, Plekhg5
mmu00980 (00980) - Metabolism of xenobiotics by cytochrome P450 -	0.00320367	0.0337009	0.554752	1.66949	Ugt2b34, Aldh3b2, Cyp1b1, Aldh3a1, Gstm7, Gsta3, Gsto1, Aldh3b3, Gstm2, Cyp2f2, Ugt2b5, Aldh3b1, Ugt2b35, Gstm1, Ugt2b1, Ugt2b38, Mgst1, Ugt2b37, Ugt2a3, Ephx1
GOBP_TOOTH_MINERALIZATION	0.0100355	0.0696558	0.666083	1.66655	Fam20c, Wnt6, Itgb6, Slc4a2, Cftr, Tspear, Mmp20, Tcirg1
GOBP_DETECTION_OF_LIGHT_STIMULUS	0.00386498	0.0380655	0.579777	1.66141	Atp8a2, Gngt2, Grk4, Rpe65, Rp1, Reep6, Gnaq, Opn1sw, Camkmt, Unc119, Ccdc66, Gna11, Nr2e3, Cacna2d4
GOCC_MICROBODY_LUMEN	0.00396654	0.0386766	0.571105	1.66115	Crat, Idh1, Phyh, Acot2, Acox3, Dhrs4, Crot, Scp2, Hsd17b4, Mlycd, Acaa1a, Cat, Ide, Nudt12, Eci2, Tysnd1, Nudt7, Acox2, Ech1, Lonp2, Gstk1, Acot6, Nudt19, Gnpat, Ehhadh
GOBP_SPHINGOID_METABOLIC_PROCESS	0.0109285	0.073771	0.682977	1.66068	Sptssb, Kdsr, Sphk1, Sptlc1, Degs2, Plpp1, Sgpp1, Sptssa
GOBP_SODIUM_ION_HOMEOSTASIS	0.00414917	0.0395671	0.589019	1.66044	Atp1b1, Upk3a, Scnn1a, Edn1, Ext1, Agt, Atp1a1, Ext2, Npr1
R-MMU-73854 (R-MMU-73854) - RNA Polymerase I Promoter Clearance	0.00424741	0.0402494	0.576565	1.65717	Chd3, Ercc3, Polr1b, Taf1c, Ccnh, Polr1a, Gtf2h3, Polr1e, Hdac1, Cdk7, Polr1g, Chd4, Ercc2, Hdac2, Rbbp4, Taf1b, Ercc6
GOBP_CYCLIC_NUCLEOTIDE_BIOSYNTHETIC_PROCESS	0.0107131	0.0729357	0.708021	1.65564	Adcy6, Gucy2c, Gucy1a2, Adcy1, Npr1, Ampd2, Adcy7
GOBP_CELLULAR_ALDEHYDE_METABOLIC_PROCESS	0.00274931	0.0302884	0.558083	1.65562	Rdh10, Aldh1a3, Aldh1a7, Cyp1b1, Aldh3a1, Bco2, Idh1, Aldh3b3, Aldh3b1, Dhrs4, Clcn2, Rpe65
GOBP_RNA_INTERFERENCE	0.023124	0.118066	0.695082	1.6536	Ago1, Dhx9, Xpo5, Ago4, Adar, Dicer1, Tsnax, Nrde2, Tsn, Prkra
R-MMU-73772 (R-MMU-73772) - RNA Polymerase I Promoter Escape	0.0103921	0.0713072	0.616265	1.65062	Ercc3, Polr1b, Taf1c, Ccnh, Polr1a, Gtf2h3, Polr1e, Cdk7, Polr1g, Ercc2, Taf1b, Rrn3, Polr2l
GOCC_INTRINSIC_COMPONENT_OF_POSTSYNAPTIC_DENSITY_MEMBRANE	0.00707269	0.0559913	0.586555	1.64885	Ptpro, Slc30a1, Oprd1, Adcy1, Efnb2, Grik5, Ptprs, Dcc, Grin2d
GOBP_ACTIVATION_OF_PHOSPHOLIPASE_C_ACTIVITY	0.0115531	0.0764599	0.668319	1.64615	Agt, Arhgap6, Gpr55, Lpar2, Gnaq, P2ry6
GOCC_PRERIBOSOME	0.00247294	0.0281194	0.519476	1.64226	Nol6, Heatr1, Ftsj3, Utp20, Wdr46, Bop1, Pwp2, Mdn1, Tsr1, Imp4, Wdr3, Pdcd11, Nop58, Ltv1, Prkdc, Xrcc5, Utp6, Utp25, Rrp9, Wdr74, Noc4l, Nop9, Wdr37, Mak16, Utp14a, Rrp15, Ppan, Riok1, Rrs1, Nol10, Bysl, Utp18, Rrp36, Dcaf13, Bms1, Tbl3, Wdr12
GOBP_EMBRYONIC_APPENDAGE_MORPHOGENESIS	0.00111621	0.0160089	0.496126	1.64216	Rdh10, Lrp4, Pbx1, Fzd6, Ihh, Notch1, Lef1, Ift140, Zfp358, Ece1, Runx2, C2cd3, Ift52, Notch2, Chst11, Gna12, Hdac1, Hoxa13, Rarb, Ctnnb1, Tbx3, Psen1, Tgfb2, Hdac2, Flvcr1, Megf8, Tbc1d32, Crebbp, Bmpr1a, Osr2
GOBP_RESPONSE_TO_SALT_STRESS	0.0168507	0.0974767	0.644278	1.63622	Aqp1, Slc25a23, Slc9a4, Trpv4, Slc12a6, Trp53, Letm1, Xrcc5
GOBP_POSITIVE_REGULATION_OF_RESPONSE_TO_CYTOKINE_STIMULUS	0.00279531	0.03072	0.538745	1.63547	Rigi, Il1r1, Edn1, Dhx9, Csf1, Parp14, Parp9, Irf7, Irgm2, Trim44, Zbp1, Irgm1, Ikbke, Irf3, Tlr4, Casp4, Cd74, Trim56, Ripk1, Ifih1, Casp1
GOBP_SODIUM_ION_IMPORT_ACROSS_PLASMA_MEMBRANE	0.0142047	0.087577	0.69894	1.63441	Slc9a3, Scnn1a, Slc9a4, Slc9a9, Slc5a1
mmu04964 (04964) - Proximal tubule bicarbonate reclamation -	0.0129488	0.0826612	0.663119	1.63334	Atp1b1, Slc9a3, Car2, Aqp1, Atp1a1, Slc25a10
GOBP_MEMBRANE_PROTEIN_PROTEOLYSIS	0.00650269	0.0531592	0.541207	1.63245	Mmp7, Gpld1, Timp2, Bace2, Mbtps1, Tmprss6, Erap1, Sppl2b, Ncstn, Ctsh, Rbmx
GOBP_REGULATION_OF_ALCOHOL_BIOSYNTHETIC_PROCESS	0.00724415	0.0570978	0.580652	1.63104	Fgf1, Mbtps1, Cd244a, Lpcat3, Abcg1, Clcn2, Nfkb1, Scap, Erlin2, Dgkq, Dkk3, P2ry6, Prkaa1
GOBP_CGMP_MEDIATED_SIGNALING	0.012222	0.0794286	0.653429	1.6284	Thbs1, Aqp1, Npr1
GOBP_RRNA_MODIFICATION	0.0153007	0.0917196	0.594098	1.62791	Nsun3, Tfb2m, Ftsj3, Nat10, Tfb1m, Nop2, Mettl16, Dkc1, Rpusd1, Rpusd2, Mrm1, Mrm3, Nsun4, Bud23, Zcchc4, Gar1
GOBP_GOLGI_TO_VACUOLE_TRANSPORT	0.0144995	0.0883288	0.660339	1.62649	Ap3s2, Sort1, Vti1a, Ap4m1, Vps52, Ap3d1, Lamp1, Rnf215, Ap1g2, Ccdc91, Ankfy1, Gak, Cln3, Vps54
GOBP_FIBROBLAST_GROWTH_FACTOR_RECEPTOR_SIGNALING_PATHWAY	0.00327822	0.0343822	0.525015	1.62591	Smoc2, Thbs1, Fam20c, Fgfrl1, Fgf1, Gpc1, Ext1, Kif16b, Runx2, Dstyk, Flrt3, Sulf2, Ndst1
GOBP_RESPONSE_TO_PROSTAGLANDIN	0.0177955	0.100334	0.63927	1.6235	Adcy6, Edn1, Hmgcs2, Tgfbr3, Akap8, Prkce, P2ry6, Prkaa1
GOBP_RESPONSE_TO_AUDITORY_STIMULUS	0.0149647	0.0902055	0.65868	1.6224	Ptn, Atp8a2, Stra6, Xpc, Abhd12
R-MMU-9772755 (R-MMU-9772755) - Formation of WDR5-containing histone-modifying complexes	0.00729859	0.0572163	0.581243	1.62084	Zzz3, Kansl1, Kansl2, Setd1b, Kat2a, Kat14, Kmt2b, Sgf29, Phf20l1, Wdr82, Cxxc1, Ash2l, Yeats2, Paxip1, Mcrs1, Tada2a, Kdm6a, Kat8, Psip1, Tasp1, Wdr5
GOBP_ENAMEL_MINERALIZATION	0.0220195	0.1139	0.703032	1.62065	Fam20c, Itgb6, Slc4a2, Cftr, Mmp20, Tcirg1, Stim1
R-MMU-8978868 (R-MMU-8978868) - Fatty acid metabolism	0.00104938	0.0154491	0.457178	1.61998	Cyp1b1, Crat, Ptgs1, Acaa2, Acot1, Pon3, Hacd3, Eci1, Pccb, Phyh, Acot2, Prkag2, Hacd2, Gpx2, Faah, Acox3, Pla2g4a, Acad11, Morc2a, Acad10, Crot, Scp2, Pcca, Hsd17b4, Mlycd, Hacd4, Pon2, Rxra, Slc22a5, Cyp2j6, Slc25a20, Acot11, Ppt1, Decr2, Mcee, Hadhb, Thrsp, Acot5, Hadha, Mecr, Acsf3, Eci2, Abcd1, Aldh3a2, Acbd5, Acads, Cyp4b1, Decr1, Acaa1b, Mmaa, Acox2, Acadm, Mcat, Mmut, Ptgds, Cbr1, Ptges2,…
GOBP_ORGANIC_CATION_TRANSPORT	0.0104311	0.0713937	0.587125	1.61874	Atp13a3, Slc22a5, Slc25a20, Slc44a2, Slc22a4, Slc25a42, Slc29a1, Slc25a29, Psen1, Pdzk1, Slc7a8, Slc44a4, Slc19a2, Slc25a26, Slc44a3, Slc44a1, Slc25a17, Sec14l1, Slc22a16
GOBP_POSITIVE_REGULATION_OF_INTERFERON_ALPHA_PRODUCTION	0.0170498	0.0978646	0.665101	1.61722	Rigi, Dhx9, Irf7, Tlr3, Irf3, Tlr4, Ddx3x, Dhx36, Stat1, Ifih1
GOBP_NEGATIVE_REGULATION_OF_INTERLEUKIN_12_PRODUCTION	0.0164283	0.0960298	0.691505	1.61702	Thbs1, Nfkb1, Pibf1, Acp5
R-MMU-9709957 (R-MMU-9709957) - Sensory Perception	0.00159396	0.0210209	0.490905	1.61612	Rdh10, Rdh1, Scnn1a, Bco2, Stra6, Gpc1, Gpc4, Dhrs3, Grk4, Hsd17b6, Rpe65, Clps, Opn1sw, Gnat3, Gnb5, Sdr9c7, Camkmt, Fnta, Calm1, Scnn1g, Cyp4v3
mmu04146 (04146) - Peroxisome -	0.00293854	0.0317266	0.50427	1.61288	Crat, Idh1, Phyh, Acox3, Dhrs4, Crot, Scp2, Hsd17b4, Mlycd, Mpv17, Idh2, Decr2, Pxmp4, Acaa1a, Sod2, Pex6, Cat, Pex16, Nudt12, Eci2, Pex1, Pex12, Abcd1, Nudt7, Pex2, Pex26, Acaa1b, Acox2, Eci3, Ech1, Xdh, Pex11g, Gstk1, Nudt19, Gnpat, Mpv17l2, Ehhadh, Far1, Pex10
R-MMU-9603798 (R-MMU-9603798) - Class I peroxisomal membrane protein import	0.0182786	0.101994	0.662467	1.61081	Pxmp4, Atad1, Pex16, Pex12, Abcd1, Aldh3a2, Acbd5, Pex2, Pex26, Slc25a17
GOBP_NEGATIVE_REGULATION_OF_CANONICAL_WNT_SIGNALING_PATHWAY	0.0010531	0.0154491	0.477136	1.61024	Nkd1, Ptpro, Notum, Lrp4, Axin2, Rbms3, Fzd6, Dkk2, Notch1, Tpbg, Mcc, Znrf3, Prickle1, Tle2, Amer1, Fermt1, Tmem64, Invs, Lzts2, Limd1, Apc, Amfr, Tcf7l2, Hdac1, Ctnnb1, Cyld, Tmem131l, Kremen1, Dab2ip, Axin1, Ctnnbip1
GOBP_RRNA_METHYLATION	0.0144299	0.0881608	0.646138	1.61023	Nsun3, Tfb2m, Ftsj3, Tfb1m, Nop2, Mettl16, Mrm1, Mrm3, Nsun4, Bud23, Zcchc4, Nsun5, Mrm2, Fbl
GOBP_POSITIVE_REGULATION_OF_FILOPODIUM_ASSEMBLY	0.0147742	0.089556	0.607953	1.60448	Dpysl3, Bcas3, Pik3r1, Agrn, Tgfbr1, Dock11, Neurl1a, Ripor2
GOBP_POTASSIUM_ION_HOMEOSTASIS	0.0153867	0.0921325	0.598714	1.60361	Atp1b1, Upk3a, Kcnq1, Slc9a4, Atp1a1, Slc12a6, Slc12a9
GOBP_XENOBIOTIC_METABOLIC_PROCESS	0.00334037	0.0345342	0.501885	1.60252	Sult1a1, Cyp1b1, Cyp2b10, Aldh3a1, Gstm7, Gsta3, Pon3, Gsto1, Gstm2, Ahr, Cyp2f2, Rorc, Cyb5b, Nceh1, Cyp3a13, Ugt2b1, Ugt2b38, Bphl, Acaa1a, Guk1, Ugt2b37, Ephx1
GOBP_CELLULAR_RESPONSE_TO_PH	0.0244096	0.12232	0.629826	1.59952	Gpld1, Scnn1a, Rab11b, Asic1, Chp1, Scnn1g, Gna11
R-MMU-73864 (R-MMU-73864) - RNA Polymerase I Transcription	0.00793016	0.0606081	0.552436	1.59853	Chd3, Ercc3, Polr1b, Taf1c, Ccnh, Polr1a, Gtf2h3, Polr1e, Hdac1, Cdk7, Polr1g, Chd4, Ercc2, Hdac2, Rbbp4, Taf1b, Ercc6
GOBP_NEGATIVE_REGULATION_OF_CELL_SUBSTRATE_JUNCTION_ORGANIZATION	0.0208941	0.111352	0.683374	1.59801	Thbs1, Bcas3, Arhgap6, Rcc2, Phldb2, Fam107a
GOCC_INTRINSIC_COMPONENT_OF_POSTSYNAPTIC_SPECIALIZATION_MEMBRANE	0.00669876	0.0539837	0.535462	1.5978	Ptpro, Chrnb1, Slc30a1, Oprd1, Adcy1, Efnb2, Grik5, Ptprs, Dcc, Grin2d, Htr5a, P2rx6
R-MMU-425407 (R-MMU-425407) - SLC-mediated transmembrane transport	0.000366571	0.0073957	0.440467	1.5959	Slc9a3, Slc16a10, Slc39a8, Slc5a9, Slc17a5, Slc18a1, Slc40a1, Slc9a4, Slc9a9, Cp, Slc30a1, Slc26a9, Slc4a2, Slc43a2, Slc29a3, Slc27a1, Slc9a8, Slc35b4, Slc12a6, Slc36a1, Slc22a5, Slc25a10, Slc35b3, Slc41a1, Slc39a6, Slc1a4, Slc44a2, Slc22a4, Slc5a1, Slc6a7, Ctns, Slc6a6, Slco4c1, Slc29a1, Ahcyl2, Slc30a5, Slc4a4, Slc39a3, Slc2a6, Slc27a4, Slc25a29, Slc12a7, Slc25a22, Slc7a8, Slc20a2, Slc44a4, Cal…
GOBP_REGULATION_OF_WNT_SIGNALING_PATHWAY	3.88663e-05	0.00127364	0.415777	1.59066	Apcdd1, Nkd1, Ptpro, Notum, Nlk, Lrp4, Fam53b, Axin2, Rbms3, Fzd6, Wls, Dkk2, Sox4, Rnf43, Notch1, Zfp703, Tpbg, App, Mcc, Znrf3, Prickle1, Lef1, Wnt5b, Tle2, Lgr5, Amer1, Fermt1, Nfatc4, Tmem64, Tax1bp3, Invs, Ctnnd2, Nfkb1, Sulf2, Tsc2, Lzts2, Limd1, Otulin, Apc, Wnk2, Yap1, Amfr, Wif1, Tcf7l2, Mdfic, Kank1, Rnf220, Hdac1, Gnaq, Ift20, Ctnnb1, Cyld, Tmem9, Ddx3x, Nle1, Nxn, Tmem131l, Psen1, Kre…
R-MMU-73863 (R-MMU-73863) - RNA Polymerase I Transcription Termination	0.0273906	0.13081	0.585587	1.5903	Ercc3, Polr1b, Taf1c, Ccnh, Polr1a, Gtf2h3, Polr1e, Cdk7, Polr1g, Ercc2, Taf1b
GOBP_POSITIVE_REGULATION_OF_CALCIUM_ION_TRANSMEMBRANE_TRANSPORT	0.00857799	0.0631896	0.525498	1.58889	Atp1b1, Gstm7, Gsto1, Ank2, Cracr2a, Cacnb3, Cx3cl1, Nipsnap2, Rgn, Pkd2, Hap1, Hspa2, Calm1, P2ry6, Stim1, Abl1, Cdk5, Ryr2, Cemip, Plp1
R-MMU-6803157 (R-MMU-6803157) - Antimicrobial peptides	0.0202311	0.109274	0.566727	1.58691	Itln1, Pla2g2a, Clu, Ltf, Pglyrp4
R-MMU-166658 (R-MMU-166658) - Complement cascade	0.0161573	0.0951659	0.612361	1.58634	Cpn1, Cd55, Clu, Cd46, Cr1l, Cd81, Cfp, C8g, Cfi, Gzmm, C4b, Cfhr4, C1s2
GOBP_ORGANIC_ACID_CATABOLIC_PROCESS	0.00012637	0.0032383	0.425887	1.58604	Crat, Acaa2, Aspa, Pon3, Glul, Etfbkmt, Eci1, Pccb, Adtrp, Abhd3, Ivd, Phyh, Mccc2, Aldh5a1, Faah, Acox3, Csad, Prodh, Echdc2, Bckdha, Acad11, Acad10, Aldh6a1, Crot, Scp2, Bcat2, Acad8, Pcca, Hsd17b4, Mlycd, Ldhd, Cbs, Bckdk, Decr2, Abhd2, Acaa1a, Aasdhppt, Mcee, Hadhb, Sardh, Rida, Ilvbl, Etfdh, Aldh4a1, Dbt, Hadha, Scly, Slc27a4, Acsf3, Eci2, Gcdh, Gstz1, Abcd1, Tysnd1, Nudt7, Acadsb, Carnmt1, …
GOCC_SMALL_SUBUNIT_PROCESSOME	0.0124346	0.0804174	0.564704	1.58556	Nol6, Heatr1, Utp20, Wdr46, Pwp2, Imp4, Wdr3, Pdcd11, Nop58, Prkdc, Xrcc5, Utp6, Utp25, Rrp9, Noc4l, Utp14a, Nol10, Utp18, Dcaf13
R-MMU-425393 (R-MMU-425393) - Transport of inorganic cations/anions and amino acids/oligopeptides	0.00404324	0.0390389	0.495714	1.58552	Slc9a3, Slc16a10, Slc17a5, Slc9a4, Slc9a9, Slc26a9, Slc4a2, Slc43a2, Slc9a8, Slc12a6, Slc36a1, Slc25a10, Slc1a4, Ctns, Slc6a6, Ahcyl2, Slc4a4, Slc25a29, Slc12a7, Slc25a22, Slc7a8, Slc20a2, Calm1, Slc12a5, Slc26a6, Slc8b1, Slc7a6
R-MMU-977606 (R-MMU-977606) - Regulation of Complement cascade	0.0214406	0.113	0.633411	1.5848	Cpn1, Cd55, Clu, Cd46, Cr1l, Cd81, Cfp, C8g, Cfi, C4b, Cfhr4, C1s2
mmu00053 (00053) - Ascorbate and aldarate metabolism -	0.0275592	0.131323	0.623175	1.58263	Ugt2b34, Gusb, Ugt2b5, Aldh1b1, Ugt2b35, Rgn, Ugt2b1, Ugt2b38, Ugt2b37, Ugt2a3, Gulo, Aldh3a2
GOBP_MANNOSYLATION	0.0167731	0.0974029	0.573157	1.58023	Large1, Fkrp, Large2, Crppa, Dpy19l3, Pomt2, Alg3, Fktn, Alg1, Pigv, Tmtc4, Pigb, Dpy19l4, Pomgnt2, Pomt1, Tmtc1, Alg8
mmu00140 (00140) - Steroid hormone biosynthesis -	0.00543845	0.0467499	0.51995	1.57841	Ugt2b34, Cyp1b1, Hsd17b11, Cyp2b10, Hsd17b6, Ugt2b5, Ugt2b35, Cyp3a13, Ugt2b1, Ugt2b38, Ugt2b37, Ugt2a3, Srd5a3, Cyp2b13, Comt
GOBP_RESPONSE_TO_ACIDIC_PH	0.0285041	0.133902	0.621251	1.57774	Scnn1a, Rab11b, Asic1, Chp1, Scnn1g, Src, Scnn1b, Serpinf1, Lgmn, Trpv1
GOBP_POSITIVE_REGULATION_OF_EPITHELIAL_CELL_APOPTOTIC_PROCESS	0.0242299	0.121803	0.593065	1.5749	Thbs1, Pdcd4, Prkci, Gsn, Bad
GOBP_CALCIUM_MEDIATED_SIGNALING	0.000928725	0.0143886	0.44289	1.57464	Atp1b1, Sult1a1, Nudt4, Gstm7, Zap70, Edn1, Gsto1, Ank2, Dmpk, Cdh13, Adgrl1, Homer2, Sphk1, Nfatc4, Irgm2, Ncald, Pdk2, Rgn, P2rx3, Irgm1, Zmpste24, Mapt, Tpcn2, Chp1, Homer3, Camkk2, Samd14, Sppl3, Rcan1, Xcr1, Cx3cr1, Dmd, Calm1, Mtor, Cherp, Nfatc3, Grin2d
GOBP_TUBULIN_DEACETYLATION	0.0210782	0.111843	0.63104	1.5726	Tppp, Zzz3, Kat2a, Kat14, Mapt, Sgf29, Sirt2, Yeats2, Fnta, Prkaa1, Tada2a
mmu00350 (00350) - Tyrosine metabolism -	0.0299535	0.138544	0.578982	1.57236	Aldh3b2, Aldh3a1, Aldh3b3, Aldh3b1, Comt, Gstz1, Adh7, Aox1, Adh1, Tat
R-MMU-9609507 (R-MMU-9609507) - Protein localization	0.00192952	0.0241503	0.474397	1.57052	Cyb5a, Crat, Idh1, Acot1, App, Phyh, Acot2, Acox3, Dhrs4, Crot, Scp2, Coq2, Hsd17b4, Mlycd, Ldhd, Mpv17, Decr2, Pxmp4, Atad1, Stx5a, Pex6, Acot5, Cat, Pex16, Eci2, Pex1, Pex12, Abcd1, Tysnd1, Nudt7, Pitrm1, Aldh3a2, Ube2d1, Acbd5, Vamp2, Pex2, Pex26, Acaa1b, Acox2, Ech1, Lonp2, Gstk1, Ube2d2a, Nudt19, Gnpat, Fxn, Ehhadh
GOBP_LYTIC_VACUOLE_ORGANIZATION	0.00478016	0.0433663	0.501199	1.56982	Mbtps1, Acp2, Cln6, Arsb, Tmem106b, Zkscan3, Vps33a, Tmem175, Hps4, Ppt1, Tpp1, Hook3, Washc5, Gnptab, Atp10b, Pla2g5, Naglu, Tmem9, Tpcn2, Becn1, Rab20, Nagpa, Mtor, Spg11, Atp6ap2
GOBP_MEMBRANE_REPOLARIZATION_DURING_CARDIAC_MUSCLE_CELL_ACTION_POTENTIAL	0.0266358	0.129128	0.67086	1.56874	Atp1b1, Kcnq1, Atp1a1
GOBP_NADH_DEHYDROGENASE_COMPLEX_ASSEMBLY	0.00900445	0.0653599	0.525321	1.56754	Ndufaf4, Ndufa8, Dmac2, Ndufa1, Bcs1l, Ndufb2, Ndufs1, Ndufa10, Acad9, Ndufb4, Ndufaf7, Ndufb7, Foxred1, Ndufs2, Ndufb5, Ndufb10, Ndufaf3, Ndufa13, Ndufb1, Ndufb9, Ndufaf8, Oxa1l, Ndufa12, Ndufa11, Ndufc1, Ndufb11, Ndufa3, Ndufaf5, Ndufb8
GOBP_APPENDAGE_DEVELOPMENT	0.00110084	0.015915	0.443149	1.56658	Rdh10, Lrp4, Pbx1, Fzd6, Ihh, Sox4, Sema3c, Notch1, Ext1, Znrf3, Lef1, Ift140, Zfp358, Ece1, Runx2, Zfp219, C2cd3, Kat2a, Iqce, Ift52, Notch2, Chst11, Gna12, Ift122, Hdac1, Hoxa13, Rarb, Ctnnb1, Slc39a3, Tbx3, Psen1, Kremen1, Kdf1, Tgfb2, Hdac2, Flvcr1, Megf8, Atrx, Tbc1d32, Crebbp, Bmpr1a, Osr2, Pitx2
GOBP_BRANCHING_INVOLVED_IN_SALIVARY_GLAND_MORPHOGENESIS	0.0367236	0.157841	0.67867	1.56449	Tgm2, Sema3c, Pdgfa, Ntn4, Plxna1, Sema3a
GOBP_IMPORT_ACROSS_PLASMA_MEMBRANE	0.00207058	0.0253295	0.442911	1.56351	Atp1b1, Thbs1, Slc9a3, Slc39a8, Scnn1a, Wnk4, Slc46a1, Kcnq1, Slc9a4, Slc9a9, Agt, Trpv4, Slc30a1, Slc43a2, Slc27a1, Atp1a1, Slc12a6, Slc36a1, Lrrc8d, Slc39a6, Slc1a5, Slc1a4, Slc12a9, Iscu, Wnk2, Slc22a4, Slc5a1, Abcc9, Slc6a6
mmu00531 (00531) - Glycosaminoglycan degradation -	0.0539624	0.196206	0.656743	1.56239	Hexa, Idua, Gusb, Arsb, Hgsnat, Glb1, Naglu, Ids
GOBP_OLEFINIC_COMPOUND_METABOLIC_PROCESS	0.0010222	0.015268	0.459854	1.56198	Rdh10, Aldh1a3, Aldh1a7, Cyp1b1, Rdh1, Cyp2b10, Bco2, Gstm7, Ptgs1, Dhrs3, Cyp2f2, Faah, Pla2g4a, Stard3, Dhrs4, Clcn2, Rpe65, Scp2, Pla2g4c, Cyp3a13, Abhd12, Pla2g2f, Pla2g10, Acaa1a, Daglb, Dgat1, Ephx1, Retsat, Abcd1, Adh7, Adh1, Rdh13, Dgkq, Pnpla2, Dhrs13, Dkk3, Ptgds, Cbr1, Ptges2
GOBP_REGULATION_OF_CANONICAL_WNT_SIGNALING_PATHWAY	0.00023781	0.00516401	0.419058	1.56061	Nkd1, Ptpro, Notum, Lrp4, Fam53b, Axin2, Rbms3, Fzd6, Wls, Dkk2, Sox4, Notch1, Zfp703, Tpbg, Mcc, Znrf3, Prickle1, Tle2, Lgr5, Amer1, Fermt1, Tmem64, Invs, Ctnnd2, Nfkb1, Lzts2, Limd1, Otulin, Apc, Wnk2, Yap1, Amfr, Tcf7l2, Kank1, Rnf220, Hdac1, Gnaq, Ift20, Ctnnb1, Cyld, Tmem9, Ddx3x, Nle1, Tmem131l, Psen1, Kremen1, Dab2ip, Axin1, Ctnnbip1, Lrrk1, Fgf2, Fuz, Amer2, Csnk1e, Dkk3, Gskip, Ttc21b, B…
GOBP_RESPIRATORY_CHAIN_COMPLEX_IV_ASSEMBLY	0.024239	0.121803	0.608166	1.56047	Coa3, Cox10, Coa8, Taco1, Bcs1l, Coa5, Pet100, Sco1, Surf1, Coa4, Cox19, Oxa1l, Cox15
GOBP_BRANCHED_CHAIN_AMINO_ACID_METABOLIC_PROCESS	0.017001	0.0978646	0.595167	1.55982	Ivd, Mccc2, Bckdha, Aldh6a1, Bcat2, Acad8, Bckdk, Ilvbl, Dbt, Acadsb, Slc25a44, Bckdhb, Hibch, Mccc1, Hibadh
GOBP_NEGATIVE_REGULATION_OF_LYMPHOCYTE_MEDIATED_IMMUNITY	0.0124899	0.0805879	0.559141	1.55921	Serpinb9, Ahr, Cd55, Lgals9, Cd46, C4bp, Cr1l, Cd55b, Foxj1, Parp3, Thoc1
GOBP_CELLULAR_RESPONSE_TO_XENOBIOTIC_STIMULUS	0.00175583	0.022391	0.449763	1.55635	Sult1a1, Gpld1, Cyp1b1, Cyp2b10, Aldh3a1, Gstm7, Gsta3, Edn1, Pon3, Gsto1, Kcnq1, Gstm2, Ahr, Cyp2f2, Rap2a, Rorc, Cyb5b, Nceh1, Recql5, Cyp3a13, Ugt2b1, Rnf149, Ugt2b38, Tlr3, Bphl, Acaa1a, Guk1, Trp53, Ugt2b37, Ephx1, Eftud2, Rbm22, Nudt15, Aox1, Cmbl, Hsf1, N6amt1, Ankrd1
R-MMU-6811438 (R-MMU-6811438) - Intra-Golgi traffic	0.0241035	0.121348	0.557684	1.55454	Nsf, Stx16, Vti1a, Cog8, Stx5a, Cog1, Cyth1, Cog5, Stx6, Cog2, Cog7, Rgp1, Ykt6, Trip11, Snap29, Gosr2
GOCC_VESICLE_TETHERING_COMPLEX	0.00925965	0.06649	0.515024	1.55372	Vipas39, Vps33a, Exoc8, Dnajc28, Trappc12, Cog8, Vps52, Vps33b, Cog1, Trappc14, Trappc10, Trappc13, Exoc4, Cog5, Nbas, Vps53, Vps41, Vps8, Vps51, Trappc9, Exoc6, Trappc11, Cog2, Rnf215, Cog7
GOCC_POSTSYNAPTIC_SPECIALIZATION_MEMBRANE	0.00410227	0.0394223	0.484039	1.55243	Ptpro, Sorcs2, Epha4, Synj2bp, Chrnb1, Slc30a1, Oprd1, Adcy1, Efnb2, Akap9, Grik5, Scrib, Ptprs, Dcc, Grin2d, Sigmar1, Htr5a, P2rx6, Sema4c, Rnf10, Cacna1c, Chrnb2, Efnb3
GOBP_POSTSYNAPTIC_SPECIALIZATION_ASSEMBLY	0.0417455	0.169968	0.673051	1.55153	Ptprd, Nptx1, Abi3, Il1rap, Ntng2
GOBP_DENDRITIC_CELL_CYTOKINE_PRODUCTION	0.0417455	0.169968	0.672852	1.55108	Rigi, Ddx21, Bst2, Tlr3, Tlr4, Dhx36
iCMS2	0.000172143	0.00404603	0.405424	1.54964	Nkd1, Ptpro, Prss23, Nudt4, Axin2, Lamp2, Edn1, Aspscr1, Sox4, Rnf43, Gpcpd1, Ndrg3, Ncbp2, Serinc3, Chmp4c, Pofut1, Fermt1, Pepd, Pdrg1, Ctsa, Bcl2l1, Rnf114, Stx16, Cyb5b, Fggy, Rtf2, Ascl2, Ogfr, Exosc5, Plagl2, Zmynd8, Dido1, Pcmtd2, Arl4a, Zfand1, Trp53rka, Zdhhc9, Ddx27, Bop1, Immp2l, Abhd12, Ctsh, Ergic3, Ift52, Micu2, Lypla1, Atp9a, Gtf2ird1, Rb1cc1, Nfs1, Krt23, C1galt1c1, Slc52a2, Rnf17…
GOBP_IMPORT_INTO_CELL	0.00123756	0.0171577	0.429449	1.54901	Atp1b1, Thbs1, Slc9a3, Slc39a8, Slc18a1, Scnn1a, Wnk4, Slc46a1, Kcnq1, Slc9a4, Slc9a9, Agt, Trpv4, Slc30a1, Slc43a2, Slc27a1, Atp1a1, Slc12a6, Slc36a1, Lrrc8d, Slc39a6, Slc1a5, Slc1a4, Slc12a9, Iscu, Lrsam1, Wnk2, Slc22a4, Slc5a1, Abcc9, Slc6a6, Flot1, Slc29a1, Slc15a2, Slc27a4, Trpv6, Gpm6b, Slc12a7, Psen1, Slc7a8
GOCC_PROTEIN_ACETYLTRANSFERASE_COMPLEX	0.0051068	0.0452663	0.470479	1.54887	Zzz3, Msl3, Epc1, Brpf3, Phf14, Naa30, Meaf6, Kansl1, Kansl2, Map3k7, Kat2a, Mbtd1, Kat14, Tada2b, Jade3, Kat6b, Sgf29, Supt7l, Phf20l1, Mllt1, Eny2, Yeats2, Vps72, Kat6a, Kansl1l, Taf2, Crebbp, Mcrs1, Naa35, Taf6, Ep400, Tada2a, Taf6l, Jade1, Usp22, Kat8
R-MMU-201722 (R-MMU-201722) - Formation of the beta-catenin:TCF transactivating complex	0.039565	0.163929	0.609846	1.54878	Lef1, Tle2, Bcl9, Tcf7l2, Hdac1, Ctnnb1, Tcf7, Ash2l, Cdc73, Tle1, Pygo1, Tert, Smarca4
GOBP_PHOTOTRANSDUCTION	0.0232477	0.118372	0.563938	1.54786	Gngt2, Grk4, Rp1, Gnaq, Opn1sw, Camkmt, Unc119, Gna11, Nr2e3
GOBP_POTASSIUM_ION_IMPORT_ACROSS_PLASMA_MEMBRANE	0.017489	0.0993889	0.550351	1.54708	Atp1b1, Wnk4, Kcnq1, Atp1a1, Slc12a6, Slc12a9, Wnk2, Abcc9
GOCC_9PLUS0_NON_MOTILE_CILIUM	0.00250658	0.0283537	0.458246	1.54684	Shank2, Pkhd1, Atp8a2, Ptgs1, Napepld, Dhrs3, Grk4, Dynll2, Cib2, Phyh, Ift140, Rp1l1, Ift52, Ift122, Rp1, Ttc8, Pex6, Gnaq, Ift20, Opn1sw, Gnat3, Kifap3, Pcdhb22, Ccdc66, Pcdhb16, Ttll4, Gna11, Mertk, Wdr19, Cetn3, Ift57, C130074G19Rik, Whrn, Rpgrip1l
GOBP_ADRENAL_GLAND_DEVELOPMENT	0.0310123	0.141984	0.627897	1.54658	Cyp1b1, Stra6, Pbx1, Armc5, Ly6e
GOBP_TRICARBOXYLIC_ACID_CYCLE	0.0357356	0.155449	0.569432	1.54642	Idh1, Pdha1, Idh2, Suclg2, Idh3a, Ogdh, Dhtkd1, Aco1, Idh3g, Sdhb, Idh3b, Sucla2, Sdhaf2, Suclg1, Sdhd, Ireb2, Sdha
GOBP_SKIN_EPIDERMIS_DEVELOPMENT	0.00599492	0.0502551	0.483322	1.54588	Apcdd1, Lrp4, Foxq1, Fzd6, Pdgfa, Notch1, Ext1, Sox21, Lgr5, Fermt1, Ldb1, Nom1, Pla2g10, Bcl2, Numa1, Zmpste24, Hdac1, Ctnnb1, Ercc2, Wnt10a, Kdf1, Tnfrsf19, Tgfb2, Hdac2, Dsg4
GOBP_ESTROGEN_METABOLIC_PROCESS	0.0300841	0.138911	0.581744	1.54484	Sult1a1, Ugt2b34, Cyp1b1, Hsd17b11, Sgpl1, Ugt2b35, Hsd17b4, Cyp3a13, Ugt2b1, Ugt2b38, Ugt2b37
GOBP_I_KAPPAB_PHOSPHORYLATION	0.0316357	0.143536	0.62654	1.54324	Cx3cl1, Map3k7, Ikbkb, Tlr3, Ddrgk1, Ikbke, Tlr4, Dab2ip, Cx3cr1, Erc1, Tlr2, Plcg2
GOBP_DETECTION_OF_VISIBLE_LIGHT	0.0260982	0.127129	0.552973	1.54141	Atp8a2, Grk4, Rpe65, Rp1, Reep6, Gnaq, Opn1sw, Camkmt, Ccdc66, Gna11, Cacna2d4
mmu00280 (00280) - Valine, leucine and isoleucine degradation -	0.0119201	0.0781596	0.516452	1.54107	Acaa2, Hmgcs2, Pccb, Ivd, Mccc2, Bckdha, Aldh6a1, Bcat2, Aldh1b1, Acad8, Pcca, Acaa1a, Mcee, Hadhb, Dbt, Hadha, Acsf3, Acadsb, Aldh3a2, Aox1, Acads, Acaa1b, Acadm, Bckdhb, Mmut, Hibch
GOCC_ENDORIBONUCLEASE_COMPLEX	0.0213007	0.112583	0.558803	1.54065	Ago1, Dhx9, Dgcr8, Ago4, Prorp, Drosha, Dicer1, Tsnax, Rpp14, Tsen54, Tsn, Prkra, Ern1
GOBP_MONOCARBOXYLIC_ACID_CATABOLIC_PROCESS	0.00333983	0.0345342	0.456915	1.54042	Crat, Acaa2, Pon3, Etfbkmt, Eci1, Pccb, Adtrp, Abhd3, Ivd, Phyh, Faah, Acox3, Echdc2, Acad11, Acad10, Crot, Scp2, Pcca, Hsd17b4, Mlycd, Ldhd, Decr2, Abhd2, Acaa1a, Mcee, Hadhb, Ilvbl, Etfdh, Hadha, Slc27a4, Eci2, Gcdh, Abcd1, Tysnd1, Nudt7, Pex2, Acads, Decr1, Acox2, Acadm, Mcat, Ech1, Idnk, Lonp2
R-MMU-1482788 (R-MMU-1482788) - Acyl chain remodelling of PC	0.0218111	0.113725	0.5944	1.53981	Plaat3, Lpcat3, Pla2g4a, Pla2g2a, Pla2g4c, Pla2g2f, Pla2g10, Pla2g5
R-MMU-2187338 (R-MMU-2187338) - Visual phototransduction	0.00667495	0.0539837	0.49158	1.53969	Rdh10, Rdh1, Bco2, Stra6, Gpc1, Gpc4, Dhrs3, Grk4, Hsd17b6, Rpe65, Clps, Opn1sw, Gnb5, Sdr9c7, Camkmt, Fnta, Calm1, Cyp4v3
GOBP_CELL_CELL_SIGNALING_BY_WNT	4.07233e-05	0.00129524	0.391397	1.53812	Apcdd1, Nkd1, Ptpro, Notum, Nlk, Lrp4, Amotl2, Fam53b, Wnt6, Axin2, Rbms3, Calcoco1, Fzd6, Edn1, Wls, Dkk2, Sox4, Arhgef19, Gpc4, Rnf43, Notch1, Zfp703, Tpbg, App, Mcc, Ext1, Fzd10, Znrf3, Prickle1, Rac3, Lef1, Wnt5b, Tle2, Brd7, Lgr5, Amer1, Fermt1, Ldb1, Nfatc4, Tmem64, Tax1bp3, Invs, Ctnnd2, Nfkb1, Dvl3, Sulf2, Tsc2, Lzts2, Limd1, Otulin, Ctr9, Apc, Pkd2, Wnk2, Yap1, Pkd1, Bcl9, Zbtb33, Rtf1, …
GOBP_REGULATION_OF_GLYCOPROTEIN_METABOLIC_PROCESS	0.0144263	0.0881608	0.540729	1.53755	Itm2b, Bace2, Tmem59, Itm2c, Ncstn, Pomt2, Ramp1, Fktn, Bcl2, Aatf, Tcf7l2, Tm9sf2, Ctnnb1, Chp1, Soat1
GOBP_POSITIVE_REGULATION_OF_SODIUM_ION_TRANSPORT	0.0326859	0.146181	0.57768	1.53405	Atp1b1, Wnk4, Gpd1l, Glrx, Wnk2, Ank3, Chp1, Dmd
GOCC_NEUROMUSCULAR_JUNCTION	0.0093268	0.0667624	0.502319	1.53269	Lrp4, Pdzrn3, Epha4, Snta1, App, Cib2, Synj2bp, Chrnb1, Lamb2, Syngr1, Ank3, Psen1
GOBP_FATTY_ACID_CATABOLIC_PROCESS	0.0045966	0.0423404	0.462673	1.53143	Crat, Acaa2, Etfbkmt, Eci1, Pccb, Adtrp, Abhd3, Ivd, Phyh, Faah, Acox3, Echdc2, Acad11, Acad10, Crot, Scp2, Pcca, Hsd17b4, Mlycd, Decr2, Abhd2, Acaa1a, Mcee, Hadhb, Ilvbl, Etfdh, Hadha, Slc27a4, Eci2, Gcdh, Abcd1, Tysnd1, Nudt7, Pex2, Acads, Decr1, Acox2, Acadm, Mcat, Ech1, Lonp2
GOBP_REGULATION_OF_NON_CANONICAL_WNT_SIGNALING_PATHWAY	0.0321719	0.145082	0.614248	1.53076	Nkd1, Znrf3, Wnt5b, Tiam1, Csnk1e, Rnf213, Abl1
GOCC_PHOTORECEPTOR_OUTER_SEGMENT	0.0111655	0.0749028	0.483553	1.52979	Shank2, Atp8a2, Ptgs1, Napepld, Dhrs3, Grk4, Cib2, Ift140, Rp1l1, Rp1, Pex6, Gnaq, Ift20, Opn1sw, Gnat3, Ccdc66, Pcdhb16, Gna11, Mertk, Wdr19
GOBP_REGULATION_OF_ANIMAL_ORGAN_MORPHOGENESIS	0.00366257	0.0366722	0.460288	1.52971	Apcdd1, Nkd1, Fgf1, Pkhd1, Fzd6, Edn1, Pdgfa, Arhgef19, Gpc4, Znrf3, Prickle1, Agt, Csf1, Maged1, Runx2, Ntn4, Dvl3, Tnfrsf11b, Fzd2, Ctnnb1, Ryk, Robo1, Tiam1, Wnt10a, Celsr1, Fgf2, Med12, Bmpr1a, Celsr2, Abl1, Ptk7, Lgr4, Btbd7, Tacstd2
R-MMU-5362517 (R-MMU-5362517) - Signaling by Retinoic Acid	0.0158428	0.0939276	0.548234	1.52879	Rdh10, Aldh1a1, Aldh1a3, Rdh1, Dhrs3, Pdha1, Dhrs4, Rxra, Pdk2, Rxrb, Rarb, Adh1, Rdh13, Pdhx
GOBP_REGULATION_OF_FIBROBLAST_GROWTH_FACTOR_RECEPTOR_SIGNALING_PATHWAY	0.0306015	0.14058	0.570351	1.52764	Smoc2, Thbs1, Fam20c, Gpc1, Runx2, Dstyk, Sulf2
GOBP_FATTY_ACID_BETA_OXIDATION	0.0109162	0.073771	0.484389	1.52707	Crat, Acaa2, Etfbkmt, Eci1, Ivd, Acox3, Echdc2, Acad11, Acad10, Crot, Scp2, Hsd17b4, Mlycd, Decr2, Acaa1a, Hadhb, Etfdh, Hadha, Eci2, Gcdh, Abcd1, Tysnd1, Pex2, Acads, Decr1, Acox2, Acadm, Mcat, Ech1, Lonp2
GOBP_CELLULAR_SODIUM_ION_HOMEOSTASIS	0.0541667	0.196563	0.619805	1.52665	Atp1b1, Scnn1a, Agt, Atp1a1
GOBP_CARDIAC_MUSCLE_CELL_MEMBRANE_REPOLARIZATION	0.0312491	0.142226	0.569627	1.52571	Atp1b1, Kcnq1, Ank2, Snta1, Atp1a1, Zmpste24
GOBP_CELL_SURFACE_RECEPTOR_SIGNALING_PATHWAY_INVOLVED_IN_CELL_CELL_SIGNALING	8.91966e-06	0.000393123	0.382883	1.52448	Apcdd1, Nkd1, Ptpro, Notum, Nlk, Lrp4, Amotl2, Fam53b, Wnt6, Axin2, Rbms3, Calcoco1, Fzd6, Edn1, Wls, Dkk2, Sox4, Arhgef19, Gpc4, Rnf43, Notch1, Dmpk, Zfp703, Tpbg, App, Mcc, Ext1, Fzd10, Znrf3, Prickle1, Rac3, Lef1, Wnt5b, Tle2, Brd7, Lgr5, Amer1, Chrnb1, Fermt1, Ldb1, Nfatc4, Tmem64, Tax1bp3, Invs, Ctnnd2, Nfkb1, Dvl3, Prkcz, Sulf2, Tsc2, Lzts2, Limd1, Otulin, Ctr9, Apc, Pkd2, Wnk2, Yap1, Pkd1,…
GOCC_PLATELET_DENSE_GRANULE	0.0368655	0.158074	0.651587	1.52368	Selenop, Lamp2, Cdc37l1, Hps4, Abcc4, Lgals3bp
R-MMU-3214858 (R-MMU-3214858) - RMTs methylate histone arginines	0.00934828	0.0667716	0.495672	1.52316	Smarcc1, Wdr77, Smarcc2, Prmt3, Smarcd1, Smarcd3, Cdk4, Prmt1, Smarce1, Arid1a, Coprs, Smarcd2, H2ac25, H4c16, Carm1, Smarca2, Wdr5, Smarcb1, H2ac6, H3c15, H2ac4, Smarca4, Prmt5, Actl6a, H2ac12, H2ac22, H2ac13, Prmt7
GOBP_PSEUDOURIDINE_SYNTHESIS	0.0539419	0.196206	0.63999	1.52254	Trub2, Pus10, Pusl1, Pus7l, Dkc1, Rpusd1, Trub1, Rpusd2, Pus1, Gar1
GOBP_BENZENE_CONTAINING_COMPOUND_METABOLIC_PROCESS	0.0465283	0.182303	0.599481	1.52245	Cyp1b1, Gstm7, Pon3, Gstm2, Acaa1a
GOCC_CILIARY_MEMBRANE	0.00948527	0.067394	0.500955	1.52075	Shank2, Scnn1a, Napepld, Dhrs3, Txndc15, Mosmo, Bbs2, Pkd2, Iqce, Pkd1, Prom2, Ttc8, Tspear, Umod
GOBP_EXOCRINE_SYSTEM_DEVELOPMENT	0.0212984	0.112583	0.540552	1.5184	Tgm2, Wls, Sema3c, Pdgfa, Twsg1, Clcn2, Ntn4, Plxna1, Sema3a, Tgfb2
GOBP_PROTEIN_O_LINKED_MANNOSYLATION	0.0560166	0.200054	0.637527	1.51668	Large1, Fkrp, Large2, Crppa, Pomt2, Fktn, Tmtc4, Pomgnt2, Pomt1, Tmtc1
GOBP_NEURAL_RETINA_DEVELOPMENT	0.0130721	0.083252	0.516945	1.51616	Atp8a2, Ihh, Rpe65, Tspan12, Dll4, Rp1, Ttc8, Zhx2, Smarcd3, Naglu, Psen1, Tgfb2, Rdh13
GOBP_POSITIVE_REGULATION_OF_TRANSFORMING_GROWTH_FACTOR_BETA_PRODUCTION	0.0392075	0.163154	0.623131	1.51517	Thbs1, Fermt1, Cx3cl1, Lgals9, Cd46, Bmpr1a, Atp6ap2
GOBP_PHOSPHOLIPID_CATABOLIC_PROCESS	0.020478	0.110174	0.514542	1.51476	Idh1, Napepld, Gpcpd1, Plpp6, Smpd2, Prdx6, Pla2g4a, Pla2g4c, Plbd2, Pnpla7, Abhd12, Pla2g10, Smpd4, Abhd16a, Pnpla6, Pla2g5
GOCC_BRUSH_BORDER	0.00825482	0.0619914	0.466391	1.5143	Itln1, Slc9a3, Shank2, Cubn, Cdhr5, Aqp1, Vil1, Add3, Slc46a1, Dcxr, Myo1d, Lima1, Myh14, Mttp, Slc22a5, Myo1a, Slc5a1, Gna12, Kcnk1
GOBP_NEGATIVE_REGULATION_OF_GENE_EXPRESSION_EPIGENETIC	0.0094593	0.0673112	0.478901	1.51398	Zfp445, Atf7ip, Epc1, Bmi1, Bend3, Morc2a, H3f3a, Ctr9, Resf1, Znfx1, Macroh2a1, Sirt2, Hmga2, Hdac1, Mecp2, Smyd5, Ppm1d, Setdb1, Pphln1, Ctbp1, Axin1, Tasor, Scmh1, Sirt1, Cenpv, Nrde2, Trim28, Rrp8, Phf2, L3mbtl3
mmu00860 (00860) - Porphyrin metabolism -	0.0223373	0.114917	0.538837	1.51358	Ugt2b34, Gusb, Uros, Cp, Fech, Ugt2b5, Ugt2b35, Urod, Cox10, Ugt2b1, Ugt2b38, Alas1, Ugt2b37, Ugt2a3, Ears2
GOBP_PROTEIN_MANNOSYLATION	0.0347938	0.152455	0.604683	1.51293	Large1, Fkrp, Large2, Crppa, Dpy19l3, Pomt2, Fktn, Tmtc4, Dpy19l4, Pomgnt2, Pomt1, Tmtc1
GOBP_EMBRYONIC_CAMERA_TYPE_EYE_DEVELOPMENT	0.0379285	0.160344	0.540041	1.51218	Rdh10, Aldh1a3, Stra6, Ihh, Ift140
GOBP_EMBRYONIC_SKELETAL_SYSTEM_DEVELOPMENT	0.0037436	0.0370994	0.457271	1.51156	Rdh10, Pbx1, Ihh, Ext1, Ift140, Tgfbr1, Tgfbr2, Runx2, Sulf2, Ndst1, Mbtd1, Chst11, Acvr2a, Ctnnb1, Slc39a3, Zeb1, Flvcr1, Megf8, Med12, Fuz, Osr2, Pcgf2, Etl4, Wdr19, Eif4a3, Deaf1
R-MMU-193368 (R-MMU-193368) - Synthesis of bile acids and bile salts via 7alpha-hydroxycholesterol	0.0413534	0.169318	0.646395	1.51154	Scp2, Hsd17b4, Rxra, Ncoa1, Acox2, Ncoa2, Akr1c14, Nr1h4, Acot8
GOBP_EPIDERMIS_MORPHOGENESIS	0.0325861	0.145976	0.589043	1.5114	Foxq1, Notch1, Ext1, Pla2g10, Bcl2, Ctnnb1, Wnt10a, Tgfb2
GOBP_CANONICAL_WNT_SIGNALING_PATHWAY	0.000352655	0.00719548	0.399811	1.51024	Nkd1, Ptpro, Notum, Lrp4, Fam53b, Wnt6, Axin2, Rbms3, Fzd6, Edn1, Wls, Dkk2, Sox4, Notch1, Zfp703, Tpbg, Mcc, Ext1, Fzd10, Znrf3, Prickle1, Lef1, Wnt5b, Tle2, Lgr5, Amer1, Fermt1, Tmem64, Invs, Ctnnd2, Nfkb1, Dvl3, Lzts2, Limd1, Otulin, Apc, Wnk2, Yap1, Bcl9, Amfr, Nr4a2, Tcf7l2, Kank1, Rnf220, Hdac1, Gnaq, Ift20, Fzd2, Ctnnb1, Cyld, Tmem9, Ddx3x, Tcf7, Nle1, Ryk, Tmem131l, Psen1, Kremen1, Wnt10a…
GOBP_MITOCHONDRIAL_CYTOCHROME_C_OXIDASE_ASSEMBLY	0.0410905	0.168955	0.605921	1.51	Coa3, Coa8, Taco1, Bcs1l, Coa5, Pet100, Sco1, Surf1, Coa4, Cox19, Oxa1l
GOBP_REGULATION_OF_LYSOSOMAL_LUMEN_PH	0.0426356	0.172038	0.64521	1.50876	Cln6, Tmem106b, Vps33a, Tmem175, Ppt1, Tmem9, Atp6ap2, Grn, Snapin, Tmem165, Cln3
GOBP_HORMONE_METABOLIC_PROCESS	0.00162785	0.0214147	0.419364	1.50253	Rdh10, Sult1a1, Slc16a10, Aldh1a3, Ugt2b34, Aldh1a7, Cyp1b1, Rdh1, Hsd17b11, Bco2, Bace2, Dhrs3, Sgpl1, Esr1, Hsd17b6, Ece1, Stard3, Dhrs4, Clcn2, Rpe65, Nfkb1, Atp1a1, Ugt2b35, Cpq, Hsd17b4, Cyp3a13, Prmt3, Ugt2b1, Ugt2b38, Slc5a5, Zmpste24, Pcsk6, Dgat1, Ugt2b37, Tcf7l2, Disp1, Srd5a3, Retsat, Slc30a5, Papss2, Ptpn11, Ide
GOBP_SECOND_MESSENGER_MEDIATED_SIGNALING	0.000630818	0.0109673	0.402448	1.50074	Atp1b1, Thbs1, Sult1a1, Nudt4, Aqp1, Gstm7, Zap70, Edn1, Gsto1, Gnai1, Ank2, Dmpk, Cdh13, Adgrl1, Agt, Ksr1, Homer2, Ahr, Sphk1, Nfatc4, Rnf157, Irgm2, Ncald, Mgrn1, Pdk2, Rgn, Gucy1a2, P2rx3, Adcy1, Irgm1, Zmpste24, Npr1, Mapt, Tpcn2, Chp1, Homer3, Camkk2, Samd14, Pde5a, Sppl3, Rcan1, Xcr1, Cx3cr1, Dmd, Calm1, Mtor, Dgkq, Cherp, Nfatc3
GOBP_REGULATION_OF_HIPPO_SIGNALING	0.0560166	0.200054	0.630025	1.49883	Shank2, Mob3b, Limd1, Wwc1, Wwc2, Nf2, Nek8, Dlg5, Mark3, Mapk14, Ajuba
GOBP_POSITIVE_REGULATION_OF_CELLULAR_EXTRAVASATION	0.0612055	0.209628	0.650139	1.49872	Il1r1, Icam1, Ripor2, Ager, Fadd, Plvap, Ccr2
GOBP_POSITIVE_REGULATION_OF_RNA_SPLICING	0.0433955	0.174453	0.534705	1.49724	Pik3r1, Habp4, Prdx6, Srsf5, Thrap3, Prpf19, Cirbp, Rbmx, Tra2a, Rbm22, Snw1, Sf3b4, U2af2, Zpr1, Ern1
GOBP_MATING	0.0338766	0.149405	0.582882	1.49559	Ppp1r1b, App, Acvr2a, Ube2q1, Hdac2, Ada, Th
mmu00590 (00590) - Arachidonic acid metabolism -	0.0206294	0.110826	0.495842	1.4922	Plaat3, Cyp2b10, Ptgs1, Hpgd, Pla2g4a, Pla2g2a, Pla2g4c, Cyp2j6, Pla2g2f, Pla2g10, Pla2g5, Cyp2b13, Ptgds, Cbr1, Ptges2, Ptgr1, Cyp2b19, Pla2g2c, Cyp2b9, Ggt1, Pla2g3, Cbr3
GOBP_RENAL_WATER_HOMEOSTASIS	0.0649782	0.215077	0.646705	1.4908	Aqp1, Adcy6, Inpp5k, Prkacb, Akap11
GOBP_INTERLEUKIN_13_PRODUCTION	0.0649782	0.215077	0.646343	1.48997	Il18, Tnfrsf21, Lef1, Prkcz, Lgals9, Il1rap, Arg2
GOBP_ENDONUCLEOLYTIC_CLEAVAGE_INVOLVED_IN_RRNA_PROCESSING	0.0649782	0.215077	0.646332	1.48994	Utp20, Bop1, Rcl1, Nol9, Tsr1, Nop9, Rrs1, Bms1, Tbl3
R-MMU-400206 (R-MMU-400206) - Regulation of lipid metabolism by PPARalpha	0.049688	0.187786	0.636462	1.48831	Chd9, Rxra, Tgs1, Smarcd3, Ncoa1, Ncor2, Ncoa2, Carm1
GOBP_CYTOCHROME_COMPLEX_ASSEMBLY	0.0303575	0.139696	0.539711	1.48802	Coa3, Uqcc3, Cox10, Coa8, Uqcc1, Ttc19, Taco1, Cyba, Bcs1l, Coa5, Lyrm7, Pet100, Sco1, Surf1, Coa4, Cox19
R-MMU-9749641 (R-MMU-9749641) - Aspirin ADME	0.0625	0.210947	0.604077	1.48791	Ugt2b34, Ugt2b35, Ugt2b1, Ugt2b38, Ugt2b37
mmu00360 (00360) - Phenylalanine metabolism -	0.0649782	0.215077	0.645178	1.48728	Aldh3b2, Aldh3a1, Aldh3b3, Aldh3b1, Tat
GOBP_MEMBRANE_LIPID_METABOLIC_PROCESS	0.00236302	0.0275091	0.408852	1.48684	Gpld1, Serinc5, Cyp1b1, Hexa, Gm2a, Sptssb, Hacd3, Aldh3b3, B4galt5, Pigh, Serinc3, Large1, Cln6, Sgpl1, Kdsr, Abca8b, Hacd2, Sphk1, Smpd2, Degs1, Sumf1, Sptlc1, Degs2, Fuca1, Serinc1, Aldh3b1, Pigk, Plpp1, Hacd4, Glb1, Cers6, Gba2, Ccn1, Ppt1, Pgap2, Pigg, Smpd4, Pigq, Pigl, Neu2, Pgap3, Cert1, Pigv, Tm9sf2, Sgpp1, Pigb, Pigo, Sptssa, Pigs, Nsmaf, Psap, Pigt
R-MMU-1482839 (R-MMU-1482839) - Acyl chain remodelling of PE	0.0308585	0.1414	0.573706	1.4862	Plaat3, Lpcat3, Pla2g4a, Pla2g2a, Pla2g4c, Pla2g2f, Pla2g10, Pla2g5, Abhd4
mmu04974 (04974) - Protein digestion and absorption -	0.0134771	0.0846347	0.464598	1.48599	Atp1b1, Slc9a3, Slc16a10, Kcnq1, Col14a1, Col11a2, Atp1a1, Slc36a1, Slc1a5, Col8a1, Col16a1, Slc7a8, Col20a1
mmu00410 (00410) - beta-Alanine metabolism -	0.038422	0.161546	0.542296	1.48597	Aldh3b2, Aldh3a1, Aldh3b3, Acox3, Csad, Aldh6a1, Aldh3b1, Aldh1b1, Mlycd, Cndp2, Hadha, Dpyd, Aldh3a2, Acads
GOBP_GLYCEROLIPID_CATABOLIC_PROCESS	0.0220645	0.1139	0.493434	1.48496	Gpld1, Gpcpd1, Ddhd2, Faah, Prdx6, Pla2g4a, Pla2g4c, Pnpla7, Abhd12, Pla2g10, Smpd4, Abhd2, Daglb, Abhd16a, Pnpla6, Pla2g5, Pnpla3
GOCC_SAGA_TYPE_COMPLEX	0.0247661	0.123027	0.532503	1.48493	Zzz3, Map3k7, Kat2a, Kat14, Tada2b, Sgf29, Supt7l, Eny2, Yeats2, Taf2, Taf6, Tada2a, Taf6l, Usp22
GOBP_LIGAND_GATED_ION_CHANNEL_SIGNALING_PATHWAY	0.0521921	0.193157	0.644017	1.48461	Sult1a1, App, Grik5
R-MMU-418592 (R-MMU-418592) - ADP signalling through P2Y purinoceptor 1	0.0371028	0.158714	0.577839	1.48265	Gngt2, Gna14, Pla2g4a, Gng4, Gnaq, Gng12, Gnb5, Gng7, Gna11, Src, Gnb4, Mapk14
GOBP_MITOCHONDRIAL_TRANSLATION	0.0155576	0.0928479	0.469399	1.47982	Trub2, Coa3, Nsun3, Rars2, Gatc, Mrps2, Mtif2, Ears2, Ptcd3, Noa1, Mrpl16, Taco1, Gatb, Lrpprc, Mrps11, Ndufa7, Fastkd2, Alkbh1, Rmnd1, Mpv17l2, Iars2, Mrpl44, Sars2, Mrpl2, Gfm1, Mrps18a, Mrps12, Wars2, Gfm2, Cdk5rap1, Mrps7, Tars2, Mrps15, Mrpl57, Lars2, Mtg2, Mrpl47
GOBP_TRNA_METHYLATION	0.0233222	0.118407	0.524597	1.47884	Wdr6, Nsun3, Trmt61a, Trmt6, Alkbh8, Trmt9b, Mettl2, Trmt1, Tyw3, Trmt11, Gtpbp3, Lcmt2, Mettl8, Trmt44, Trmt1l, Trdmt1, Thada, Trmt13, Ftsj1, Wdr4, Thumpd3, Dalrd3, Trmt5, Mettl6, Trmt12
GOBP_POSITIVE_REGULATION_OF_ALPHA_BETA_T_CELL_PROLIFERATION	0.063655	0.212947	0.608124	1.47868	Il18, Zap70, Cd55, Tgfbr2, Lgals9, Cd55b, Cd81
GOBP_CELL_MIGRATION_INVOLVED_IN_HEART_DEVELOPMENT	0.0521921	0.193157	0.641084	1.47784	Edn1, Sema3c, Notch1, Flrt3, Pitx2, Mesp1
GOBP_BRANCHED_CHAIN_AMINO_ACID_CATABOLIC_PROCESS	0.0501154	0.188439	0.590526	1.4775	Ivd, Mccc2, Bckdha, Aldh6a1, Bcat2, Acad8, Bckdk, Dbt, Acadsb, Slc25a44, Bckdhb, Hibch, Mccc1, Hibadh
GOBP_POSITIVE_REGULATION_OF_TUMOR_NECROSIS_FACTOR_SUPERFAMILY_CYTOKINE_PRODUCTION	0.0155817	0.092889	0.449663	1.47679	Thbs1, Rigi, Pik3r1, App, Dhx9, Zbtb20, Nfatc4, Lgals9, Lbp, Clu, Tnfrsf8, Tlr3, Oas1g, Nod1, Oas1a, Tlr4, Ptpn11, Arfgef2, Cyba, Psen1, Hdac2, Myd88, Setd4, Oas2
GOBP_NEUROMUSCULAR_JUNCTION_DEVELOPMENT	0.0272793	0.130472	0.513771	1.47668	Lrp4, Pdzrn3, Snta1, App, Cacnb3, Agrn, Lamb2, Erbb2, Mesd, Dctn1, Ank3, Nedd4, Fnta
GOCC_TRICARBOXYLIC_ACID_CYCLE_ENZYME_COMPLEX	0.0516114	0.192016	0.630897	1.4753	Bckdha, Bckdk, Suclg2, Idh3a, Dbt, Ogdh, Idh3g, Bckdhb, Idh3b, Sucla2, Suclg1
GOBP_DEFENSE_RESPONSE_TO_SYMBIONT	0.000703484	0.0117038	0.394218	1.47256	Serinc5, Ifitm3, Trim12c, Rigi, Ifitm1, Dhx9, Tspan32, Serinc3, Trim5, Polr3b, Zg16, Ndufaf4, Bcl2l1, Rnf216, Dtx3l, Exosc5, Parp9, Ddx17, Ifngr2, Irf7, Trim44, Ddx21, Polr3e, Samhd1, Bst2, Akap1, Adar, Rnf135, Zmynd11, Trim21, Ifi27, Marchf2, Mov10, Atad3a, Armc5, Traf3ip2, Tlr3, Abcc9, Irf9, Zdhhc1, Pla2g10, Zbp1, Gbp7, Znfx1, Bcl2, Zmpste24, Mul1, Senp7, Oas1g, Rtp4, Trim35, Oas1a, Irf3, Polr3…
GOCC_VACUOLAR_MEMBRANE	0.000114481	0.00301952	0.372932	1.47121	Pigr, Anpep, Cubn, Gpld1, Slc39a8, Slc30a2, Slc17a5, Plaat3, Ifitm3, Lamp2, Sort1, Ap1s3, Gnai1, Ifitm1, Slc9a4, Acp2, Chmp4c, Atp6v1b2, Mfsd1, Cp, Clcn4, Clcn5, Tmem59, Nsf, Tpcn1, Sidt2, Tmem106b, Itm2c, Ctsa, Ulk1, Stk11ip, Sppl2b, Vps33a, Dtx3l, Slc29a3, Ece1, Pgap6, Atp6v1g2, Atp13a2, Stard3, Hgsnat, Atp11a, Irgm2, Rab37, Szt2, Wdr41, Slc36a1, Tmem175, Bst2, Marchf8, Hps4, Ncstn, Myo6, Laptm…
GOBP_REGULATION_OF_PROTEIN_K63_LINKED_UBIQUITINATION	0.0542797	0.196841	0.637918	1.47055	Sash1, Parp10, Ube2v2, Gps2, Ddx3x, Birc2
GOBP_NEGATIVE_REGULATION_OF_VIRAL_ENTRY_INTO_HOST_CELL	0.06639	0.217833	0.617918	1.47003	Ifitm3, Trim12c, Ifitm1, Trim5, Gsn, Ly6e, Trim26, Trim25, Trim11, Trim31
GOBP_REGULATION_OF_MACROPHAGE_CHEMOTAXIS	0.0614407	0.209628	0.589847	1.46995	Thbs1, Csf1, Trpv4, Mtus1, Cxcl17, Mmp28
GOBP_POSTSYNAPSE_ASSEMBLY	0.0614407	0.209628	0.58958	1.46928	Lrp4, Ptprd, Nptx1, Abi3, Il1rap
GOBP_MITOCHONDRIAL_GENE_EXPRESSION	0.0120385	0.0786136	0.440033	1.46925	Trub2, Coa3, Nsun3, Tfb2m, Elac2, Rars2, Tfb1m, Twnk, Mettl4, Prorp, Gatc, Mrps2, Mtif2, Ears2, Ptcd3, Noa1, Mrpl16, Taco1, Gatb, Lrpprc, Mrps11, Ndufa7, Polrmt, Fastkd2, Alkbh1, Prkaa1, Fastkd1, Trnt1, Rmnd1, Pus1, Mpv17l2, Iars2, Mrpl44, Sars2, Mrpl2, Gfm1, Mrps18a, Mrps12, Wars2, Mterf4, Gfm2, Mterf2, Cdk5rap1, Mrps7, Ppargc1b, Tars2, Mrps15, Trmt5, Pnpt1, Mrpl57, Lars2, Mtg2, Mrpl47, Tbrg4, R…
GOBP_AXIS_ELONGATION	0.0614407	0.209628	0.58953	1.46916	Rdh10, Nkd1, Fgf1, Esr1, Yap1
GOBP_SODIUM_ION_TRANSPORT	0.0023438	0.0274306	0.403254	1.4685	Atp1b1, Slc9a3, Slc5a9, Scnn1a, Wnk4, Edn1, Pon3, Kcnq1, Klhl24, Gpd1l, Slc9a4, Slc9a9, Snta1, Dmpk, Hecw2, Tpcn1, Glrx, Sik1, Atp1a1, Slc9a8, Slc17a4, Slc10a5, Slc22a5, Slc41a1, Asic1, Pkd2, Wnk2, Slc22a4, Slc5a1, Slc5a5, Slc6a7, Kcnk1, Slc6a6, Commd9, Ank3, Slc38a10, Scn2b, Slc4a4, Tpcn2, Chp1, Prkce
GOBP_SPHINGOLIPID_METABOLIC_PROCESS	0.00646417	0.0529572	0.418595	1.46661	Serinc5, Hexa, Gm2a, Sptssb, Hacd3, Aldh3b3, B4galt5, Serinc3, Large1, Cln6, Sgpl1, Kdsr, Abca8b, Hacd2, Sphk1, Smpd2, Degs1, Sumf1, Sptlc1, Degs2, Serinc1, Aldh3b1, Plpp1, Hacd4, Glb1, Cers6, Gba2, Ccn1, Ppt1, Smpd4, Neu2, Cert1, Tm9sf2, Sgpp1
GOBP_RECEPTOR_CLUSTERING	0.0326631	0.146181	0.497785	1.46543	Pigr, Ptn, Lrp4, Agrn, Synj2bp, Gsn, Mesd, Grik5, Fnta, Scrib, Cd81, Wdr19, Cdk5, Pick1
GOBP_EMBRYONIC_DIGIT_MORPHOGENESIS	0.0279878	0.132513	0.495245	1.46453	Lrp4, Fzd6, Ihh, Notch1, Ift140, Ece1, C2cd3, Ift52, Chst11, Gna12, Hdac1, Ctnnb1, Tbx3, Hdac2, Flvcr1, Tbc1d32, Crebbp, Bmpr1a, Osr2, Bcl2l11
GOBP_NEGATIVE_REGULATION_OF_CELL_JUNCTION_ASSEMBLY	0.0562771	0.200408	0.557696	1.46161	Thbs1, Bcas3, Arhgap6, Rcc2, Ikbkb, Phldb2, Fam107a
GOBP_REGULATION_OF_RRNA_PROCESSING	0.0554371	0.199301	0.624722	1.46085	Heatr1, Wdr43, Wdr75, Sirt7, Ythdf2, Bud23, Riok1, Usp36
GOBP_XENOBIOTIC_CATABOLIC_PROCESS	0.073922	0.228921	0.60072	1.46067	Cyp2b10, Gstm7, Pon3, Gsto1, Gstm2, Acaa1a, Nudt15
GOBP_POSITIVE_REGULATION_OF_SYNAPTIC_TRANSMISSION	0.00660655	0.0537976	0.43213	1.4581	Ptn, Shank2, Car2, Pink1, Syt12, Glul, Epha4, App, Crtc1, Nfatc4, Zdhhc3, Prkcz, Ncstn, Igsf11, Adcy1, Rasgrf2, Hap1, Flot1, Plk2, Mecp2, Fam107a, Prkce
GOBP_REGULATION_OF_GRANULOCYTE_CHEMOTAXIS	0.0577466	0.204209	0.520204	1.45664	Thbs1, Edn1, Csf1, Trpv4, Dapk2, Mpp1, Lbp, Camk1d, Cxcl17, Ripor2
GOBP_SALIVARY_GLAND_DEVELOPMENT	0.0584416	0.205057	0.543541	1.45584	Tgm2, Sema3c, Pdgfa, Twsg1, Clcn2, Ntn4, Plxna1, Sema3a, Tgfb2
GOBP_LIPID_OXIDATION	0.0112646	0.0751947	0.433035	1.45455	Crat, Acaa2, Etfbkmt, Eci1, Ivd, Phyh, Prkag2, Acox3, Echdc2, Acad11, Acad10, Crot, Scp2, Hsd17b4, Mlycd, Decr2, Acaa1a, Hadhb, Ilvbl, Etfdh, Hadha, Eci2, Gcdh, Abcd1, Tysnd1, Adh7, Pex2, Acads, Cyp4v3, Decr1, Acox2, Acadm, Mcat, Ech1, Prkaa1, Lonp2
GOBP_DEOXYRIBONUCLEOSIDE_TRIPHOSPHATE_METABOLIC_PROCESS	0.0668058	0.218391	0.630683	1.45387	Adk, Samhd1, Tyms, Nudt15, Cmpk2, Ada, Rrm2b, Dguok, Nudt16, Dtymk, Itpa, Tbpl1
GOBP_LYSOSOMAL_PROTEIN_CATABOLIC_PROCESS	0.0767635	0.232788	0.610172	1.4516	Lamp2, Tmem106b, Atp13a2, Mgat3, Dpp7, Marchf2, Tpp1
GOBP_SYNAPTIC_MEMBRANE_ADHESION	0.0639659	0.213496	0.620396	1.45074	Ptprd, Gpc4, Flrt3, Il1rap, Ptprs, Ntng2
R-MMU-425366 (R-MMU-425366) - Transport of bile salts and organic acids, metal ions and amine compounds	0.0372323	0.158782	0.485689	1.45073	Slc39a8, Slc18a1, Slc40a1, Cp, Slc30a1, Slc22a5, Slc41a1, Slc39a6, Slc44a2, Slc22a4, Slc6a7, Slc6a6, Slc30a5, Slc39a3
GOBP_CYCLIC_NUCLEOTIDE_MEDIATED_SIGNALING	0.0353142	0.154236	0.480884	1.45049	Thbs1, Nudt4, Aqp1, Gnai1, Ksr1, Ahr, Rnf157, Mgrn1, Adcy1, Npr1
GOBP_NON_CANONICAL_WNT_SIGNALING_PATHWAY	0.0191401	0.105173	0.471905	1.45013	Nkd1, Nlk, Fzd6, Arhgef19, Gpc4, Fzd10, Znrf3, Prickle1, Wnt5b, Dvl3, Fzd2, Ryk, Tiam1, Celsr1, Med12, Csnk1e, Celsr2, Rnf213, Abl1, Ptk7, Sfrp5
GOBP_HEMATOPOIETIC_STEM_CELL_DIFFERENTIATION	0.0539957	0.196206	0.5594	1.44914	Ext1, Cdk6, Trp53, Prkdc, Xrcc5, Ercc2, Mettl3, Ythdf2, Abl1
GOBP_ANTIGEN_PROCESSING_AND_PRESENTATION	0.0181718	0.101577	0.467403	1.44876	Thbs1, Ext1, Tapbp, Erap1, Psme1, Icam1, Marchf8, Ctsh, Ikbkb, Ap3d1, Abcb9, Nod1, Kdm5d, Ide, Mfsd6, Cd74, B2m, Rab4a, Tapbpl, Tap1, Ap3b1, Atg5, Ythdf1, Ctse, Tap2, Traf6, Rab10, Fcer1g, Cd1d1, Rab35, Lgmn
GOBP_RRNA_TRANSCRIPTION	0.0424312	0.171341	0.519664	1.44856	Brf1, Gtf3c6, Polr1b, Polr1e, Macroh2a1, Trp53, Nifk, Sirt7, Nol11, Gtf3c4, Taf1b, Mtor, Gtf3c2, Gtf3a
GOBP_RESPONSE_TO_PROSTAGLANDIN_E	0.0767635	0.232788	0.608644	1.44797	Adcy6, Tgfbr3, Akap8, Prkce, P2ry6, Prkaa1
GOBP_ORGANOPHOSPHATE_CATABOLIC_PROCESS	0.0032992	0.0345044	0.40874	1.44777	Nudt4, Entpd8, Idh1, Gpd1l, Napepld, Gpcpd1, Inpp5k, Gpd1, Inpp4b, Bpnt1, Plpp6, Smpd2, Prdx6, Pla2g4a, Mlycd, Samhd1, Pla2g4c, Plbd2, Inpp5e, Pnpla7, Gda, Abhd12, Pla2g10, Smpd4, Fhit, Nt5c2, Nt5m, Abhd16a, Pnpla6, Pla2g5, Fitm2, Nudt12, Inpp5j, Abcd1, Dpyd, Nudt7, Pde5a, Nudt15, Entpd6, Nudt3, Gdpd1, Smug1, Cnp, Impa1
GOBP_NEGATIVE_REGULATION_OF_CELL_MATRIX_ADHESION	0.0430994	0.173392	0.519142	1.44711	Thbs1, Bcas3, Pik3r1, Arhgap6, Rcc2, Nf2, Rasa1, Phldb2, Fam107a, Map4k4
GOBP_POSITIVE_REGULATION_OF_GLUCOSE_IMPORT	0.0584416	0.205057	0.540256	1.44704	Itln1, Pik3r1, Prkci, Ocln, Arpp19, Ptpn11, Rnasel
GOBP_NEGATIVE_REGULATION_OF_CELL_SUBSTRATE_ADHESION	0.0360135	0.155905	0.47929	1.44569	Thbs1, Ptpro, Bcas3, Pik3r1, Notch1, Tbcd, Cx3cl1, Arhgap6, Ap1ar, Rcc2, Nf2, Coro2b, Rasa1, Phldb2, Kank1, Fam107a, Map4k4
GOCC_CLUSTER_OF_ACTIN_BASED_CELL_PROJECTIONS	0.00687797	0.0546552	0.416646	1.44563	Itln1, Slc9a3, Shank2, Cubn, Cdhr5, Aqp1, Adcy6, Vil1, Add3, Slc46a1, Dcxr, Cib2, Homer2, Myo1d, Lima1, Mpp1, Myh14, Mttp, Slc22a5, Myo1a, Slc5a1, Gna12, Kcnk1, Ripor2, Tspear, Eps8l2, Ift20, Slc27a4, Pdzk1, Mkks
GOBP_REGULATION_OF_POTASSIUM_ION_TRANSMEMBRANE_TRANSPORTER_ACTIVITY	0.0323702	0.145733	0.498977	1.44384	Atp1b1, Ank2, Klhl24, Lrrc26, Amigo1, Ank3, Crbn, Nedd4, Akap9, Vamp2
GOBP_NEGATIVE_REGULATION_OF_NEURON_PROJECTION_DEVELOPMENT	0.00901767	0.0653599	0.427187	1.44142	Ptpro, Lrp4, Dpysl3, Prag1, Rtn4rl1, Adcy6, Sema3c, Epha4, Trpv4, Sema3f, Ulk2, Itm2c, Ulk1, Fstl4, Cbfa2t2, Fkbp4, Efnb2, Kank1, Cdkl3, Bag5, Inpp5j, Ryk, Sema3a, Psen1, Kremen1, Rab29, Hdac2, Rufy3, B2m, Mbp
GOBP_REGULATION_OF_CARDIAC_MUSCLE_CONTRACTION_BY_CALCIUM_ION_SIGNALING	0.0631579	0.21224	0.567386	1.44094	Atp1b1, Gstm7, Gsto1, Ank2, Dmd, Calm1, Tmem38a, Ryr2, Casq2
GOBP_POSITIVE_REGULATION_OF_INTERFERON_BETA_PRODUCTION	0.040023	0.1657	0.512427	1.44047	Rigi, Dhx9, Polr3b, Zbtb20, Irf7, Rnf135, Tlr3, Oas1g, Flot1, Oas1a, Irf3, Polr3f, Tlr4, Ptpn11, Ddx3x, Trim56, Oas2
GOBP_RRNA_METABOLIC_PROCESS	0.00238369	0.0276579	0.381405	1.44042	Nol6, Brf1, Nol8, Heatr1, Dhx37, Exosc5, Ddx17, Nsun3, Ddx51, Ddx21, Tfb2m, Gtf3c6, Ftsj3, Utp20, Nat10, Ddx27, Wdr46, Polr1b, Bop1, Rcl1, Tsr2, Pwp2, Mdn1, Nolc1, Nol9, Tsr1, Tfb1m, Polr1e, Imp4, Wdr3, Wdr43, Wdr75, Pdcd11, Macroh2a1, Nop2, Drosha, Rrp12, Mapt, Mettl16, Trp53, Nop58, Nifk, Prkdc, Sirt7, Dkc1, Eri3, Nol11, Gtf3c4, Utp6, Utp25, Ercc2, Rrp9, Rpusd1, Ddx54, Ybey, Rpusd2, Xrn1, Taf1b…
mmu00600 (00600) - Sphingolipid metabolism -	0.0245999	0.122808	0.490893	1.43975	Hexa, Gm2a, B4galt5, Sgpl1, Kdsr, Sphk1, Smpd2, Degs1, Sptlc1, Degs2, Plpp1, Glb1, Cers6, Gba2, Smpd4, Neu2, Sgpp1
GOCC_MEDIATOR_COMPLEX	0.0363744	0.156839	0.506769	1.43955	Med22, Cdk6, Bclaf1, Bclaf3, Thrap3, Med24, Med16, Cdk4, Med12, Med20, Med23, Med25, Med14, Med8, Med17, Ccnc, Med27
GOBP_NEGATIVE_REGULATION_OF_CELL_MIGRATION_INVOLVED_IN_SPROUTING_ANGIOGENESIS	0.0772443	0.233852	0.623864	1.43815	Thbs1, Notch1, Dll4, Map2k5, Card10
GOBP_PHYSIOLOGICAL_CARDIAC_MUSCLE_HYPERTROPHY	0.0821355	0.240152	0.591078	1.43723	Sorbs2, Edn1, Agt
GOBP_GMP_METABOLIC_PROCESS	0.0583153	0.20488	0.554181	1.43562	Adk, Mpp1, Ppat, Paics, Gda, Guk1, Gart, Adsl, Atic, Xdh, Pfas, Ada, Magi3
GOBP_ODONTOGENESIS_OF_DENTIN_CONTAINING_TOOTH	0.0209945	0.111612	0.462915	1.43485	Apcdd1, Fam20c, Lrp4, Wnt6, Csf1, Lef1, Itgb6, Bcl11b, Slc4a2, Runx2, Cftr, Nf2, Acvr2a, Tnfrsf11b, Rogdi, Hdac1, Ctnnb1, Mmp20, Tcirg1, Wnt10a, Hdac2
mmu00062 (00062) - Fatty acid elongation -	0.0650759	0.215077	0.543306	1.43386	Acaa2, Acot1, Hacd3, Acot2, Hacd2, Hacd4, Ppt1, Hadhb, Acot5, Hadha, Mecr
GOBP_SODIUM_ION_TRANSMEMBRANE_TRANSPORT	0.00793611	0.0606081	0.412957	1.43283	Atp1b1, Slc9a3, Scnn1a, Wnk4, Kcnq1, Klhl24, Gpd1l, Slc9a4, Slc9a9, Snta1, Hecw2, Tpcn1, Glrx, Atp1a1, Slc9a8, Slc17a4, Slc41a1, Asic1, Pkd2, Wnk2, Slc5a1, Slc6a7, Kcnk1, Slc6a6, Ank3, Scn2b, Slc4a4, Tpcn2, Chp1, Prkce, Nedd4, Dmd, Slc4a7, Slc20a2
GOBP_GOLGI_TO_ENDOSOME_TRANSPORT	0.0829876	0.242155	0.601883	1.43188	Sort1, Kif16b, Ap1ar, Ap4m1, Dop1a, Eps15, Vps13c, Mon2
GOBP_MOLTING_CYCLE	0.0113194	0.0753745	0.433113	1.43171	Apcdd1, Lrp4, Foxq1, Fzd6, Pdgfa, Notch1, Ext1, Sox21, Lgr5, Fermt1, Ldb1, Nom1, Lrig1, Krt83, Ptch2, Pla2g10, Bcl2, Numa1, Zmpste24, Tspear, Hdac1, Ctnnb1, Ercc2, Wnt10a, Tnfrsf19, Tgfb2, Hdac2, Dsg4
GOBP_GLYCEROPHOSPHOLIPID_METABOLIC_PROCESS	0.00173638	0.0222478	0.373007	1.43123	Gpld1, Plaat3, Serinc5, Pik3r3, Pik3r1, Pdgfa, Napepld, Gpcpd1, Pitpnm2, Pigh, Pisd, Inpp5k, Serinc3, Inpp4b, Plch2, Abhd3, Lpcat3, Bpnt1, Chpt1, Cdipt, Dgkz, Pip5k1c, Prdx6, Pla2g4a, Serinc1, Slc27a1, Plscr3, Efr3b, Pigk, Pla2g2a, Ptdss1, Agpat3, Tmem150a, Pik3c2a, Pla2g4c, Abhd8, Inpp5e, Pnpla7, Pik3c3, Abhd12, Slc44a2, Pgap2, Pla2g2f, Pigg, Vac14, Pla2g10, Smpd4, Abca3, Pigq, Abhd16a, Pik3r4, …
GOCC_PERIKARYON	0.0096883	0.0681777	0.420447	1.42692	Sorcs2, Rtn4rl1, Cryab, Klhl24, Glul, Epha4, App, Myo1d, Clcn2, Ctnnd2, Synpo, Nsmf, Syt11, Neurl1a, Kcnk1, Rogdi, Sirt2, Amigo1, Tiam2, Dhx36, Grik5, Rufy3, Mcrs1, Ptprs, Slc12a5, Wdfy3, Dmwd, Aif1, Htr5a, Cdk5, Top1, Fmr1, Ncdn, Gigyf2, Zpr1, Cacna1c, Th, Smn1, Kif5a
GOBP_CELL_JUNCTION_DISASSEMBLY	0.0793319	0.236564	0.618947	1.42681	Pik3r1, Epha4, Iqsec1, Cx3cl1, Tgfbr1, Map4k4, Itgam, Cx3cr1, Cdk5
GOBP_DORSAL_VENTRAL_PATTERN_FORMATION	0.0339183	0.149467	0.47183	1.42662	Lrp4, Axin2, Chrd, Edn1, Nbl1, Dll4, Ift52, Disp1, Rnf220, Ctnnb1, Psen1, Axin1, Prkacb, Tbc1d32, Gpr161, Bmpr1a, Bmpr1b, Ttc21b, Wdr19
GOCC_ENDOSOME_LUMEN	0.0677966	0.219375	0.572391	1.42644	Pdlim4, App, Lrpap1, Ap4m1, Ctsh, Ap4s1, B2m
GOBP_SYNAPSE_ASSEMBLY	0.0175887	0.0995832	0.415631	1.42509	Shank2, Lrp4, Ptprd, Adgrl3, Nptx1, Gpc4, Tpbg, App, Sptbn2, Agrn, Lingo2, Flrt3, Cdh1, Pcdhb17, Pcdhb19, Pcdhb5, Eif4g1, Abi3, Efnb2, Amigo1, Il1rap, Pcdhb20, Mecp2, Ryk, Rab29, Pcdhb4, Stau2, Bsn, Pcdhb16, Ntng2, Dlg5, Adnp, Amigo3
GOCC_NON_MOTILE_CILIUM	0.0123741	0.0802239	0.408479	1.42263	Shank2, Pkhd1, Atp8a2, Ptgs1, Napepld, Dhrs3, Grk4, Dynll2, Cib2, Phyh, Ift140, Rp1l1, Pkd2, Ift52, Ift122, Rp1, Ttc8, Pex6, Gnaq, Ift88, Ift20, Opn1sw, Gnat3, Kifap3, Pcdhb22, Mkks, Ccdc66, Pcdhb16, Ttll4, Gna11
GOBP_NEURON_PROJECTION_ARBORIZATION	0.0715835	0.225854	0.538815	1.42201	Ptn, Map3k13, Tpbg, Dvl3, Mov10, Taok2, Sema3a, Ntng2
R-MMU-70895 (R-MMU-70895) - Branched-chain amino acid catabolism	0.0924025	0.25306	0.584713	1.42175	Ivd, Mccc2, Aldh6a1, Bcat2, Acad8, Bckdk, Dbt, Acadsb, Bckdhb, Hibch, Mccc1, Hibadh
GOBP_REGULATION_OF_CELLULAR_RESPONSE_TO_VASCULAR_ENDOTHELIAL_GROWTH_FACTOR_STIMULUS	0.0746269	0.230219	0.607933	1.4216	Smoc2, Tspan12, Ptp4a3, Robo1, Dab2ip, Xdh
R-MMU-5654687 (R-MMU-5654687) - Downstream signaling of activated FGFR1	0.0694737	0.221714	0.559722	1.42148	Fgf1, Pik3r1, Gab1, Flrt3, Ptpn11, Fgf20, Fgf2
GOBP_RIBOSOME_BIOGENESIS	0.00285258	0.0312225	0.368884	1.416	Glul, Nol6, Nol8, Heatr1, Dhx29, Dhx37, Exosc5, Nom1, Ddx17, Nsun3, Ddx51, Ddx21, Dhx30, Tfb2m, Ftsj3, Utp20, Nat10, Ddx27, Wdr46, Bop1, Rcl1, Tsr2, Pwp2, Heatr3, Mdn1, Mettl17, Nolc1, Gpatch4, Nol9, Tsr1, Tfb1m, LTO1, Imp4, Wdr3, Ddx31, Wdr43, Wdr75, Pdcd11, Nop2, Drosha, Rrp12, Aatf, Mettl16, Nop58, Ltv1, Mrps2, Pinx1, Nifk, Mrpl36, Prkdc, Sirt7, Xrcc5, Lsg1, Dkc1, Eri3, Nol11, Ddx3x, Utp6, Nle…
GOBP_ALCOHOL_METABOLIC_PROCESS	0.00293402	0.0317266	0.368604	1.4155	Rdh10, Sult1a1, Cubn, Aldh1a3, Fgf1, Nudt4, Aldh1a7, Cyp1b1, Rdh1, Pts, Idh1, Sptssb, Acaa2, Mbtps1, Aldh3b3, Acss1, Napepld, Cd244a, Dhrs3, App, Hmgcs2, Inpp5k, Cln6, Gpd1, Inpp4b, Lpcat3, Bpnt1, Plpp6, Sphk1, Ppip5k2, Sord, Sptlc1, Degs2, Pla2g4a, Stard3, Aldh3b1, Dhrs4, Abcg1, Clcn2, Rpe65, Nfkb1, Lima1, Aldh1b1, Coq2, Plpp1, Rxra, Cyp3a13, Scap, Inpp5e, Gba2, Idh2, Cftr, Erlin2, Isyna1, Dhcr2…
GOBP_POSITIVE_REGULATION_OF_NIK_NF_KAPPAB_SIGNALING	0.0430088	0.173156	0.471111	1.41507	Il18, Edn1, Pdcd4, App, Sash1, Sphk1, Trim44, Ifi35, Lgals9, Tlr3, Rbck1, Nod1, Tlr4, Ddx3x, Ptp4a3
GOBP_DNA_TEMPLATED_TRANSCRIPTION_ELONGATION	0.0269579	0.129681	0.44714	1.41486	Ldb1, Recql5, Ercc3, Tcea2, Zmynd11, Ctr9, Thoc5, Polr1e, Rtf1, Wdr43, Zfp326, Nelfcd, Ctnnb1, Elp2, Ercc2, Eny2, Axin1, Hmgn1, Hexim1, Elp4, Ercc6, Thoc1, Cbx7, Ell2, Cdc73, Ddx39b, Eapp, Htatsf1, Paf1, Supt5, Supt16, Hnrnpu, Adrm1, Rnf8, Setd2, Rnf168, Ctdp1, Polr2i, Scaf8, Eaf2
GOBP_PHOSPHATIDYLINOSITOL_METABOLIC_PROCESS	0.00663099	0.0538344	0.396447	1.41474	Gpld1, Pik3r3, Pik3r1, Pdgfa, Pitpnm2, Pigh, Inpp5k, Inpp4b, Plch2, Bpnt1, Cdipt, Pip5k1c, Slc27a1, Efr3b, Pigk, Tmem150a, Pik3c2a, Inpp5e, Pik3c3, Pgap2, Pigg, Vac14, Pigq, Pik3r4, Pik3r2, Ttc7, Pigl, Pgap3, Pip4p2, Pigv, Mtmr9, Fig4, Pigb, Inpp5j, Pigo, Becn1, Pitpnm3, Pigs, Pigt, Fgf2, Mboat7, Impa1, Pigw, Mtmr10, Pigp, Pip4k2b, Pip5k1b, Atg14, Mtmr12, Itpkb, Pigu
R-MMU-1482801 (R-MMU-1482801) - Acyl chain remodelling of PS	0.0875	0.249217	0.574242	1.41442	Plaat3, Lpcat3, Pla2g4a, Pla2g2a, Pla2g2f, Pla2g10, Pla2g5, Osbpl5
GOBP_MRNA_MODIFICATION	0.0692641	0.221211	0.539051	1.41275	Trub2, Trmt61a, Trmt6, Wtap, Mettl16, Dkc1, Trub1, Rpusd2, Mettl8, Mettl3, Pus1, Virma
GOBP_NEUTRAL_LIPID_CATABOLIC_PROCESS	0.0666667	0.218391	0.515216	1.41177	Gpld1, Ddhd2, Faah, Abhd12, Abhd2, Daglb, Abhd16a, Pnpla3, Pnpla2, Sorl1, Abhd6, Abhd12b, Lypla2, Dagla, Liph
GOBP_POSITIVE_REGULATION_OF_GLUCOSE_TRANSMEMBRANE_TRANSPORT	0.0672646	0.218832	0.511994	1.4116	Itln1, Pik3r1, Prkci, Ocln, Arpp19, Ptpn11
GOBP_REGULATION_OF_HUMORAL_IMMUNE_RESPONSE_MEDIATED_BY_CIRCULATING_IMMUNOGLOBULIN	0.0897704	0.250552	0.612058	1.41093	Cd55, Cd46, C4bp, Cr1l, Cd55b, Foxj1
GOBP_EPITHELIAL_TUBE_BRANCHING_INVOLVED_IN_LUNG_MORPHOGENESIS	0.0741525	0.229372	0.565995	1.4105	Rdh10, Ext1, Ctsh, Yap1, Ctnnb1, Celsr1, Dlg5
GOCC_HIPPOCAMPAL_MOSSY_FIBER_TO_CA3_SYNAPSE	0.0697674	0.221902	0.513537	1.40953	Shank2, Ptprd, Syt12, P2rx3, Adcy1, Grik5, Grin2d
GOBP_VITAMIN_TRANSMEMBRANE_TRANSPORT	0.0767591	0.232788	0.602739	1.40945	Stra6, Slc46a1, Slc25a32, Slc27a1, Slc44a4, Slc19a2, Abcc5
GOBP_REGULATION_OF_NEUTROPHIL_MIGRATION	0.0749465	0.230805	0.518972	1.40939	Il1r1, Edn1, Dapk2, Mpp1, Lbp, Camk1d, Ripor2, Cd74, Myd88
GOBP_MORPHOGENESIS_OF_A_BRANCHING_STRUCTURE	0.0178213	0.100375	0.395532	1.40881	Rdh10, Tgm2, Fgf1, Pkhd1, Wnt6, Pbx1, Edn1, Ihh, Map3k13, Sema3c, Pdgfa, Notch1, Ext1, Agt, Csf1, Lef1, Nfatc4, Esr1, Maged1, Adamts16, Tgfbr2, Ntn4, Greb1l, Dll4, Ctsh, Pkd2, Yap1, Pkd1, Bcl2, Plxna1, Hoxa13, Ctnnb1, Spint1, Tbx3, Sema3a, Rere, Celsr1, Ctnnbip1, Met, Fgf2, Prox1
GOBP_UBIQUINONE_METABOLIC_PROCESS	0.0924025	0.25306	0.579372	1.40876	Coq8a, Coq2, Aifm2, Pptc7, Coq9, Coq4, Ubiad1, Coq10a
GOBP_SKELETAL_MUSCLE_CONTRACTION	0.062212	0.210633	0.500978	1.40663	Gstm7, Atp8a2, Gsto1, Dmpk, Chrnb1, Myh14
R-MMU-418597 (R-MMU-418597) - G alpha (z) signalling events	0.0757576	0.232441	0.525119	1.40649	Adcy6, Gngt2, Gng4, Adcy1, Gng12, Gnb5, Gng7
GOBP_REGULATION_OF_SMOOTHENED_SIGNALING_PATHWAY	0.0224059	0.11516	0.444096	1.40643	Ihh, Txndc15, Ift140, Armc9, Runx2, Ttc23, C2cd3, Mgrn1, Mosmo, Ndst1, Ptch2, Gas8, Ift122, Scube1, Fbxl17, Wdr11, Prkacb, Megf8, Crebbp, Gpr161, Fuz, Dlg5, Ttc21b, Ift81, Btrc, Rpgrip1l, Dync2h1, Pdcl
GOBP_PROTEIN_LOCALIZATION_TO_NUCLEOLUS	0.0767591	0.232788	0.601374	1.40626	Glul, Nol8, Polr1a, Pinx1, Utp25, Mcrs1, Rrs1, Bysl
GOBP_HETEROCHROMATIN_ORGANIZATION	0.0310941	0.142118	0.444176	1.40421	Zfp445, Atf7ip, Bend3, Morc2a, H3f3a, Ctr9, Resf1, Znfx1, Macroh2a1, Sirt2, Hmga2, Hdac1, Mecp2, Ppm1d, Setdb1, Pphln1, Ctbp1, Hdac2, Axin1, Tasor, Scmh1, Sirt1, Cenpv, Nrde2, Trim28, Rrp8, Phf2, L3mbtl3
GOBP_PATTERN_SPECIFICATION_PROCESS	0.00191121	0.0240323	0.357917	1.40294	Fgf1, Lrp4, Ets2, Wnt6, Axin2, Adgrg1, Pbx1, Chrd, Edn1, Wls, Ihh, Sema3c, Notch1, Ext1, Lfng, Lef1, Tshz1, Pofut1, Sema3f, Ift140, Ldb1, Wdr77, Bmi1, Nbl1, Tgfbr1, Mid1, Pskh1, Tgfbr2, C2cd3, Smad5, Alg5, Dll4, Kat2a, Ap1b1, Poglut1, Ofd1, Apc, Pkd2, Ift52, Smad1, Notch2, Cobl, Gas8, Acvr2a, Ttc8, Pcsk6, Ring1, Trp53, Smarcd3, Disp1, Rnf220, Rfng, Prkdc, Ctnnb1, Nle1, Zeb1, Tbx3, Ift74, Dand5, S…
GOBP_PRESYNAPSE_ORGANIZATION	0.0803383	0.237996	0.511006	1.40258	Lrp4, Ptprd, Gpc4, App, Eif4g1, Efnb2, Il1rap, Bsn, Ntng2
mmu00515 (00515) - Mannose type O-glycan biosynthesis -	0.0762712	0.232788	0.562287	1.40126	Large1, Fkrp, Large2, Crppa, Pomt2, Fktn, Pomk, B3galnt2, Pomgnt2, Pomt1
R-MMU-202040 (R-MMU-202040) - G-protein activation	0.0958333	0.257796	0.568789	1.40099	Gngt2, Gna14, Gng4, Gnaq, Gng12, Gnb5, Gng7, Gna11
GOBP_PROTEIN_DEGLYCOSYLATION	0.0692641	0.221211	0.534513	1.40085	Engase, Man2b1, Rnf103, Amfr, Man2a1, Uggt1, Edem2, Man2a2, Uggt2, Rnf139, Aga, Marchf6, Trim13, Man1a2, Rnf185
GOBP_RESPONSE_TO_INTERFERON_BETA	0.0803383	0.237996	0.509778	1.39921	Ifitm3, Xaf1, Ifitm1, Irgm2, Bst2, Tlr3, Irgm1, Oas1g, Ikbke, Oas1a
R-MMU-400042 (R-MMU-400042) - Adrenaline,noradrenaline inhibits insulin secretion	0.0762712	0.232788	0.561355	1.39894	Adcy6, Gngt2, Gnai1, Gng4, Gng12, Gnb5, Gng7
GOBP_NEPHRON_EPITHELIUM_DEVELOPMENT	0.0261363	0.1272	0.430189	1.39676	Ptpro, Fgf1, Kif26b, Wnt6, Pbx1, Wnk4, Notch1, Ext1, Agt, Maged1, Lamb2, Adamts16, Lzts2, Greb1l, Pkd2, Yap1, Pkd1, Notch2, Bcl2
GOCC_APICAL_PLASMA_MEMBRANE	0.0024045	0.0277209	0.363427	1.39665	Atp1b1, Ptpro, Slc9a3, Shank2, Sorbs2, Cubn, Slc39a8, Upk3a, Pkhd1, Scnn1a, Cdhr5, Nhs, Aqp1, Fzd6, Slc46a1, Kcnq1, Ank2, Slc9a4, Notch1, Atp6v1b2, Sptbn2, Trpv4, Shroom1, Slc26a9, Slc4a2, Muc1, Marveld2, Atp1a1, Prkci, Plpp1, Slc17a4, Dstyk, Pard3b, Prkcz, Slc22a5, Bst2, Ocln, Myo1a, Cftr, Slc22a4, Slc5a1, Prom2, Kcnk1, Slc6a6, Arhgef18, Ripor2, Abcc4, Gnas, Nod1, Flot1, Erbb2, Umod, Slc29a1, Pa…
GOBP_PROTON_TRANSMEMBRANE_TRANSPORT	0.0176393	0.0997654	0.413331	1.39636	Slc9a3, Slc17a5, Cyb5a, Slc46a1, Slc9a4, Slc9a9, Atp6v1b2, Clcn4, Clcn5, Atp6v1g2, Atp1a1, Slc9a8, Slc36a1, Coa8, Ctns, Vps9d1, Slc30a5, Slc15a2, Dnajc30, Chp1, Taco1, Tcirg1, Slc25a22, Uqcr10
GOBP_LIPID_MODIFICATION	0.00894135	0.0651561	0.383126	1.39585	Crat, Acaa2, Etfbkmt, Eci1, Inpp5k, Inpp4b, Agt, Ivd, Lpcat3, Phyh, Plpp6, Prkag2, Sphk1, Dgkz, Acox3, Echdc2, Acad11, Acad10, Crot, Abcg1, Scp2, Plpp1, Hsd17b4, Mlycd, Cyp3a13, Inpp5e, Gba2, Decr2, Acaa1a, B4galnt2, Hadhb, Ilvbl, Etfdh, Pip4p2, Mtmr9, Hadha, Sgpp1, Fig4, Inpp5j, Eci2, Gcdh, Abcd1, Tysnd1, Adh7, Soat1, Pex2, Acads, Mboat7, Dgkq, Cyp4v3, Decr1, Acox2, Acadm, Mcat, Rnf213, Ech1, Pr…
GOBP_NEUTRAL_AMINO_ACID_TRANSPORT	0.0613636	0.209628	0.498474	1.39579	Serinc5, Serinc3, Slc43a2, Sfxn3, Slc36a1, Slc1a5, Slc1a4, Slc6a7, Ctns, Slc6a6, Mfsd12, Slc25a38, Slc7a8, Slc38a9, Slc38a7, Slc6a14, Slc38a6
GOBP_EMBRYONIC_DIGESTIVE_TRACT_DEVELOPMENT	0.0757895	0.232441	0.549502	1.39552	Stra6, Ihh, Id2, Vps52, Rarb, Tgfb2, Ada, Hnf1b, Ovol2
GOBP_INTERFERON_BETA_PRODUCTION	0.0555931	0.199665	0.462283	1.39439	Rigi, Dhx9, Polr3b, Zbtb20, Rnf216, Irf7, Rnf135, Tlr3, Oas1g, Flot1, Oas1a, Irf3, Polr3f, Tlr4, Ptpn11, Ddx3x, Trim56, Oas2, Ptprs
R-MMU-5250913 (R-MMU-5250913) - Positive epigenetic regulation of rRNA expression	0.0835118	0.242898	0.513272	1.39391	Ddx21, Polr1b, Taf1c, Kat2a, Polr1a, Polr1e, Polr1g, Taf1b, Ercc6, Mybbp1a
R-MMU-5250924 (R-MMU-5250924) - B-WICH complex positively regulates rRNA expression	0.0835118	0.242898	0.513272	1.39391	Ddx21, Polr1b, Taf1c, Kat2a, Polr1a, Polr1e, Polr1g, Taf1b, Ercc6, Mybbp1a
GOBP_REGULATION_OF_MORPHOGENESIS_OF_AN_EPITHELIUM	0.0380072	0.160458	0.475139	1.39355	Nkd1, Fgf1, Pdgfa, Agt, Wnt5b, Esr1, Maged1, Ntn4
GOBP_RIBONUCLEOPROTEIN_COMPLEX_BIOGENESIS	0.00078651	0.0126945	0.352197	1.39346	Glul, Srsf6, Ago1, Dhx9, Nol6, Nol8, Heatr1, Dhx29, Dhx37, Exosc5, Ptbp2, Nom1, Ddx17, Srsf5, Nsun3, Ddx51, Ddx21, Dhx30, Tfb2m, Ago4, Ftsj3, Utp20, Nat10, Ddx27, Wdr46, Bop1, Rcl1, Crnkl1, Srsf1, Tsr2, Pwp2, Heatr3, Mdn1, Adar, Prpf19, Mettl17, Nolc1, Gpatch4, Nol9, Tsr1, Tfb1m, LTO1, Imp4, Wdr3, Ddx31, Wdr43, Wdr75, Pdcd11, Nop2, Drosha, Prpf31, Rrp12, Aatf, Aar2, Mettl16, Tgs1, Dicer1, Rbm5, R…
GOBP_REGULATION_OF_PRESYNAPSE_ORGANIZATION	0.0912863	0.252086	0.585181	1.39215	Ptprd, Gpc4, App, Eif4g1, Il1rap, Ntng2
GOBP_NON_MOTILE_CILIUM_ASSEMBLY	0.0377633	0.15977	0.452765	1.39131	Kcnq1, Clcn4, Ift140, C2cd3, Atmin, Bbs2, Ift52, Ift122, Rp1, Ttc8, Bbs10, Cep131, Hap1, Ift88, Tmem80, Dctn1, Ift74, Mkks, Tbc1d32, Fuz, Cc2d2a, Tmem17, Ift57, Pibf1, Wrap73, Rpgrip1l, Dync2h1
GOBP_MODIFIED_AMINO_ACID_TRANSPORT	0.0757576	0.232441	0.529641	1.38808	Slc46a1, Slc25a32, Slc22a5, Slc25a20, Slc1a4, Slc22a4, Mgst1, Ctns, Abcc4, Slc25a29, Pdzk1, Slc19a2, Abcc5
Stem_Smillie	0.0229147	0.117184	0.411229	1.38684	Smoc2, Pigr, Ptpro, Ets2, Ppp1r1b, Marcksl1, Cdca7, Aqp1, Sp5, Sox4, Rnf43, Hmgcs2, Lgr5, Gpx2, Fermt1, Cdk6, Ascl2, Exosc5, Atp1a1, Aldh1b1, Paics, Myb, Mgst1, Fam3d
GOBP_BRANCHING_MORPHOGENESIS_OF_AN_EPITHELIAL_TUBE	0.0165946	0.0966888	0.408438	1.38616	Rdh10, Fgf1, Pkhd1, Wnt6, Pbx1, Edn1, Ihh, Notch1, Ext1, Agt, Csf1, Lef1, Nfatc4, Esr1, Maged1, Adamts16, Tgfbr2, Greb1l, Dll4, Ctsh, Pkd2, Yap1, Pkd1, Bcl2
GOBP_DETECTION_OF_LIGHT_STIMULUS_INVOLVED_IN_SENSORY_PERCEPTION	0.100209	0.264436	0.600593	1.3845	Atp8a2, Rpe65, Reep6, Ccdc66, Cacna2d4
GOBP_DIGESTIVE_SYSTEM_DEVELOPMENT	0.0232934	0.118372	0.410413	1.38409	Stra6, Wls, Ihh, Kcnq1, Notch1, Ext1, Hmgcs2, Il6st, Yipf6, Id2, Slc4a2, Tgfbr2, Tyms, Yap1, Pkd1, Vps52, Bcl2, Cobl, Cbfa2t2, Hoxa13, Rarb, Ctnnb1, Cdx2, Tgfb2, Tigar, Epb41l5, Megf8, Percc1, Ret, Wdr19, Lgr4, Sfrp5, Ada, Src, Wdpcp
GOBP_POSITIVE_REGULATION_OF_MACROPHAGE_MIGRATION	0.0954357	0.25711	0.581651	1.38375	Thbs1, Csf1, Trpv4, Cx3cl1, Cxcl17
GOBP_POSITIVE_REGULATION_OF_MRNA_SPLICING_VIA_SPLICEOSOME	0.0785563	0.235974	0.552898	1.38336	Prdx6, Thrap3, Prpf19, Cirbp, Rbmx, Tra2a, Snw1, Sf3b4
GOBP_ARACHIDONIC_ACID_METABOLIC_PROCESS	0.0559284	0.200054	0.471518	1.38293	Cyp1b1, Cyp2b10, Ptgs1, Cyp2f2, Faah, Pla2g4a, Pla2g4c, Abhd12, Pla2g2f, Pla2g10, Daglb, Ephx1
GOBP_SOMITE_DEVELOPMENT	0.0437055	0.175308	0.445921	1.38097	Axin2, Ihh, Sema3c, Notch1, Lfng, Lef1, Pofut1, Kat2a, Poglut1, Cobl, Trp53, Prkdc, Nle1, Psen1, Mesp2, Cdx2, Epb41l5, Med12, Cdx1, Rad51b, Bmpr1a
GOCC_LUMENAL_SIDE_OF_MEMBRANE	0.08742	0.249217	0.5899	1.37943	Tapbp, Ctsa, Sppl2b, Coa8, Pkd2, Cd74, Sppl3, Sppl2a
GOBP_TETRAPYRROLE_BIOSYNTHETIC_PROCESS	0.0887949	0.24968	0.502504	1.37924	Uros, Fech, Urod, Cox10, Alas1, Slc25a38, Pgrmc1, Flvcr1, Tmem14a, Tmem14c, Sucla2, Fxn, Abcb10, Alas2, Ireb2, Rsad1, Abcb7, Srrd
R-MMU-1483166 (R-MMU-1483166) - Synthesis of PA	0.0765766	0.232788	0.494133	1.37793	Gpd1l, Gpd1, Miga2, Ddhd2, Pla2g4a, Pla2g2a, Agpat3, Pla2g2f, Pla2g10, Pla2g5
GOCC_MYELIN_SHEATH	0.0671296	0.218657	0.490014	1.37747	Car2, Serinc5, Glul, Myo1d, Marveld2, Prkci, Prkcz, Bcl2, Sirt2, Erbb2, Exoc4, Mbp, Scrib, Calm1, Cnp
GOBP_ALTERNATIVE_MRNA_SPLICING_VIA_SPLICEOSOME	0.0353965	0.15441	0.44172	1.37727	Sfpq, Srsf6, Dhx9, Tia1, Rbm15b, Ddx17, Ddx5, Rbm10, Thrap3, Srsf1, Rbmx, Khdrbs1, Hnrnpm, Wtap, Rbm5, Sfswap, Rbm11, Slu7, Srsf2, Strap, Puf60, Hnrnpu, Fmr1, Mbnl3, Mbnl1
GOBP_LONG_TERM_SYNAPTIC_POTENTIATION	0.032793	0.146488	0.445145	1.37495	Ptn, Shank2, Syt12, Epha4, App, Crtc1, Nfatc4, Prkcz, Ncstn, Igsf11, Adcy1, Rasgrf2, Plk2, Mecp2, Fam107a, Vamp2, Cx3cr1
GOBP_PEPTIDE_CROSS_LINKING	0.0889371	0.24968	0.520927	1.3748	Thbs1, Tgm2, Anxa1
GOBP_PHOSPHOLIPASE_C_ACTIVATING_G_PROTEIN_COUPLED_RECEPTOR_SIGNALING_PATHWAY	0.0380149	0.160458	0.462979	1.37348	Tgm2, Edn1, Agt, Gna14, Esr1, Gpr55, Oprd1, Cckar, Cx3cr1, Gna11, Bicd1, P2ry6
GOBP_OLIGODENDROCYTE_DEVELOPMENT	0.104925	0.269934	0.505393	1.37251	Hdac11, Aspa, B4galt5, Tppp, Ncstn, Clu, Myrf, Eif2b1, Ercc2, Eif2b4, Med12, Plp1, Eif2b3, Abca2, Nsun5, Tlr2, Mal
GOBP_REGULATION_OF_MACROPHAGE_MIGRATION	0.0972516	0.259708	0.499894	1.37208	Thbs1, Csf1, Trpv4, Mtus1, Cx3cl1, Cxcl17, Mmp28
GOBP_ACID_SECRETION	0.0889371	0.24968	0.519754	1.37171	Kcnq1, Slc9a4, Tff2, Slc26a6, Prkaa1, Gabbr1
GOBP_COLLAGEN_FIBRIL_ORGANIZATION	0.0725624	0.227446	0.478476	1.37112	Cyp1b1, Ext1, Vipas39, Col14a1, Tgfbr1, Col11a2, Loxl4, Colgalt1, Adamts7, Mmp11, Bmp1, Tgfb2
GOBP_REGULATION_OF_OSSIFICATION	0.0348835	0.152725	0.413468	1.37099	Ptn, Notum, Fam20c, Lrp4, Pbx1, Notch1, Dhrs3, Csf1, Ank, Mgp, Runx2, Ccn1, Bcl2, Acvr2a, Zmpste24, Tent5a, Ptpn11, Gpm6b, Ahsg, Kremen1, Tgfb2, Nbr1, Txlng, Bmpr1a, Bmpr1b, Osr2, Ltf, Rflnb, Adrb2
GOBP_RESPONSE_TO_TYPE_I_INTERFERON	0.0470058	0.183113	0.449262	1.3708	Ifitm3, Ifitm1, Irf7, Samhd1, Adar, Ifi27, Zbp1, Mul1, Oas1g, Ikbke, Oas1a, Irf3, Ptpn11, Trim56, Ifit1bl1, Myd88, Oas2, Dcst1, Ifnar2, Mettl3, Ythdf2, Sp100, Usp18, Stat1, Irak1, Rnf185, Setd2, Ythdf3, Shfl
GOBP_SOMITOGENESIS	0.0386998	0.161958	0.47123	1.37064	Axin2, Sema3c, Notch1, Lfng, Lef1, Pofut1, Kat2a, Poglut1, Cobl, Trp53, Prkdc, Nle1, Psen1, Mesp2, Cdx2, Epb41l5, Med12, Cdx1, Bmpr1a
GOBP_REGULATION_OF_RECEPTOR_LOCALIZATION_TO_SYNAPSE	0.104384	0.269693	0.594404	1.37024	Gpc4, Zdhhc3, Prkcz, Iqsec2, Gripap1, Hras, Arhgap44, Dag1, Dbn1, Tamalin
R-MMU-9753281 (R-MMU-9753281) - Paracetamol ADME	0.0844156	0.244737	0.521551	1.36688	Ugt2b34, Gstm2, Ugt2b35, Ugt2b1, Ugt2b38, Cndp2, Abcc4, Ugt2b37
GOBP_POSITIVE_REGULATION_OF_MUSCLE_CONTRACTION	0.0737327	0.228717	0.486732	1.36663	Edn1, Gsto1, Kcnq1, Trpv4, Sphk1, Atp1a1
GOBP_SECONDARY_PALATE_DEVELOPMENT	0.0884211	0.24968	0.537906	1.36608	Lef1, Tshz1, Itgb6, Col11a2, Tgfbr2, Tgfbr3, Fzd2, Tgfb2
GOBP_BICARBONATE_TRANSPORT	0.0879828	0.249329	0.532361	1.36596	Slc39a8, Cyb5rl, Slc26a9, Slc4a2, Cftr, Slc4a4, Slc4a7, Slc26a6
GOBP_HIPPO_SIGNALING	0.075	0.230805	0.487658	1.3655	Shank2, Amotl2, Amot, Mob3b, Limd1, Wwc1, Wwc2, Yap1, Nf2, Tead3, Nek8, Dlg5, Mark3, Tead2, Stk4, Lats1, Mapk14, Ajuba
GOBP_COMPLEMENT_ACTIVATION	0.0888889	0.24968	0.498225	1.36521	Cd55, Clu, Cd46, C4bp, Cr1l, Cd55b, Cfh, Cfp, C8g, Cfi, C1rl, C4b
GOBP_HISTONE_H4_K16_ACETYLATION	0.0911063	0.252086	0.517173	1.36489	Msl3, Meaf6, Kansl1, Kansl2, Jade3, Zmpste24, Sirt1, Mcrs1, Kmt2a, Atg5, Jade1, Kat8, Wdr5, Smarcb1, Hcfc1, Ing4
mmu00640 (00640) - Propanoate metabolism -	0.104925	0.269934	0.502568	1.36484	Acss1, Pccb, Acox3, Bckdha, Aldh6a1, Pcca, Mlycd, Suclg2, Mcee, Dbt, Hadha, Acads, Bckdhb, Mmut, Hibch, Sucla2, Ehhadh, Suclg1
GOBP_DIOL_BIOSYNTHETIC_PROCESS	0.104723	0.269893	0.561281	1.36477	Pts, Sptssb, Sphk1, Sptlc1, Sptssa
R-MMU-76061 (R-MMU-76061) - RNA Polymerase III Transcription Initiation From Type 1 Promoter	0.0911063	0.252086	0.516938	1.36427	Polr3b, Polr3e, Gtf3c6, Polr3f, Gtf3c4, Polr3h, Gtf3c2, Gtf3a, Polr2l, Polr3d, Polr3a, Polr1c, Tbp, Gtf3c3, Polr3k, Bdp1
GOCC_ATPASE_DEPENDENT_TRANSMEMBRANE_TRANSPORT_COMPLEX	0.104723	0.269893	0.56099	1.36407	Atp1b1, Atp1a1, Abcc9, Abcb8
GOCC_APICAL_PART_OF_CELL	0.00225516	0.0265657	0.348248	1.36379	Atp1b1, Ptpro, Slc9a3, Shank2, Sorbs2, Cubn, Car2, Slc39a8, Upk3a, Pkhd1, Scnn1a, Cdhr5, Nhs, Aqp1, Fzd6, Slc46a1, Kcnq1, Ank2, Slc9a4, Notch1, App, Atp6v1b2, Sptbn2, Trpv4, Homer2, Clcn5, Shroom1, Slc26a9, Slc4a2, Muc1, Marveld2, Atp1a1, Prkci, Plpp1, Slc17a4, Dstyk, Pard3b, Prkcz, Slc22a5, Srr, Bst2, Ocln, Myo1a, Cftr, Slc22a4, Slc5a1, Prom2, Adgrf5, Kcnk1, Slc6a6, Nf2, Arhgef18, Ripor2, Abcc4,…
GOBP_REGULATION_OF_HEMATOPOIETIC_PROGENITOR_CELL_DIFFERENTIATION	0.0888889	0.24968	0.497527	1.3633	Notch1, Cdk6, Kitl, Zbtb1, Myb, Prkdc, Dhx36, Mettl3, Ythdf2, Abl1
GOBP_POSITIVE_REGULATION_OF_NEUTROPHIL_MIGRATION	0.0974576	0.259711	0.546983	1.36312	Il1r1, Edn1, Dapk2, Lbp, Camk1d, Ripor2, Cd74
GOBP_NEGATIVE_REGULATION_OF_VIRAL_GENOME_REPLICATION	0.0633484	0.212484	0.463005	1.36304	Ifitm3, Ifitm1, Inpp5k, Morc2a, Parp10, Bst2, Resf1, Znfx1, Oas1g, Hmga2, Oas1a, Ilf3, Srpk1, Setdb1, Ifit1bl1, Tasor, Prox1, Rnasel, Oas2, Ltf, Trim28, Ifih1
GOBP_PHOSPHATIDYLINOSITOL_BIOSYNTHETIC_PROCESS	0.0248694	0.123027	0.394071	1.36233	Pik3r3, Pik3r1, Pdgfa, Pitpnm2, Pigh, Inpp5k, Inpp4b, Bpnt1, Cdipt, Pip5k1c, Slc27a1, Efr3b, Pigk, Tmem150a, Pik3c2a, Inpp5e, Pik3c3, Pgap2, Pigg, Vac14, Pigq, Pik3r4, Pik3r2, Ttc7, Pigl, Pgap3, Pigv, Fig4, Pigb, Inpp5j, Pigo, Becn1, Pitpnm3, Pigs, Pigt, Fgf2, Mboat7, Impa1, Pigw
GOBP_MONOUBIQUITINATED_PROTEIN_DEUBIQUITINATION	0.0878378	0.249217	0.488156	1.36126	Usp16, Kat2a, Tada2b, Sgf29, Supt7l, Eny2, Sf3b3, Taf2, Taf6, Mysm1, Taf6l, Usp15, Usp22
GOBP_REGULATION_OF_PHOSPHOLIPASE_C_ACTIVITY	0.0888889	0.24968	0.49648	1.36043	Agt, Esr1, Arhgap6, Gpr55, Lpar2, Gnaq, Fgf2, Bicd1, P2ry6, Abl1, Hras, Fgfr1
R-MMU-425410 (R-MMU-425410) - Metal ion SLC transporters	0.104723	0.269893	0.559488	1.36041	Slc39a8, Slc40a1, Cp, Slc30a1, Slc41a1, Slc39a6, Slc30a5, Slc39a3
GOBP_NEUROMUSCULAR_PROCESS	0.0272881	0.130472	0.402978	1.35997	Aldh1a3, Gstm7, Gm2a, Atp8a2, Stra6, Gsto1, Kcnq1, Dmpk, App, Rac3, Chrnb1, Myh14, Vti1a, Tpp1, Zmpste24, Dctn1, Mecp2, Pomk, Dmd, Mtor, Grcc10, Grin2d, Npas1, Abl1, Shank1, Rps6kb1, Herc1, Fxn, Gigyf2, Stac, Chd8, Tnni1
GOBP_GLYCEROPHOSPHOLIPID_CATABOLIC_PROCESS	0.0888889	0.24968	0.496232	1.35975	Gpcpd1, Prdx6, Pla2g4a, Pla2g4c, Pnpla7, Abhd12, Pla2g10, Smpd4, Abhd16a, Pnpla6, Pla2g5
GOBP_CEREBRAL_CORTEX_NEURON_DIFFERENTIATION	0.105809	0.270943	0.57139	1.35934	Rac3, Ophn1, Lhx6, Psen1
GOBP_POSITIVE_REGULATION_OF_ALPHA_BETA_T_CELL_ACTIVATION	0.0762576	0.232788	0.454764	1.35836	Il18, Zap70, Ihh, Cd55, Tgfbr2, Hsph1, Prkcz, Lgals9, Runx3, Myb, Ap3d1, Anxa1, Cd55b
GOBP_ORGANIC_HYDROXY_COMPOUND_CATABOLIC_PROCESS	0.0505939	0.18971	0.445107	1.35812	Sult1a1, Aldh3b3, Inpp5k, Inpp4b, Bpnt1, Sord, Hsd17b6, Aldh3b1, Aldh1b1, Ldhd, Inpp5e, Srd5a3, Comt, Inpp5j, Snx17
GOBP_RETINOIC_ACID_METABOLIC_PROCESS	0.0976645	0.259848	0.542563	1.3575	Rdh10, Aldh1a3, Bco2, Cyp3a13, Prmt3, Adh7, Adh1
GOBP_INTRACILIARY_TRANSPORT	0.0760369	0.232788	0.483427	1.35735	Ift140, Ift52, Ift122, Cep131, Ift88, Ift20, Ift74, Ift46, Rabl2, Ttc21b, Traf3ip1, Ift81, Wdr19, Wdr35, Ift27, Ift57, Dync2h1, Ssx2ip, Dync2li1, Kif3b, Dync2i1, Mak, Lca5l
GOBP_PEROXISOME_ORGANIZATION	0.0945946	0.255864	0.486724	1.35727	Plaat3, Scp2, Pex6, Pex16, Pex1, Pex12, Abcd1, Pex2, Pex26, Lonp2, Pex11g, Sec16b, Pex10, Dnm1l, Pex5l, Acot8
GOBP_POSITIVE_REGULATION_OF_DOUBLE_STRAND_BREAK_REPAIR_VIA_NONHOMOLOGOUS_END_JOINING	0.098081	0.260559	0.580306	1.35699	Dtx3l, Parp9, Shld1, Kmt5b, Prkdc, Parp3, Setmar, Kdm4d, Shld2
GOBP_EMBRYONIC_CRANIAL_SKELETON_MORPHOGENESIS	0.0760369	0.232788	0.483232	1.3568	Rdh10, Ift140, Tgfbr1, Tgfbr2, Runx2, Ndst1, Chst11, Slc39a3, Med12, Wdr19, Eif4a3
R-MMU-1660661 (R-MMU-1660661) - Sphingolipid de novo biosynthesis	0.0947368	0.256121	0.533886	1.35587	Sptssb, Kdsr, Sphk1, Degs1, Sptlc1, Degs2, Cers6
GOBP_POTASSIUM_ION_TRANSPORT	0.012542	0.0808281	0.379678	1.35581	Atp1b1, Slc9a3, Kcnu1, Aqp1, Wnk4, Kcnq1, Ank2, Klhl24, Lrrc26, Slc9a4, Slc9a9, Nsf, Atp1a1, Slc9a8, Slc12a6, Tmem175, Slc12a9, Pkd2, Wnk2, Abcc9, Abcb8, Kcnk1, Amigo1, Ank3, Crbn, Chp1, Slc12a7, Nedd4, Akap9, Vamp2, Kcnk16
R-MMU-1660662 (R-MMU-1660662) - Glycosphingolipid metabolism	0.0945946	0.255864	0.485904	1.35498	Hexa, Gm2a, Smpd2, Arsb, Ctsa, Sumf1, Arsk, Glb1, Gba2, Smpd4, Glb1l, Neu2
GOBP_REGULATION_OF_ESTABLISHMENT_OF_PLANAR_POLARITY	0.0678733	0.219399	0.459992	1.35417	Nkd1, Pkhd1, Fzd6, Arhgef19, Gpc4, Znrf3, Prickle1, Dvl3, Fzd2, Ryk, Tiam1, Celsr1, Med12, Celsr2, Abl1, Ptk7
GOBP_ADULT_BEHAVIOR	0.0274104	0.13081	0.408872	1.35335	Shank2, Ppp1r1b, Epha4, App, Sptbn2, Homer2, Chrnb1, Oprd1, Ncstn, Abhd12, Ppt1, Bbs2, Ctns, Tpgs1, Zmpste24, Nr4a2, Nrxn3, Mecp2, Zfhx2, Hdac2, Cnp, Grin2d, Pum1
GOBP_HISTONE_DEUBIQUITINATION	0.0669746	0.21846	0.480075	1.35333	Usp16, Kat2a, Tada2b, Sgf29, Supt7l, Epop, Eny2, Sf3b3, Taf2, Usp49, Usp21, Taf6, Usp36, Mysm1, Taf6l, Usp15, Usp22
mmu04972 (04972) - Pancreatic secretion -	0.0419983	0.170356	0.412847	1.35288	Atp1b1, Car2, Adcy6, Clca3b, Kcnq1, Slc4a2, Atp1a1, Pla2g2a, Amy1, Cftr, Pla2g2f, Pla2g10, Cckar, Adcy1, Gnas, Pla2g5, Gnaq, Slc4a4, Tpcn2
GOBP_SENSORY_PERCEPTION_OF_TASTE	0.0934783	0.254116	0.509302	1.35247	Pigr, Lef1, Asic1, P2rx3, Rtp4, Gnat3
R-MMU-5654716 (R-MMU-5654716) - Downstream signaling of activated FGFR4	0.110417	0.279113	0.548992	1.35223	Fgf1, Pik3r1, Gab1, Ptpn11, Fgf20, Fgf2
GOBP_PHOSPHATIDYLETHANOLAMINE_METABOLIC_PROCESS	0.0952381	0.256962	0.515542	1.35114	Plaat3, Napepld, Pisd, Slc27a1, Pla2g2a, Pla2g10, Abhd4
GOBP_LIPOPROTEIN_CATABOLIC_PROCESS	0.104478	0.269776	0.57779	1.35111	Notum, Abhd12, Ppt1, Lypla1
R-MMU-5654708 (R-MMU-5654708) - Downstream signaling of activated FGFR3	0.110883	0.279207	0.555505	1.35073	Fgf1, Pik3r1, Gab1, Ptpn11, Fgf20, Fgf2
GOBP_GLYCEROLIPID_METABOLIC_PROCESS	0.00262157	0.0292869	0.344372	1.35041	Gpld1, Plaat3, Serinc5, Pik3r3, Pik3r1, Sel1l, Pdgfa, Napepld, Gpcpd1, Pitpnm2, Pigh, Pisd, Inpp5k, Serinc3, Gpd1, Inpp4b, Plch2, Abhd3, Lpcat3, Bpnt1, Ddhd2, Chpt1, Faah, Cdipt, Dgkz, Pip5k1c, Prdx6, Pla2g4a, Serinc1, Sik1, Slc27a1, Plscr3, Efr3b, Pigk, Pla2g2a, Ptdss1, Agpat3, Tmem150a, Pik3c2a, Pla2g4c, Mttp, Abhd8, Rgn, Inpp5e, Pnpla7, Pik3c3, Abhd12, Slc44a2, Pgap2, Pla2g2f, Slc22a4, Pigg, V…
GOCC_FILOPODIUM_TIP	0.109959	0.278215	0.567456	1.34998	Vil1, Myo10, Abitram, Myo5a, Fmr1, Fzd3
GOBP_PHOSPHATIDYLINOSITOL_3_PHOSPHATE_BIOSYNTHETIC_PROCESS	0.0976645	0.259848	0.539516	1.34988	Pik3r3, Inpp4b, Pik3c2a, Pik3c3, Pik3r4, Fig4, Becn1
GOBP_PHOSPHOLIPID_METABOLIC_PROCESS	0.0039572	0.0386766	0.344563	1.34978	Gpld1, Plaat3, Serinc5, Pik3r3, Idh1, Pik3r1, Pdgfa, Napepld, Gpcpd1, Pitpnm2, Hmgcs2, Pigh, Pisd, Inpp5k, Serinc3, Inpp4b, Plch2, Abhd3, Lpcat3, Bpnt1, Abca8b, Plpp6, Chpt1, Smpd2, Cdipt, Dgkz, Sptlc1, Pip5k1c, Prdx6, Pla2g4a, Serinc1, Slc27a1, Plscr3, Efr3b, Pigk, Pla2g2a, Ptdss1, Agpat3, Plpp1, Tmem150a, Pik3c2a, Pla2g4c, Plbd2, Abhd8, Inpp5e, Pnpla7, Pik3c3, Abhd12, Slc44a2, Pgap2, Pla2g2f, P…
mmu01210 (01210) - 2-Oxocarboxylic acid metabolism -	0.0956522	0.257437	0.508067	1.34919	Idh1, Pdha1, Bckdha, Bcat2, Idh2, Idh3a, Dbt, Ogdh, Dhtkd1, Aco1, Idh3g, Bckdhb, Idh3b
R-MMU-977444 (R-MMU-977444) - GABA B receptor activation	0.0990991	0.262275	0.483823	1.34918	Adcy6, Gngt2, Gnai1, Gng4, Adcy1, Gnat3, Gng12, Gnb5, Gng7
R-MMU-991365 (R-MMU-991365) - Activation of GABAB receptors	0.0990991	0.262275	0.483823	1.34918	Adcy6, Gngt2, Gnai1, Gng4, Adcy1, Gnat3, Gng12, Gnb5, Gng7
GOBP_MESONEPHRIC_TUBULE_MORPHOGENESIS	0.0680272	0.219596	0.456081	1.34872	Fgf1, Kif26b, Wnt6, Pbx1, Agt, Maged1, Adamts16, Lzts2, Greb1l, Pkd2, Bcl2
GOBP_NEGATIVE_REGULATION_OF_VIRAL_LIFE_CYCLE	0.0974576	0.259711	0.541051	1.34834	Ifitm3, Trim12c, Ifitm1, Trim5, Gsn, Bst2, Ly6e, Trim26, Trim25, Trim11, Trim31
GOCC_MYOSIN_COMPLEX	0.0793651	0.236564	0.47022	1.34746	Dynll2, Bmf, Myo5c, Myo1d, Myo10, Myh14, Myo19, Myo6, Myo5a, Myo1a, Cgnl1, Cgn, Myo3b, Myo9b, Ccdc102a, Myo15a, Myl12b
R-MMU-5654700 (R-MMU-5654700) - FRS-mediated FGFR2 signaling	0.11691	0.287072	0.584364	1.34709	Fgf1, Ptpn11, Fgf20, Fgf2, Hras, Fgf7
GOBP_POSITIVE_REGULATION_OF_RELEASE_OF_SEQUESTERED_CALCIUM_ION_INTO_CYTOSOL	0.103594	0.269166	0.490676	1.34678	Gstm7, Gsto1, Cx3cl1, Pkd2, Hap1, Calm1, P2ry6, Abl1, Cemip
mmu04742 (04742) - Taste transduction -	0.0787037	0.236024	0.479172	1.34598	Scnn1a, Adcy6, P2rx3, Gnat3, Pde1c, Prkacb, Scnn1g, Gabbr1, Trpm5, Scnn1b, Cacna1c
R-MMU-5654696 (R-MMU-5654696) - Downstream signaling of activated FGFR2	0.0974576	0.259711	0.539726	1.34504	Fgf1, Pik3r1, Gab1, Ptpn11, Fgf20, Fgf2
R-MMU-1660514 (R-MMU-1660514) - Synthesis of PIPs at the Golgi membrane	0.114108	0.283279	0.56534	1.34494	Arf3, Pik3c2a, Inpp5e, Pik3c3, Vac14, Pik3r4, Fig4
GOBP_DOPAMINE_SECRETION	0.0974576	0.259711	0.539459	1.34438	Pink1, Syt12, Syt11, Fgf20, Gabbr1, Syt15, Chrnb2
GOBP_ALCOHOL_CATABOLIC_PROCESS	0.0762332	0.232788	0.464537	1.34419	Sult1a1, Aldh3b3, Inpp5k, Inpp4b, Bpnt1, Sord, Aldh3b1, Aldh1b1, Inpp5e, Srd5a3, Inpp5j, Snx17, Nudt3, Impa1
GOBP_CARBOHYDRATE_DERIVATIVE_CATABOLIC_PROCESS	0.053133	0.19517	0.381738	1.3435	Nudt4, Aldh1a7, Hexa, Idua, Gm2a, Gpc1, Gpd1l, Gusb, Gpd1, Cdadc1, Fuca1, Mlycd, Samhd1, Glb1, Adal, Gda, Gba2, Nt5c2, Nt5m, Neu2, Naglu, Fitm2, Ids, Edem2, Abcd1, Dpyd, Nudt7, Pde5a, Cemip2, Nudt15, Nudt3, Fgf2, Smug1, Pglyrp4, Xdh, Gns, Nudt9, Nudt1, Ada, Gnpda2, Cemip, Nudt19, Pde8b, Apobec3, Bpgm
GOBP_REGULATION_OF_OLIGODENDROCYTE_DIFFERENTIATION	0.105708	0.270884	0.488352	1.3404	Ptn, Aspa, Notch1, Tnfrsf21, Tmem98, Hdac1, Ctnnb1, Hdac2, Mtor
GOBP_NCRNA_TRANSCRIPTION	0.0746392	0.230219	0.445291	1.34007	Brf1, Gtf3c6, Polr1b, Cc2d1a, Polr1e, Ice2, Snapc5, Macroh2a1, Topaz1, Trp53, Nifk, Cdk7, Sirt7, Nol11, Gtf3c4, Ice1, Taf1b, Atrx, Mtor, Ell2, Gtf3c2, Gtf3a, Snapc4, Polr2l, Pwp1, Snapc3, Smarcb1
GOBP_ACTIVATION_OF_PROTEIN_KINASE_B_ACTIVITY	0.101732	0.266235	0.511092	1.33947	Fgf1, Pink1, Il18, Prkcz
GOBP_PEPTIDE_CATABOLIC_PROCESS	0.100858	0.265373	0.521794	1.33885	Anpep, Cpn1, Erap1, Ece1, Cpq, Ctsh, Tpp1, Ide
GOCC_APICAL_JUNCTION_COMPLEX	0.0250642	0.123494	0.385789	1.33857	Amotl2, Cldn8, Nhs, Rigi, Wnk4, Amot, Tbcd, Cldn23, Shroom1, Marveld3, Tgfbr1, Marveld2, Prkci, Synpo, Pard3b, Prkcz, Kifc3, Ocln, Cdh1, Pof1b, Apc, Cgnl1, Cyth1, Patj, Ank3, Ocel1, Cdk4, Ctnnb1, Cgn, Camsap3, Shroom3, Shroom4
GOBP_FORELIMB_MORPHOGENESIS	0.101732	0.266235	0.510567	1.3381	Rdh10, Zfp358, Runx2, Hoxa13, Ctnnb1, Tbx3, Atrx, Osr2
GOBP_NEGATIVE_REGULATION_OF_VIRAL_PROCESS	0.0570154	0.202285	0.422543	1.33731	Ifitm3, Trim12c, Ifitm1, Inpp5k, Trim5, Morc2a, Gsn, Parp10, Bst2, Resf1, Trim21, Znfx1, Ly6e, Oas1g, Hmga2, Oas1a, Ubp1, Ilf3, Srpk1, Setdb1, Ifit1bl1, Tasor, Hexim1, Prox1, Rnasel, Oas2, Trim26, Trim25, Trim11, Ltf, Trim28, Stat1, Ifih1, Trim31, Trim13
GOBP_MRNA_SPLICE_SITE_SELECTION	0.113333	0.282506	0.487454	1.33569	Srsf6, Ptbp2, Srsf5, Srsf1, Sfswap, Luc7l3, Slu7, Puf60, Khdc4, Sf3a2, Psip1, Isy1, Srsf10, Prpf39, Sf3a3
R-MMU-76066 (R-MMU-76066) - RNA Polymerase III Transcription Initiation From Type 2 Promoter	0.101732	0.266235	0.509638	1.33566	Polr3b, Polr3e, Gtf3c6, Polr3f, Gtf3c4, Polr3h, Gtf3c2, Polr2l, Polr3d, Polr3a, Polr1c, Tbp, Gtf3c3, Polr3k, Bdp1
GOBP_MONOAMINE_TRANSPORT	0.062212	0.210633	0.447609	1.33565	Slc18a1, Pink1, Syt12, Agt, Syt11, Ly6e, Fgf20, Gpm6b
GOBP_PROTEIN_LOCALIZATION_TO_CILIUM	0.061056	0.209628	0.432942	1.33559	Ift140, Zdhhc3, Invs, Lztfl1, Rab11fip3, Inpp5e, Rabep1, Gas8, Ift122, Fam149b, Ift20, Exoc4, Rab29, Tbc1d32, Ccdc66, Ttc21b, Cc2d2a, Wdr19, Wdr35, Arl6, Dync2h1, Ccdc88a, Csnk1d, Trip11, Tctn1
GOBP_AMELOGENESIS	0.119097	0.289329	0.548941	1.33477	Fam20c, Itgb6, Slc4a2, Cftr, Mmp20, Tcirg1, Stim1
GOBP_LIPOPROTEIN_BIOSYNTHETIC_PROCESS	0.0289387	0.135356	0.402623	1.33291	Gpld1, Glul, Pigh, Zdhhc14, Zdhhc4, Zdhhc3, Ulk1, Pigk, Irgm2, Zdhhc24, Zdhhc9, Mttp, Pik3c3, Pgap2, Pigg, Zdhhc1, Zdhhc17, Rb1cc1, Pigq, Zdhhc16, Irgm1, Golga7b, Pigl, Pgap3, Pigv, Wdr45, Atg13, Pigb, Zdhhc6, Pigo, Zdhhc8, Pigs, Pigt, Zdhhc23, Wipi2, Pigw
GOBP_PEPTIDYL_GLUTAMIC_ACID_MODIFICATION	0.103672	0.269166	0.514436	1.33266	Tpgs2, Tpgs1, Ttll10, Parp1, Agbl3, Ttll3, Ttll4, Vkorc1l1, Vkorc1, Ggcx, Ttll11
GOCC_AUTOPHAGOSOME	0.0481551	0.184925	0.39521	1.33207	Lamp2, Chmp4c, Trp53inp1, Fyco1, Ulk1, Vps33a, Dapk2, Atp13a2, Irgm2, Vti1a, Tbc1d5, Optn, Trp53inp2, Trim21, Pik3c3, Wdr81, Ubqln2, Osbpl7, Rb1cc1, Ubqln4, Irgm1, Pik3r4, Hap1, Rab23, Map1lc3a, Map1lc3b, Tm9sf1, Tmem230, Tex264, Becn1, Zfyve1, Nbr1, Stx17, Lamp1, Wdfy3, Chmp1b, Wipi2, Washc1, Atp6ap2, Rab12, Pip4k2b, Chmp4b, Plekhm1, Atg14
GOBP_SUPPRESSION_OF_VIRAL_RELEASE_BY_HOST	0.118257	0.288937	0.55985	1.33188	Trim12c, Trim5, Trim21, Marchf2, Trim35, Trim26, Trim25, Trim11, Trim28, Trim13, Pml
GOBP_SMALL_MOLECULE_CATABOLIC_PROCESS	0.00471308	0.042974	0.343843	1.33062	Sult1a1, Crat, Acaa2, Aspa, Pon3, Glul, Etfbkmt, Aldh3b3, Eci1, Pccb, Inpp5k, Adtrp, Inpp4b, Abhd3, Ivd, Bpnt1, Phyh, Mccc2, Aldh5a1, Faah, Rbks, Sord, Acox3, Hsd17b6, Csad, Prodh, Cdadc1, Echdc2, Bckdha, Acad11, Acad10, Aldh6a1, Aldh3b1, Crot, Scp2, Bcat2, Aldh1b1, Acad8, Pcca, Hsd17b4, Mlycd, Ldhd, Cbs, Glb1, Adal, Inpp5e, Gda, Bckdk, Decr2, Abhd2, Acaa1a, Aasdhppt, Mcee, Hadhb, Sardh, Rida, Tr…
R-MMU-4086398 (R-MMU-4086398) - Ca2+ pathway	0.0884354	0.24968	0.464287	1.33046	Nlk, Gngt2, Fzd6, Lef1, Map3k7, Gng4, Tcf7l2, Fzd2, Ctnnb1, Gng12, Gnb5, Gng7, Calm1
GOBP_ESTABLISHMENT_OF_TISSUE_POLARITY	0.061056	0.209628	0.432842	1.33009	Nkd1, Pkhd1, Fzd6, Arhgef19, Gpc4, Znrf3, Prickle1, Dvl3, Ttc8, Ift20, Fzd2, Ryk, Tiam1, Celsr1, Med12, Fuz, Celsr2, Abl1, Ptk7
GOCC_EARLY_ENDOSOME	0.00818491	0.061757	0.339306	1.32999	Sorcs2, Ifitm3, Rasgef1b, Sort1, Wls, Kcnq1, Ank2, Pdlim4, Serpinb1a, Epha4, Napepld, Samd9l, Rep15, App, Cln6, Snx19, Rabgap1l, Snx1, Clcn4, Clcn5, Gpr107, Sphk1, Vipas39, Tpcn1, Hsd17b6, Kif16b, Tm9sf4, Myo1d, Rnf157, Vps33a, Dtx3l, Atp13a3, Ap1ar, Rcc2, Pheta1, Atp11a, Tgfbrap1, Tmem184a, Mgrn1, Marchf8, Ncstn, Rabep1, Pld3, Myo5a, Tmem127, Cytip, Ap4m1, Wdr81, Tbc1d16, Usp10, Ankrd13b, Cftr, …
GOCC_MICROBODY_MEMBRANE	0.0556429	0.199665	0.439782	1.32972	Plaat3, Dhrs4, Hsd17b4, Mpv17, Decr2, Mgst1, Pxmp4, Atad1, Pex6, Cat, Pex16, Pex1, Pex12, Abcd1, Aldh3a2, Acbd5, Pex2, Nbr1, Pex26, Pex11g, Gnpat, Far1, Pex10, Slc25a17, Agps
GOBP_MATURATION_OF_SSU_RRNA	0.0791855	0.236564	0.451655	1.32963	Heatr1, Dhx37, Utp20, Nat10, Wdr46, Rcl1, Tsr2, Pwp2, Tsr1, Wdr3, Nol11, Utp6, Utp25, Ercc2, Mrps11, Nop9, Ddx52, Riok1, Rrs1, Nol10, Bysl, Rrp36, Dcaf13, Bms1, Tbl3
GOCC_EXTERNAL_ENCAPSULATING_STRUCTURE	0.00351438	0.0357185	0.338162	1.32941	Mmp7, Smoc2, Thbs1, Tgm2, Gpld1, Fgf1, Timp2, Mmp15, Fcgbp, Vwf, Adamts17, Serpinb9, Rtn4rl1, Wnt6, Vwa2, Gpc1, Ihh, Serpinb1a, Sbspon, Bcam, Gpc4, Cdh13, Atrn, Agt, Wnt5b, Agrn, Zg16, Mgp, Col14a1, Lamb2, Adamts16, Col11a2, Tgfbr3, Lingo2, Ntn4, Lamb3, Mfap1a, Flrt3, Icam1, Lgals4, Lrig1, Lgals9, Clu, Prelp, Ccn1, Ctsh, Tlr3, Hnrnpm, Nav2, Col8a1, Adamts7, Pcsk6, Tnfrsf11b, Cdon, Mmp11, Col16a1,…
GOBP_TERPENOID_METABOLIC_PROCESS	0.0581395	0.204662	0.424361	1.32915	Rdh10, Aldh1a3, Aldh1a7, Cyp1b1, Rdh1, Bco2, Napepld, Dhrs3, Hmgcs2, Plpp6, Dhrs4, Rpe65, Cyp3a13, Prmt3, Dgat1, Retsat, Adh7, Aldh3a2, Adh1, Rdh13, Cyp4v3, Pnpla2, Dhrs13
GOBP_VACUOLAR_TRANSPORT	0.0401723	0.166064	0.37314	1.32906	Pink1, Ap3s2, Lamp2, Sort1, Chmp4c, Mon1b, Vipas39, Arsb, Tmem106b, Rnf157, Vps33a, Dtx3l, Atp13a2, Hgsnat, Tgfbrap1, Vti1a, Mgrn1, Gprasp1, Clu, Ap4m1, Leprot, Vps52, Vps33b, Ap3d1, Hook3, Pik3r4, Gnptab, Tmem50b, Use1, Tpcn2, Becn1, Nedd4, Cdx2, Psap, Vps53, Nagpa, Vps41, Vps51, Trak1, Lamp1, Chmp1b, Clec16a, Adrb2, Rnf215, Ap1g2, Rab12, Sorl1, Chmp4b, Snf8, Plekhm1, Vps13c, Ccdc91, Atg14
GOBP_SPECIFICATION_OF_SYMMETRY	0.037211	0.158782	0.393771	1.3289	Ihh, Notch1, Ift140, Nbl1, Pskh1, Tgfbr2, C2cd3, Alg5, Ap1b1, Ofd1, Pkd2, Ift52, Notch2, Gas8, Acvr2a, Pcsk6, Disp1, Ctnnb1, Tbx3, Ift74, Dand5, Psen1, Foxj1, Mkks, Nek8, Galnt11, Megf8, Tbc1d32, Pitx2, Cc2d2a, Arl6, Ift57, Daw1, Mesp1, Setdb2, Rpgrip1l, Dync2h1, Srf, Ovol2
GOBP_REGULATION_OF_CHROMATIN_ASSEMBLY	0.114165	0.28329	0.483927	1.32825	Zfp445, Atf7ip, Morc2a, Parp10, Ctr9, Resf1, Macroh2a1, Setdb1, Pphln1, Tasor, Trim28, Phf2, L3mbtl3
mmu00564 (00564) - Glycerophospholipid metabolism -	0.0415854	0.169898	0.406313	1.32825	Plaat3, Gpd1l, Gpcpd1, Pisd, Gpd1, Lpcat3, Chpt1, Cdipt, Dgkz, Pla2g4a, Pla2g2a, Ptdss1, Agpat3, Plpp1, Pla2g4c, Pnpla7, Pld3, Pla2g2f, Lypla1, Pla2g10, Pnpla6, Pla2g5
GOBP_HISTONE_H4_K5_ACETYLATION	0.117271	0.287305	0.567734	1.32759	Meaf6, Kansl1, Kansl2, Jade3, Mcrs1, Jade1, Kat8, Wdr5, Hcfc1, Ing4
GOBP_LOCOMOTORY_BEHAVIOR	0.0201473	0.109046	0.376247	1.32758	Selenop, Shank2, Aldh1a3, Ppp1r1b, Epha4, App, Cln6, Ddhd2, Ank, Id2, Oprd1, Abhd12, Ppt1, Nav2, Ctns, Sod2, Zmpste24, Nr4a2, Naglu, Mecp2, Git1, Fig4, Crbn, Prkce, Zdhhc8, Rcan1, Mtor, Cnp, Grin2d, Pum1
GOBP_MATURATION_OF_SSU_RRNA_FROM_TRICISTRONIC_RRNA_TRANSCRIPT_SSU_RRNA_5_8S_RRNA_LSU_RRNA	0.104545	0.269822	0.474008	1.32728	Heatr1, Dhx37, Utp20, Wdr46, Rcl1, Tsr2, Pwp2, Tsr1, Utp6, Utp25, Ercc2, Mrps11, Nop9, Rrs1, Nol10, Bysl, Rrp36, Dcaf13, Bms1, Tbl3
GOBP_AUTOPHAGOSOME_MATURATION	0.0849648	0.245208	0.441594	1.32641	Lamp2, Chmp4c, Vipas39, Fyco1, Vps33a, Irgm2, Pik3c3, Vps33b, Ubqln4, Irgm1, Pik3r4, Map1lc3a, Map1lc3b, Becn1, Calm1, Stx17, Chmp1b, Wipi2, Clec16a, Adrb2, Chmp4b, Atg14
GOBP_EPITHELIAL_STRUCTURE_MAINTENANCE	0.104348	0.269693	0.499064	1.32528	Ldb1, Tff3, Slc22a5, Tff2, Vsig1, Tlr4, Muc13, Strap, Pbld2, Ildr1, Srf, Pbld1
GOBP_REPRODUCTIVE_BEHAVIOR	0.123173	0.294776	0.574798	1.32504	Ppp1r1b, App, Ube2q1, Hdac2, Npas1, Th, Zfx
R-MMU-1483257 (R-MMU-1483257) - Phospholipid metabolism	0.0248651	0.123027	0.364406	1.32484	Plaat3, Pik3r3, Pik3r1, Gpd1l, Pitpnm2, Inpp5k, Gpd1, Inpp4b, Abhd3, Lpcat3, Miga2, Ddhd2, Chpt1, Cdipt, Pip5k1c, Pla2g4a, Arf3, Pla2g2a, Ptdss1, Agpat3, Pik3c2a, Pla2g4c, Inpp5e, Pik3c3, Slc44a2, Pla2g2f, Vac14, Pla2g10, Hadhb, Dgat1, Pik3r4, Pik3r2, Pnpla6, Pla2g5, Mtmr9, Pnpla3, Hadha, Fig4, Inpp5j, Abhd4, Pitpnm3, Cpne7, Rufy1, Slc44a4, Plekha5, Mboat7, Pnpla2, Osbpl5
GOBP_ETHER_METABOLIC_PROCESS	0.103896	0.269166	0.504952	1.32338	Plaat3, Chpt1, Pla2g4a, Nceh1, Pla2g4c, Txn2, Pla2g10, Ephx1
R-MMU-977443 (R-MMU-977443) - GABA receptor activation	0.0877598	0.249217	0.469169	1.32259	Adcy6, Gngt2, Gnai1, Gng4, Adcy1, Gnat3, Gng12, Gnb5, Gng7
GOBP_PHOSPHATIDYLGLYCEROL_METABOLIC_PROCESS	0.115556	0.285171	0.474347	1.32224	Pla2g4a, Slc27a1, Plscr3, Pla2g2f, Pla2g10, Abca3, Pla2g5, Mecp2, Hadha
GOBP_TRANSPOSITION	0.105832	0.270943	0.510129	1.3215	Mov10, Tex15, Sirt7, Smyd5, Zfp458, Apobec3, Pgbd5, Tut4, Zfp729a, Morc1, Tdrd9, Tex19.1
GOBP_RESPONSE_TO_FIBROBLAST_GROWTH_FACTOR	0.0465708	0.182338	0.40417	1.32147	Smoc2, Thbs1, Fam20c, Fgfrl1, Fgf1, Gpc1, Ext1, Kif16b, Runx2, Dstyk, Flrt3, Sulf2, Dll4, Ndst1
GOBP_DETECTION_OF_CHEMICAL_STIMULUS_INVOLVED_IN_SENSORY_PERCEPTION_OF_TASTE	0.119403	0.289772	0.564828	1.3208	Pigr, Rtp4, Gnat3
GOBP_SMOOTHENED_SIGNALING_PATHWAY	0.0340366	0.149744	0.38865	1.32031	Ihh, Ext1, Txndc15, Ift140, Armc9, Tgfbr2, Runx2, Ttc23, C2cd3, Mgrn1, Mosmo, Ndst1, Ptch2, Ift52, Gas8, Ift122, Cdon, Scube1, Ift20, Fbxl17, Wdr11, Prkacb, Megf8, Tbc1d32, Crebbp, Gpr161, Fuz, Dlg5, Ttc21b, Cc2d2a, Tmem17, Ift81, Wdr19, Ift27, Ro60, Btrc, Ift57, Wdpcp, Hipk1, Rpgrip1l, Dync2h1, Pdcl
GOBP_ANIMAL_ORGAN_FORMATION	0.0812641	0.239476	0.453601	1.31955	Rdh10, Fgf1, Axin2, Notch1, Ext1, Tgfbr2, Smarcd3, Ctnnb1, Robo1, Fgf2, Bmpr1a
GOBP_CELL_AGGREGATION	0.124481	0.29608	0.554206	1.31846	Sox5, Mgp, Pkd1, Bmp1, Bmpr1b, Ltf, Mapk14
GOBP_NEGATIVE_REGULATION_OF_TYPE_I_INTERFERON_MEDIATED_SIGNALING_PATHWAY	0.129363	0.302792	0.542061	1.31804	Samhd1, Adar, Mul1, Oas1g, Oas1a, Dcst1, Mettl3, Ythdf2, Usp18, Ythdf3
GOBP_DOPAMINE_RECEPTOR_SIGNALING_PATHWAY	0.122622	0.294412	0.480109	1.31778	Sult1a1, Adcy6, Gna14, Ncstn, Gnas, Gnb5
GOBP_GLOMERULAR_EPITHELIAL_CELL_DIFFERENTIATION	0.124481	0.29608	0.553694	1.31724	Ptpro, Ext1, Lamb2, Notch2, Foxj1, Podxl
GOBP_EMBRYONIC_FORELIMB_MORPHOGENESIS	0.117895	0.288442	0.518621	1.3171	Rdh10, Zfp358, Runx2, Hoxa13, Ctnnb1, Tbx3, Osr2
GOBP_POSITIVE_REGULATION_OF_LIPID_BIOSYNTHETIC_PROCESS	0.07109	0.224786	0.426361	1.31694	Rdh10, Gpld1, Fgf1, Ccdc3, Zbtb20, Abcg1, Slc27a1, Scap, Rgn, Ccn1, Adgrf5, Star, Anxa1, Chp1, Cd74, Abcd1
GOBP_EMBRYONIC_SKELETAL_SYSTEM_MORPHOGENESIS	0.0745921	0.230219	0.42227	1.31663	Rdh10, Ift140, Tgfbr1, Tgfbr2, Runx2, Ndst1, Chst11, Ctnnb1, Slc39a3, Zeb1, Flvcr1, Megf8, Med12, Fuz, Osr2, Pcgf2, Wdr19, Eif4a3
GOCC_T_TUBULE	0.0972222	0.259708	0.468291	1.3164	Atp1b1, Ank2, Cacnb3, Slc30a1, Atp1a1
GOBP_REGULATION_OF_MACROPHAGE_DERIVED_FOAM_CELL_DIFFERENTIATION	0.114719	0.284013	0.501985	1.3156	Il18, Agt, Csf1, Abcg1, Nfkb1, Pla2g2a, Pla2g10, Pla2g5
GOBP_MEMBRANE_REPOLARIZATION	0.0949074	0.256326	0.467823	1.31411	Atp1b1, Kcnq1, Ank2, Snta1, Cacnb3, Atp1a1, Zmpste24
GOBP_FACULTATIVE_HETEROCHROMATIN_ASSEMBLY	0.126667	0.2996	0.479505	1.31391	Atf7ip, Bend3, Morc2a, Resf1, Macroh2a1, Sirt2, Hdac1, Setdb1, Pphln1, Tasor, Sirt1, Trim28, Rrp8, Phf2, L3mbtl3
GOBP_NEGATIVE_REGULATION_OF_GTPASE_ACTIVITY	0.123318	0.294776	0.476501	1.31374	Bcas3, Amot, Fzd10, Rcc2, Rgn, Ttc8, Mkks, Dab2ip
GOBP_TONGUE_DEVELOPMENT	0.123667	0.295349	0.561672	1.31342	Lef1, Hdac1, Ctnnb1, Wnt10a, Hdac2, Wdpcp, Wnt10b, Tbx1, Kcne2, Six4
GOBP_SKELETAL_SYSTEM_DEVELOPMENT	0.00522403	0.0457801	0.331819	1.31339	Rdh10, Notum, Fam20c, Tgm2, Gpld1, Fgfrl1, Ets2, Axin2, Pbx1, Chrd, Edn1, Sp5, Ihh, Sox4, Dhrs3, Ext1, Snx19, Sgpl1, Wnt5b, Sox5, Trpv4, Itgb6, Amer1, Ift140, Ank, Mgp, Extl1, Tgfbr1, Col11a2, Tgfbr2, Runx2, Pls3, Rai1, Zfp219, Prpsap2, Sulf2, Smad5, Runx3, Rgn, Foxn3, Kat2a, Prelp, Ndst1, Tyms, Ccn1, Mbtd1, Pkd1, Mpig6b, Smad1, Notch2, Chst11, Ddrgk1, Adamts7, Creb3l2, Acvr2a, Zmpste24, Tnfrsf11…
GOCC_EARLY_ENDOSOME_MEMBRANE	0.027977	0.132513	0.367848	1.31268	Sorcs2, Ifitm3, Wls, Pdlim4, Epha4, Napepld, Rep15, Snx19, Snx1, Clcn4, Sphk1, Tpcn1, Hsd17b6, Kif16b, Dtx3l, Atp13a3, Rcc2, Tmem184a, Marchf8, Rabep1, Pld3, Wdr81, Cftr, Vac14, Atp9a, Vps33b
GOBP_LYSOSOMAL_TRANSPORT	0.0325318	0.145854	0.388939	1.31237	Pink1, Lamp2, Sort1, Chmp4c, Vipas39, Arsb, Tmem106b, Rnf157, Vps33a, Dtx3l, Atp13a2, Hgsnat, Tgfbrap1, Mgrn1, Gprasp1, Clu, Ap4m1, Vps52, Vps33b, Ap3d1, Hook3, Gnptab, Use1, Tpcn2, Nedd4, Cdx2, Psap, Vps53, Nagpa, Vps41, Vps51, Trak1, Lamp1, Chmp1b, Clec16a, Adrb2, Rab12, Sorl1, Chmp4b, Plekhm1, Ccdc91, Atg14
GOCC_POSTSYNAPTIC_MEMBRANE	0.0247234	0.123027	0.360373	1.31235	Ptpro, Shank2, Sorcs2, Ank2, Pdlim4, Epha4, Snta1, Synj2bp, Chrnb1, Slc30a1, Flrt3, Oprd1, Atad1, Slc6a6, Daglb, Adcy1, Efnb2, Ank3, Ctnnb1, Akap9, Grik5, Dmd, Scrib, Pcdhb16, Ptprs, Dcc, Grin2d, Sigmar1, Atp6ap2, Htr5a, Shank1, Srgap2, P2rx6, Abhd6, Gabbr1, Zc4h2, Fmr1, Sema4c
R-MMU-5358346 (R-MMU-5358346) - Hedgehog ligand biogenesis	0.0679612	0.219514	0.432144	1.31186	Notum, Ihh, Os9, Sel1l, Psme1, Psme2, Erlec1, Psme2b, Psmb10, Psme3, Psmc4, Psmc5, Psmf1
GOBP_GLYCEROL_ETHER_METABOLIC_PROCESS	0.117895	0.288442	0.516534	1.3118	Plaat3, Chpt1, Pla2g4a, Nceh1, Pla2g4c, Txn2, Pla2g10
mmu04971 (04971) - Gastric acid secretion -	0.0697674	0.221902	0.423568	1.31174	Atp1b1, Car2, Adcy6, Kcnq1, Gnai1, Slc9a4, Calml4, Mylk3, Slc4a2, Atp1a1, Cftr, Camk2g, Adcy1, Gnas, Gnaq
GOBP_CENTRAL_NERVOUS_SYSTEM_PROJECTION_NEURON_AXONOGENESIS	0.112311	0.281552	0.506124	1.31113	Ephb6, Epha4, Szt2, Nr4a2, Grcc10, Dcc, Fbxo45, Tsku, Chrnb2
GOBP_ISOPRENOID_METABOLIC_PROCESS	0.047983	0.184489	0.401056	1.31106	Rdh10, Aldh1a3, Aldh1a7, Cyp1b1, Rdh1, Bco2, Napepld, Dhrs3, Hmgcs2, Phyh, Plpp6, Crppa, Dhrs4, Rpe65, Coq2, Cyp3a13, Prmt3, Dgat1, Srd5a3, Retsat, Adh7, Aldh3a2, Adh1, Rdh13, Cyp4v3, Pnpla2, Dhrs13
GOBP_REGULATION_OF_FATTY_ACID_TRANSPORT	0.11087	0.279207	0.493703	1.31104	Thbs1, Edn1, Pla2g4a, Tnfrsf11a, Pla2g10
GOBP_EXTERNAL_ENCAPSULATING_STRUCTURE_ORGANIZATION	0.0124449	0.0804174	0.34773	1.31104	Mmp7, Smoc2, Slc39a8, Mmp15, Cyp1b1, Adamts17, Ihh, Tmprss6, Notch1, App, Ext1, Adtrp, Agt, Fermt1, Vipas39, Has3, Col14a1, Lamb2, Tgfbr1, Adamts16, Col11a2, Gsn, Ntn4, Lamb3, Sulf2, Exoc8, Loxl4, Ccn1, Mpv17, Col8a1, Phldb1, Colgalt1, Adamts7, Tnfrsf11b, Mmp11, Flot1, Phldb2, Col16a1, Mmp28, Egfl6, Bmp1, Olfml2a, Olfml2b, Spint1, Mmp20, Gpm6b, Ercc2
GOBP_POSITIVE_REGULATION_OF_SMALL_GTPASE_MEDIATED_SIGNAL_TRANSDUCTION	0.0695444	0.221714	0.435576	1.31084	Tgm2, Prag1, Adgrg1, Notch1, Csf1, Mcf2l, Gpr55, Kitl, Notch2, Map4k4, Robo1, Erbin, Stk19, Gpr20, Akap13, Src, Frmd7, Itpkb
GOBP_POSITIVE_REGULATION_OF_STEM_CELL_DIFFERENTIATION	0.139875	0.315521	0.568506	1.31053	Ptn, Sox5, Dhx36, Tgfb2, Mtch2, Tacstd2
GOBP_REGIONALIZATION	0.0167893	0.0974029	0.347882	1.31051	Fgf1, Lrp4, Ets2, Axin2, Adgrg1, Pbx1, Chrd, Edn1, Wls, Sema3c, Notch1, Ext1, Lfng, Lef1, Tshz1, Pofut1, Sema3f, Ift140, Ldb1, Bmi1, Nbl1, Tgfbr1, Dll4, Kat2a, Poglut1, Ift52, Notch2, Cobl, Acvr2a, Pcsk6, Ring1, Trp53, Smarcd3, Disp1, Rnf220, Prkdc, Ctnnb1, Nle1, Tbx3, Sema3a, Psen1, Foxj1, Mesp2, Robo1, Cdx2, Gdf11, Axin1, Tasor, Itgam, Scmh1, Ctnnbip1, Epb41l5, Prkacb, Megf8, Fgf2, Med12, Hes6,…
GOBP_ZINC_ION_HOMEOSTASIS	0.116883	0.287072	0.489136	1.31012	Slc39a8, Slc30a2, Mt2, Slc30a1, Atp13a2, Slc39a6, Ap3d1, Slc30a5
GOBP_EXTRACELLULAR_MATRIX_DISASSEMBLY	0.0839002	0.243766	0.442988	1.31	Mmp7, Mmp15, Tmprss6, Gsn, Exoc8, Mmp11, Flot1, Mmp20
GOCC_GTPASE_COMPLEX	0.121622	0.293313	0.469617	1.30956	Gngt2, Gnai1, Gna14, Gng4, Gna12, Gnas, Gnaq, Gnat3, Gng12, Gnb5, Gng7, Gna11
GOBP_TRANSEPITHELIAL_TRANSPORT	0.11087	0.279207	0.492984	1.30913	Gpld1, Aqp1, Edn1, Cftr, Slc5a1, Clcn7
GOBP_LONG_CHAIN_FATTY_ACID_METABOLIC_PROCESS	0.0501155	0.188439	0.396008	1.30905	Cyp1b1, Cyp2b10, Gstm7, Ptgs1, Acot1, Adtrp, Gstm2, Acot2, Cyp2f2, Faah, Pla2g4a, Slc27a1, Scp2, Pla2g4c, Abhd12, Pla2g2f, Pla2g10, Acaa1a, Daglb, Ephx1, Pnpla3, Slc27a4, Abcd1
GOBP_GPI_ANCHOR_METABOLIC_PROCESS	0.123318	0.294776	0.474735	1.30887	Gpld1, Pigh, Pigk, Pgap2, Pigg, Pigq, Pigl, Pgap3, Pigv, Pigb, Pigo, Pigs, Pigt, Pigw, Pigp
GOBP_MEMBRANE_REPOLARIZATION_DURING_ACTION_POTENTIAL	0.118896	0.289329	0.523111	1.30883	Atp1b1, Kcnq1, Cacnb3, Atp1a1
GOBP_RESPONSE_TO_DOPAMINE	0.0695444	0.221714	0.434731	1.30829	Sult1a1, Tgm2, Adcy6, Gna14, Ncstn, Gnas, Fcsk, Gnb5, Hdac2, Gna11, Abl1, Htr5a
GOBP_ACTIVATION_OF_INNATE_IMMUNE_RESPONSE	0.0800915	0.237681	0.440412	1.30826	Trim12c, Sfpq, Trim5, Ffar2, Map3k7, Ikbkb, Zbp1, Znfx1, Prkdc, Tlr4, Xrcc5, Hexim1, Crebbp, Pspc1
GOBP_PHOSPHATIDYLSERINE_METABOLIC_PROCESS	0.116883	0.287072	0.498979	1.30773	Serinc5, Serinc3, Lpcat3, Serinc1, Slc27a1, Ptdss1, Abhd12, Pla2g2f, Pla2g10, Abhd16a
GOBP_PROTEIN_TRIMERIZATION	0.141962	0.318181	0.566903	1.30684	Itln1, Asic1, Slc1a5, P2rx3, Disp1, Cd74
GOBP_CELL_JUNCTION_ASSEMBLY	0.012093	0.0787797	0.335584	1.30659	Thbs1, Ptpro, Shank2, Lrp4, Ptprd, Adgrl3, Cldn8, Bcas3, Ank2, Nptx1, Gpc4, Zfp703, Tpbg, Tbcd, App, Agt, Cldn23, Sptbn2, Agrn, Trpv4, Ldb1, Pip5k1c, Tln2, Marveld3, Arhgap6, Poldip2, Rcc2, Marveld2, Ctnnd2, Lingo2, Ophn1, Flrt3, Ocln, Limch1, Cdh1, Taok2, Pof1b, Pcdhb17, Pcdhb19, Ikbkb, Apc, Pcdhb5, Bcl2, Eif4g1, Coro2b, Abi3, Efnb2, Flot1, Amigo1, Phldb2, Col16a1, Il1rap, Ptprk, Pcdhb20, Patj, …
GOBP_CARDIAC_SEPTUM_DEVELOPMENT	0.0509711	0.190589	0.399504	1.30621	Fgfrl1, Stra6, Ank2, Sox4, Sema3c, Notch1, Dhrs3, Parva, Tgfbr1, Tgfbr2, Tgfbr3, Ndst1, Ccn1, Lmo4, Nprl3, Notch2, Trp53, Hoxa13, Fzd2, Tbx3, Dand5, Snx17, Robo1, Tgfb2, Prox1, Bmpr1a
GOCC_SAGA_COMPLEX	0.135417	0.31059	0.530125	1.30576	Kat2a, Sgf29, Supt7l, Eny2, Taf6, Tada2a, Taf6l, Usp22, Kat2b, Taf12, Atxn7l3, Tada3, Tada1, Taf5l, Supt20
GOBP_PHOSPHATIDYLCHOLINE_METABOLIC_PROCESS	0.0734597	0.228668	0.422687	1.30559	Gpld1, Plaat3, Abhd3, Lpcat3, Chpt1, Pla2g4a, Slc27a1, Pla2g2a, Pla2g4c, Pnpla7, Slc44a2, Pla2g2f, Pla2g10, Abca3, Pnpla6, Pla2g5, Mecp2, Abhd4, Slc44a4, Mboat7
mmu00563 (00563) - Glycosylphosphatidylinositol (GPI)-anchor biosynthesis -	0.125813	0.29889	0.494515	1.3051	Gpld1, Pigh, Pigk, Pigg, Pigq, Pigl, Pigv, Pigb, Pigo, Pigs, Pigt, Pigw, Pigp
GOBP_VITAMIN_TRANSPORT	0.113636	0.282757	0.465533	1.30355	Cubn, Tcn2, Stra6, Slc46a1, Cd320, Slc25a32, Slc27a1, Slc52a2, Slc2a6, Slc44a4, Slc19a2, Slc22a14, Abcc5
GOBP_POSITIVE_REGULATION_OF_SMOOTHENED_SIGNALING_PATHWAY	0.131111	0.304798	0.467492	1.30313	Ihh, Txndc15, Armc9, Ttc23, Ndst1, Gas8, Scube1, Dlg5
GOBP_CATECHOLAMINE_SECRETION	0.126126	0.299359	0.467267	1.30301	Pink1, Syt12, Agt, Syt11, Ly6e, Fgf20
GOBP_EXPORT_ACROSS_PLASMA_MEMBRANE	0.0933941	0.254015	0.43915	1.30279	Atp1b1, Slc40a1, Kcnq1, Slc27a1, Atp1a1, Slc22a5, Slc35g1, Abcc4, Slc15a2, Slc4a4, Pdzk1, Calm1
GOBP_ANTIGEN_PROCESSING_AND_PRESENTATION_OF_PEPTIDE_OR_POLYSACCHARIDE_ANTIGEN_VIA_MHC_CLASS_II	0.13963	0.315459	0.535686	1.30254	Thbs1, Marchf8, Cd74, B2m
GOBP_REGULATION_OF_DOUBLE_STRAND_BREAK_REPAIR_VIA_NONHOMOLOGOUS_END_JOINING	0.134904	0.309862	0.479595	1.30245	Dtx3l, Parp9, Shld1, Hmga2, Kmt5b, Prkdc, Sirt7, Hsf1, Parp3, Ercc6, Tfip11, Setmar, Kdm4d, Shld2, Nudt16l1, Cyren, Rif1, Dek
GOBP_N_TERMINAL_PROTEIN_AMINO_ACID_ACETYLATION	0.130064	0.303139	0.556726	1.30185	Sox4, Naa30, Naa60, Crebbp, Naa35
GOBP_CRISTAE_FORMATION	0.130064	0.303139	0.556632	1.30163	Pink1, Uqcc3, Dnajc11, Letm1, Adck1, Apoo, Samm50
R-MMU-382556 (R-MMU-382556) - ABC-family proteins mediated transport	0.059952	0.207692	0.394426	1.30158	Os9, Sel1l, Abca8b, Abcg1, Psme1, Psme2, Erlec1, Psme2b, Abcc10, Cftr, Erlin2, Abcc9, Abcb8, Psmb10, Abca3, Psme3, Abcc4, Abcb9, Psmc4, Psmc5, Psmf1, Abcc6, Abcd1
GOBP_MIRNA_METABOLIC_PROCESS	0.119048	0.289329	0.496426	1.30103	Xpo5, Ddx17, Nfkb1, Ago4, Drosha, Dicer1, Zswim8, Parn, Hras, Rc3h1, Tut4
R-MMU-420092 (R-MMU-420092) - Glucagon-type ligand receptors	0.130901	0.304554	0.507022	1.30095	Gngt2, Vipr1, Gng4, Gnas, Gng12, Gnb5, Gng7
mmu05340 (05340) - Primary immunodeficiency -	0.122105	0.293824	0.512119	1.30059	Blnk, Zap70, Rfx5, Tap1, Ada, Ikbkg, Tap2
GOBP_GLOMERULAR_EPITHELIUM_DEVELOPMENT	0.137712	0.313142	0.521484	1.29958	Ptpro, Ext1, Lamb2, Notch2, Foxj1, Podxl
GOBP_RESPONSE_TO_CATECHOLAMINE	0.0729412	0.227835	0.418305	1.29952	Sult1a1, Tgm2, Adcy6, Kcnq1, App, Gna14, Ncstn, Gnas, Sirt2, Fcsk, Gnb5, Hdac2
GOBP_KIDNEY_EPITHELIUM_DEVELOPMENT	0.0628141	0.211524	0.385066	1.2993	Ptpro, Fgf1, Kif26b, Wnt6, Pbx1, Wnk4, Epha4, Notch1, Ext1, Agt, Maged1, Lamb2, Adamts16, Kank2, Smad5, Lzts2, Greb1l, Pkd2, Yap1, Pkd1, Smad1, Notch2, Bcl2, Efnb2, Cat, Rarb, Ctnnb1, Foxj1, Gdf11, Podxl, Ctnnbip1, Fgf2, Ret, Arg2
GOBP_PURINE_CONTAINING_COMPOUND_CATABOLIC_PROCESS	0.110092	0.278422	0.451966	1.29904	Nudt4, Mlycd, Samhd1, Adal, Gda, Nt5c2, Fitm2, Abcd1, Dpyd, Nudt7, Pde5a, Nudt15, Nudt3, Xdh, Nudt9, Nudt1, Ada, Nudt19, Pde8b
GOBP_TAIL_ANCHORED_MEMBRANE_PROTEIN_INSERTION_INTO_ER_MEMBRANE	0.139004	0.314586	0.545816	1.2985	Emc8, Emc10, Get1, Emc2, Emc1, Mmgt1, Emc7, Emc3, Caml
GOCC_INTRINSIC_COMPONENT_OF_PEROXISOMAL_MEMBRANE	0.152401	0.330258	0.562821	1.29743	Pex16, Pex12, Abcd1, Pex2, Pex26, Pex11g, Far1, Slc25a17
GOBP_SPHINGOLIPID_BIOSYNTHETIC_PROCESS	0.0623501	0.210704	0.393953	1.29694	Sptssb, Hacd3, Aldh3b3, B4galt5, Large1, Sgpl1, Kdsr, Abca8b, Hacd2, Sphk1, Smpd2, Degs1, Sptlc1, Degs2, Aldh3b1, Plpp1, Hacd4, Cers6, Ccn1, Smpd4
GOBP_CELLULAR_RESPONSE_TO_GONADOTROPIN_STIMULUS	0.156576	0.335324	0.562445	1.29656	Cyp1b1, Edn1, Notch1, Nsmf, Slc5a5
GOBP_ODONTOGENESIS	0.0623441	0.210704	0.391007	1.29652	Apcdd1, Fam20c, Lrp4, Aqp1, Wnt6, Axin2, Edn1, Csf1, Lef1, Itgb6, Bcl11b, Id3, Slc4a2, Runx2, Zfp422, Cftr, Nf2, Acvr2a, Tnfrsf11b, Rogdi, Tspear, Hdac1, Ctnnb1, Mmp20, Tcirg1, Wnt10a, Tgfb2, Hdac2
GOBP_ALPHA_BETA_T_CELL_PROLIFERATION	0.137778	0.313142	0.465095	1.29645	Il18, Zap70, Twsg1, Cd55, Tgfbr2, Mapk8ip1, Lgals9, Cd55b, Arg2, Cd81, Il15
GOBP_REGULATION_OF_NEURON_DIFFERENTIATION	0.059286	0.206046	0.366922	1.29623	Pbx1, Mycl, Map3k13, Notch1, App, Ctdsp1, Rac3, Bcl11b, Tcf4, Tcf12, Id2, Nbl1, Mosmo, Tcf3, Prpf19, Gdpd5, Bcl2, Eif4g1, Cdon, Zhx2, Kdm4a, Hmg20b, Eif4enif1, Fgf20, Zeb1, Nrep, Tiam1, Zfhx2, Gdf11, Dixdc1, Ddx6, B2m, Casz1, Ncoa1, Prox1, Ret, Csnk1e, Tug1
GOCC_ANCHORED_COMPONENT_OF_MEMBRANE	0.0645959	0.214803	0.383093	1.29538	Itln1, Pkhd1, Rtn4rl1, Gpc1, Gpc4, Cdh13, Msln, Cd55, Lypd2, Cpm, Efna4, Bst2, Ly6e, Nod1, Umod, Lypd8
GOBP_ORGANIC_HYDROXY_COMPOUND_METABOLIC_PROCESS	0.00631856	0.0522406	0.326366	1.29523	Rdh10, Sult1a1, Cubn, Slc16a10, Aldh1a3, Fgf1, Nudt4, Aldh1a7, Cyp1b1, Rdh1, Pts, Idh1, Sptssb, Acaa2, Mbtps1, Aldh3b3, Acss1, Napepld, Cd244a, Dhrs3, App, Hmgcs2, Inpp5k, Cln6, Gpd1, Inpp4b, Lpcat3, Bpnt1, Plpp6, Prkag2, Sphk1, Ppip5k2, Sord, Sptlc1, Degs2, Hsd17b6, Pla2g4a, Stard3, Aldh3b1, Dhrs4, Abcg1, Clcn2, Rpe65, Scp2, Nfkb1, Lima1, Aldh1b1, Coq2, Cpq, Plpp1, Rxra, Cyp3a13, Ldhd, Scap, Inp…
GOCC_MITOCHONDRIAL_MATRIX	0.00525188	0.0458754	0.324965	1.29506	Bco2, Me3, Ak3, Acaa2, Etfbkmt, Eci1, Acss1, Hmgcs2, Pccb, Ivd, Pdha1, Acot2, Mccc2, Aldh5a1, Bcl2l1, Prodh, Trub2, Bckdha, Fech, Acad10, Poldip2, Aldh6a1, Bcat2, Nsun3, Aldh1b1, Acad8, Dhx30, Tfb2m, Pcca, Naxd, Mlycd, Pdk2, Elac2, Mettl17, Acot11, Rars2, Tyms, Iscu, Bckdk, Atad3a, Idh2, Glrx2, Pdpr, Tfb1m, Mrrf, Txn2, Nme4, Suclg2, Fpgs, Twnk, Sod2, Nfs1, Mcee, Mettl4, Alas1, Hadhb, Nt5m, Prorp,…
GOBP_REGULATION_OF_VIRAL_GENOME_REPLICATION	0.0845411	0.244778	0.408878	1.29406	Ifitm3, Ifitm1, Hacd3, Notch1, Inpp5k, Morc2a, Parp10, Bst2, Adar, Resf1, Gbp7, Znfx1, Bcl2, Larp1, Oas1g, Hmga2, Oas1a, Ddx3x, Ilf3, Srpk1, Setdb1, Ifit1bl1, Tasor, Prox1, Rnasel, Oas2, Top2b, Ltf, Trim28, Ifih1
GOBP_TRANSCRIPTION_ELONGATION_FROM_RNA_POLYMERASE_II_PROMOTER	0.0782396	0.235678	0.430794	1.29397	Ldb1, Recql5, Ercc3, Zmynd11, Ctr9, Rtf1, Wdr43, Nelfcd, Ctnnb1, Elp2, Eny2, Axin1, Hexim1, Elp4, Ercc6, Cbx7, Ell2, Cdc73, Eapp, Paf1, Supt5, Supt16, Hnrnpu, Adrm1, Rnf8, Setd2, Rnf168, Ctdp1, Polr2i, Eaf2
GOBP_RESPONSE_TO_VIRUS	0.0101817	0.070245	0.33453	1.2934	Serinc5, Ifitm3, Trim12c, Rigi, Ifitm1, Ext1, Dhx9, Tspan32, Serinc3, Trim5, Itgb6, Polr3b, Cdk6, Ndufaf4, Bcl2l1, Rnf216, Dtx3l, Exosc5, Parp9, Ddx17, Nfkb1, Ifngr2, Irf7, Irgm2, Trim44, Ddx21, Polr3e, Samhd1, Lgals9, Bst2, Akap1, Adar, Rnf135, Clu, Zmynd11, Trim21, Ifi27, Marchf2, Mov10, Atad3a, Ikbkb, Armc5, Traf3ip2, Tlr3, Abcc9, Irf9, Zdhhc1, Pla2g10, Zbp1, Gbp7, Znfx1, Bcl2, Irgm1, Zmpste24…
GOBP_NEGATIVE_REGULATION_OF_ORGANIC_ACID_TRANSPORT	0.145791	0.321357	0.531449	1.29224	Thbs1, Slc43a2
GOBP_ZINC_ION_TRANSPORT	0.119048	0.289329	0.493019	1.2921	Slc39a8, Slc30a2, Slc30a1, Slc39a9, Slc39a11, Slc39a6, Slc30a5, Slc39a3
GOBP_REGULATION_OF_T_CELL_DIFFERENTIATION_IN_THYMUS	0.141949	0.318181	0.518419	1.29194	Ihh, Clptm1, Erbb2, Zeb1, Tmem131l, Foxj1, Ada
GOBP_REGULATION_OF_CHROMATIN_ASSEMBLY_OR_DISASSEMBLY	0.132883	0.307708	0.463227	1.29175	Zfp445, Atf7ip, Morc2a, Parp10, Ctr9, Resf1, Macroh2a1, Setdb1, Pphln1, Tasor, Trim28, Phf2, L3mbtl3
GOBP_POSITIVE_REGULATION_OF_MAP_KINASE_ACTIVITY	0.0648379	0.215077	0.389322	1.29093	Thbs1, Fgf1, Edn1, Map3k13, Epha4, Pdgfa, Fzd10, Sash1, Maged1, Tnfrsf11a, Kitl, Dvl3, Map3k7, Map2k5, Erbb2, Tlr4, Map4k2, Nek10, Psen1, Pde5a, Robo1, Dab2ip, Axin1, Fgf2
R-MMU-1483206 (R-MMU-1483206) - Glycerophospholipid biosynthesis	0.0511104	0.190589	0.382014	1.29056	Plaat3, Gpd1l, Pitpnm2, Gpd1, Abhd3, Lpcat3, Miga2, Ddhd2, Chpt1, Cdipt, Pla2g4a, Pla2g2a, Ptdss1, Agpat3, Pla2g4c, Slc44a2, Pla2g2f, Pla2g10, Hadhb, Dgat1, Pla2g5, Pnpla3, Hadha, Abhd4, Pitpnm3, Cpne7, Slc44a4, Mboat7, Pnpla2, Osbpl5
mmu04213 (04213) - Longevity regulating pathway - multiple species -	0.0767386	0.232788	0.428821	1.29051	Pik3r3, Adcy6, Cryab, Pik3r1, Prkag2, Eif4ebp2, Sod2, Adcy1, Pik3r2, Cat, Hdac1, Hdac2, Sirt1, Prkacb, Mtor, Prkaa1, Rps6kb1, Adcy7, Hras, Rptor, Atg5, Akt1s1, Prkag3
GOBP_CELL_CELL_ADHESION_VIA_PLASMA_MEMBRANE_ADHESION_MOLECULES	0.0331757	0.147396	0.35402	1.28921	Fgfrl1, Ptprd, Adgrl3, Cldn8, Cdhr5, Gpc4, Cdh13, Adgrl1, Cldn23, Cx3cl1, Tgfbr2, Flrt3, Icam1, Pcdh19, Map2k5, Cdh1, Pcdhb17, Pcdhb19, Pcdhb5, Pkd1, Dsg2, Igsf11, Igsf9, Dsc3, Amigo1, Il1rap, Fat2, Umod, Pcdhb20, Kifap3, Pcdhb22, Robo1, Tgfb2, Pcdhb4, Dsg4, Itgam, Celsr1, Mbp, Pcdhb16, Atp2c1, Ret, Ptprs, Ntng2, Celsr2, Amigo3, Pcdh1, Pcdhb21, Pcdhb10
mmu04916 (04916) - Melanogenesis -	0.0704225	0.223328	0.393386	1.28911	Adcy6, Wnt6, Fzd6, Edn1, Gnai1, Fzd10, Lef1, Wnt5b, Calml4, Creb3l4, Kitl, Dvl3, Raf1, Camk2g, Adcy1, Creb3l2, Gnas, Tcf7l2, Gnaq, Fzd2, Ctnnb1, Tcf7, Wnt10a, Prkacb, Calm1, Crebbp
GOBP_GLUTAMATE_RECEPTOR_SIGNALING_PATHWAY	0.132883	0.307708	0.462255	1.28903	Sult1a1, App, Homer2, Cx3cl1, Ncstn, Daglb, Gnaq, Homer3, Grik5
GOBP_POSITIVE_REGULATION_OF_TYPE_I_INTERFERON_PRODUCTION	0.0791367	0.236564	0.428263	1.28883	Rigi, Dhx9, Polr3b, Zbtb20, Irf7, Dhx33, Rnf135, Tlr3, Oas1g, Flot1, Oas1a, Irf3, Polr3f, Tlr4, Ptpn11, Ddx3x, Dhx36, Trim56, Myd88, Oas2, Stat1, Ifih1, Irak1
GOBP_NEUROMUSCULAR_PROCESS_CONTROLLING_BALANCE	0.144444	0.319502	0.462129	1.28818	Aldh1a3, Gm2a, App, Rac3, Tpp1
GOBP_METHYLATION	0.0107463	0.0729963	0.332009	1.28682	Wdr6, Etfbkmt, Tdrd12, Atf7ip, Bend3, Rbm15b, Pcmtd2, Nsun3, Tfb2m, Ftsj3, Kansl1, Kansl2, Setd1b, Mettl17, Ctr9, Nfyc, Trmt61a, Prdm2, Tyms, Tet3, Prmt3, Trmt6, Myb, Alkbh8, Tfb1m, Trmt9b, Kmt2b, Kdm1b, Rtf1, Wtap, Jmjd4, Mettl4, Macroh2a1, Zmpste24, Pcmtd1, Nop2, Tex15, Parp1, Zfp110, Mettl2, Mettl16, Tgs1, Trmt1, Lcmt1, Fam98a, Tyw3, Zfp369, Ramac, Kdm4a, Kmt5b, Comt, Mecp2, Sirt7, Ctnnb1, Trm…
GOBP_CARDIAC_CONDUCTION_SYSTEM_DEVELOPMENT	0.142857	0.318659	0.480294	1.28643	Hopx, Notch1, Id2, Smad5, Smad1, Notch2, Dsg2, Tbx3, Bmpr1a
GOBP_PHOSPHOLIPID_BIOSYNTHETIC_PROCESS	0.0220765	0.1139	0.341512	1.28621	Plaat3, Serinc5, Pik3r3, Idh1, Pik3r1, Pdgfa, Pitpnm2, Hmgcs2, Pigh, Pisd, Inpp5k, Inpp4b, Abhd3, Lpcat3, Bpnt1, Abca8b, Chpt1, Cdipt, Dgkz, Sptlc1, Pip5k1c, Pla2g4a, Serinc1, Slc27a1, Plscr3, Efr3b, Pigk, Ptdss1, Agpat3, Tmem150a, Pik3c2a, Pla2g4c, Abhd8, Inpp5e, Pik3c3, Slc44a2, Pgap2, Pigg, Vac14, Isyna1, Adgrf5, Pigq, Pik3r4, Pik3r2, Ttc7, Pigl, Pgap3, Srd5a3, Pigv, Fitm2, Pnpla3, Fig4, Pigb,…
GOBP_PURINE_NUCLEOSIDE_METABOLIC_PROCESS	0.134737	0.309614	0.506307	1.28583	Adk, Adal, Gda, Macrod1, Nt5c2, Xdh, Nudt1, Macrod2, Ada
GOCC_LAMELLIPODIUM	0.038699	0.161958	0.351148	1.28529	Ptpro, Sorbs2, Dpysl3, Nhs, Vil1, Amot, Pdlim4, Plekhg5, App, Mcc, Rac3, Fgd4, Enah, Parva, Snx1, Trpv4, Mtss2, Dgkz, Srcin1, Tesk1, Gdpd2, Myo10, Kitl, Gsn, Abitram, Slc39a6, Cdh1, Carmil1, Apc, Scyl3, Pkd2, Nf2, Iqgap2, Ablim1, Abi3, Flot1, Nedd9, Git1, Ctnnb1, Tiam2, Ablim3, Ddx3x
Enteroendocrine_Smillie	0.0873786	0.249217	0.423381	1.28526	Wnk4, Sox4, Hepacam2, Lfng, Kif12, Ascl2, Gucy2c, Gng4, Ramp1, Eri3, Reg4
GOBP_REGULATION_OF_STEM_CELL_POPULATION_MAINTENANCE	0.139535	0.315412	0.468192	1.28506	Ptn, Kat2a, Yap1, Wdr43, Zfp322a, Zfp706, Hmga2, Cnot2, Taf6l, Hnf1b, Loxl2
GOBP_RENAL_TUBULE_DEVELOPMENT	0.0872642	0.249217	0.405748	1.28498	Fgf1, Kif26b, Wnt6, Pbx1, Wnk4, Notch1, Agt, Lgr5, Maged1, Adamts16, Lzts2, Greb1l, Pkd2, Yap1, Pkd1, Notch2, Bcl2, Ttc8
GOBP_AMINO_ACID_ACTIVATION	0.142857	0.318659	0.479541	1.28442	Rars2, Gatc, Aasdh, Ears2, Gatb, Farsa, Hars2, Aarsd1, Iars2, Sars2, Wars2, Cars2, Lrrc47, Dalrd3, Tars2, Lars2, Mars2, Pars2
GOBP_MACROMOLECULE_DEACYLATION	0.0624153	0.210793	0.374537	1.28419	Notum, Hopx, Pink1, Hdac11, Sfpq, Tppp, Zzz3, Msl3, Smarcad1, Chd3, Kat2a, Abhd12, Ppt1, Kat14, Lypla1, Brms1l, Hdac10, Akap8, Abhd16a, Mapt, Sgf29, Trp53, Sirt2, Hdac1, Sirt7, Chd4, Mier1, Yeats2, Ctbp1, Hdac2, BC004004, Rbbp4, Sirt1, Fnta, Sap30bp, Sirt5, Hdac7
GOBP_CELLULAR_MODIFIED_AMINO_ACID_METABOLIC_PROCESS	0.0491519	0.186763	0.361678	1.28395	Slc16a10, Serinc5, Crat, Idh1, Gstm7, Gsta3, Slc46a1, Gsto1, Pcyox1l, Ggact, Serinc3, Gstm2, Lpcat3, Prodh, Serinc1, Crot, Slc25a32, Slc27a1, Ptdss1, Cpq, Gstm1, Tyms, Abhd12, Glrx2, Pla2g2f, Slc22a4, Slc5a5, Pla2g10, Ctns, Fpgs, Aasdhppt, Sod2, Abhd16a, Mmachc, Sardh, Aldh4a1, Chdh, Gart
GOBP_CLEAVAGE_INVOLVED_IN_RRNA_PROCESSING	0.136957	0.312589	0.483436	1.28378	Utp20, Bop1, Rcl1, Nol9, Tsr1, Eri3, Nop9, Exosc9, Rrs1, Rrp36, Exosc10, Bms1, Tbl3, Exosc2, Exosc7
GOBP_REGULATION_OF_NEUTROPHIL_CHEMOTAXIS	0.134737	0.309614	0.505262	1.28317	Edn1, Dapk2, Mpp1, Lbp, Camk1d, Ripor2, Cd74
mmu04923 (04923) - Regulation of lipolysis in adipocytes -	0.113379	0.282506	0.447782	1.28317	Plaat3, Pik3r3, Adcy6, Ptgs1, Pik3r1, Gnai1, Adcy1, Npr1, Pik3r2, Gnas
GOBP_LIPOPROTEIN_METABOLIC_PROCESS	0.0559884	0.200054	0.3701	1.28283	Notum, Gpld1, Glul, Pigh, Zdhhc14, Zdhhc4, Zdhhc3, Ulk1, Pigk, Irgm2, Zdhhc24, Zdhhc9, Mttp, Pik3c3, Abhd12, Ppt1, Pgap2, Pigg, Zdhhc1, Lypla1, Zdhhc17, Rb1cc1, Pigq, Zdhhc16, Irgm1, Golga7b, Pigl, Pgap3, Pigv, Wdr45, Atg13, Pigb, Zdhhc6, Pigo, Zdhhc8, Pigs, Pigt
GOBP_NEPHRON_MORPHOGENESIS	0.0898058	0.250552	0.42253	1.28267	Fgf1, Kif26b, Wnt6, Pbx1, Wnk4, Agt, Maged1, Adamts16, Lzts2, Greb1l, Pkd2, Pkd1, Bcl2
R-MMU-1169408 (R-MMU-1169408) - ISG15 antiviral mechanism	0.136957	0.312589	0.48291	1.28238	Uba7, Rigi, Eif4g3, Eif4g2, Eif4g1, Irf3, Ube2e1, Becn1, Nedd4, Trim25, Usp18, Eif4a3
GOBP_DETECTION_OF_STIMULUS_INVOLVED_IN_SENSORY_PERCEPTION	0.0648379	0.215077	0.386418	1.2813	Pigr, Atp8a2, Kcnq1, Rpe65, Reep6, Rtp4, Nr2f6, Gnat3, Mkks, Ccdc66
mmu04330 (04330) - Notch signaling pathway -	0.102625	0.267677	0.419915	1.28126	Dtx4, Notch1, Lfng, Tle2, Dtx3l, Dvl3, Ncstn, Dll4, Kat2a, Maml2, Notch2, Hdac1, Rfng, Psen1, Snw1, Ctbp1, Hdac2, Ncor2, Crebbp
GOCC_INTRINSIC_COMPONENT_OF_SYNAPTIC_MEMBRANE	0.0605327	0.209271	0.381378	1.28104	Ptpro, Ptprd, Epha4, Chrnb1, Slc30a1, Flrt3, Oprd1, Ncstn, P2rx3, Slc6a6, Adcy1, Efnb2, Psen1, Grik5, Ptprs, Ntng2, Dcc, Grin2d, Htr5a, P2rx6, Abhd6, Gabbr1
GOCC_INTRINSIC_COMPONENT_OF_POSTSYNAPTIC_MEMBRANE	0.0900474	0.250972	0.400629	1.27921	Ptpro, Epha4, Chrnb1, Slc30a1, Flrt3, Oprd1, Slc6a6, Adcy1, Efnb2, Grik5, Ptprs, Dcc, Grin2d, Htr5a, P2rx6, Abhd6, Gabbr1
GOBP_RESPONSE_TO_INTERFERON_ALPHA	0.146186	0.321593	0.513016	1.27848	Ifitm3, Ifitm1, Bst2, Adar, Ifnar2, Ro60
GOBP_SYNAPTIC_TRANSMISSION_GABAERGIC	0.151111	0.328928	0.458539	1.27818	Car2, Tpbg, Rac3, Zdhhc3, Hap1, Prkce
R-MMU-5223345 (R-MMU-5223345) - Miscellaneous transport and binding events	0.142251	0.318181	0.510648	1.27765	Nipal2, Add3, Ank, Nipal3, Lrrc8d, Ctns, Slc66a1, Lrrc8c, Nipa2
GOBP_DNA_TEMPLATED_TRANSCRIPTION_INITIATION	0.0678851	0.219399	0.372727	1.27639	Ubtf, Atf7ip, Brf1, Esr1, Maz, Bclaf1, Tfb2m, Med24, Ercc3, Med16, Taf1c, Ccnh, Tfb1m, Polr1e, Snapc5, Gtf2e1, Trp53, Cdk7, Cdk4, Gtf3c4, Polr3h, Dhx36, Zfp451, Ppm1d, Paxip1, Ctnnbip1, Taf2, Taf1b, Med12, Med23, Ercc6, Med14, Taf6, E2f3, Taf6l, Rrn3, Nat14, Hnf1b, H4c16, Srf, Taf11, Polr2i, Med17, Gtf2b, Med27
GOBP_EMBRYONIC_CAMERA_TYPE_EYE_MORPHOGENESIS	0.127706	0.301662	0.486701	1.27555	Aldh1a3, Stra6, Ihh, Zeb1, Prox1
GOBP_NEGATIVE_REGULATION_OF_ACTIN_FILAMENT_BUNDLE_ASSEMBLY	0.136957	0.312589	0.480193	1.27517	Pik3r1, Inpp5k, Arhgap6, Cgnl1, Arhgef18, Coro2b, Phldb2, Met, Shank1, Tacstd2, Frmd7
GOBP_REGULATION_OF_TRANSPOSITION	0.141053	0.316635	0.502017	1.27493	Mov10, Tex15, Sirt7, Smyd5, Zfp458, Apobec3, Tut4, Zfp729a, Morc1, Tdrd9, Tex19.1
mmu04913 (04913) - Ovarian steroidogenesis -	0.102506	0.267656	0.438128	1.27436	Cyp1b1, Adcy6, Acot1, Acot2, Pla2g4a, Pla2g4c, Cyp2j6, Adcy1, Star, Acot5, Gnas
GOCC_DENSE_CORE_GRANULE	0.144374	0.319502	0.509103	1.27378	Cadps, Oprd1
mmu04960 (04960) - Aldosterone-regulated sodium reabsorption -	0.148649	0.324614	0.456779	1.27376	Atp1b1, Scnn1a, Pik3r3, Pik3r1, Atp1a1
GOBP_SEGMENTATION	0.0902613	0.251309	0.402835	1.27351	Axin2, Sema3c, Notch1, Lfng, Lef1, Pofut1, Sema3f, Bmi1, Kat2a, Poglut1, Cobl, Pcsk6, Trp53, Prkdc, Nle1, Tbx3, Sema3a, Psen1, Mesp2, Cdx2, Tasor, Epb41l5, Med12, Cdx1, Bmpr1a
R-MMU-8948216 (R-MMU-8948216) - Collagen chain trimerization	0.142857	0.318659	0.474699	1.27145	Col14a1, Col11a2, Col8a1, Col16a1, Col20a1, Col7a1, Col27a1, Col9a3, Col12a1
GOBP_GANGLIOSIDE_METABOLIC_PROCESS	0.146497	0.321593	0.507806	1.27054	Hexa, Gm2a, B4galt5, Cln6, Neu2
GOBP_POSITIVE_REGULATION_OF_NOTCH_SIGNALING_PATHWAY	0.145455	0.320971	0.453493	1.26984	Notch1, Il6st, Lfng, Enho, Prkci, Dll4, Poglut1, Yap1, Tspan5, Rfng, Robo1, Tgfb2
GOBP_REGULATION_OF_DNA_METHYLATION_DEPENDENT_HETEROCHROMATIN_ASSEMBLY	0.157676	0.336245	0.533654	1.26956	Atf7ip, Morc2a, Resf1, Setdb1, Pphln1, Tasor, Trim28, L3mbtl3, Setdb2
GOCC_GOLGI_LUMEN	0.0990566	0.262275	0.409506	1.2693	Wnt6, Gpc1, Pdgfa, Gpc4, App, Lrpap1, Golim4, Wnt5b, Agrn, Ppil2, Zg16, Muc1, Prelp, F8, Pcsk6, Mmp11, Umod
GOBP_POSITIVE_REGULATION_OF_T_CELL_CYTOKINE_PRODUCTION	0.146497	0.321593	0.506781	1.26797	Il18, Il1r1, Cd55, Prkcz, Map3k7, Cd55b, B2m, Cd81
GOBP_REGULATION_OF_SYNAPTIC_PLASTICITY	0.0530401	0.195094	0.35796	1.26791	Ptn, Shank2, Sorcs2, Syt12, Epha4, App, Agt, Crtc1, Cx3cl1, Nfatc4, Eif4ebp2, Nsmf, Prkcz, Ncstn, Kat2a, Neurl1a, P2rx3, Igsf11, Cpeb3, Adcy1, Syngr1, Mapt, Rasgrf2, Plk2, Mecp2, Fam107a, Psen1, Stau2, Vamp2, Cx3cr1
GOBP_LEFT_RIGHT_PATTERN_FORMATION	0.1625	0.342022	0.514725	1.26783	Notch1, Notch2, Foxj1, Epb41l5, Megf8, Pitx2, Mns1, Ift57, Setdb2
GOBP_POST_GOLGI_VESICLE_MEDIATED_TRANSPORT	0.0767327	0.232788	0.380447	1.26763	Ap3s2, Sort1, Nsf, Kif16b, Ap1ar, Vti1a, Vps35l, Optn, Exoc8, Rabep1, Myo5a, Ap4m1, Bbs2, Vps52, Lypla1, Ap3d1, Ank3, Arfgef2, Dop1a, Exoc4, Vamp2, Scamp3, Arfrp1, Vamp5, Atp2c1, Eps15, Osbpl5, Lamp1, Exoc6, Rnf215, Ap1g2, Sorl1, Vps13c, Cnst, Ccdc91, Mon2, Sptbn1
GOBP_MITOCHONDRIAL_ELECTRON_TRANSPORT_NADH_TO_UBIQUINONE	0.119266	0.28957	0.445534	1.26686	Pink1, Ndufa8, Iscu, Ndufa1, Ndufa7, Ndufb2, Ndufs1, Ndufa10, Ndufb4, Coq9, Ndufb7, Ndufs2, Ndufb5, Ndufv1, Ndufb10, Ndufv2, Ndufb1, Ndufb9
GOBP_JNK_CASCADE	0.0592398	0.206046	0.356793	1.26672	Pink1, Map3k13, Cracr2a, Hacd3, Pdcd4, App, Trpv4, Rap2a, Marveld3, Gadd45g, Nfkb1, Tgfbr3, Mapk8ip1, Map4k3, Sh3rf2, Map3k7, Zmynd11, Taok2, Fktn, Tlr3, Gps1, Rb1cc1, Gps2, Dnaja1, Mturn, Mdfic, Nod1, Stradb, Tlr4, Cyld, Mfhas1, Ambp, Map4k2, Sema3a, Map4k4, Irak4, Tnfrsf19, Dab2ip, Dixdc1, Axin1, Myd88, Ltbr, Zfp458, Ercc6, Map3k11, Ripk1, Ulk4, Card9, Naip2, Irak1
GOBP_VACUOLE_ORGANIZATION	0.0347679	0.152455	0.348105	1.26592	Pink1, Mbtps1, Acp2, Ext1, Cln6, Trp53inp1, Ulk2, Arsb, Tmem106b, Ulk1, Zkscan3, Vps33a, Atp13a2, Irgm2, Arfip2, Ubxn2b, Tmem175, Trp53inp2, Hps4, Pik3c3, Ap4m1, Ppt1, Lrsam1, Ubqln2, Tpp1, Rb1cc1, Irgm1, Hook3, Washc5, Gnptab, Rab19, Atp10b, Pla2g5, Naglu, Wdr45, Man2a1, Ift88, Rab23, Map1lc3a, Snx18, Ift20, Map1lc3b, Atg13, Fig4, Tmem9, Tpcn2, Tcirg1, Psen1, Pacs2, Becn1, Rab43, Elapor1, Rab20,…
GOBP_REGULATION_OF_FILOPODIUM_ASSEMBLY	0.121896	0.293582	0.434951	1.2653	Dpysl3, Bcas3, Pik3r1, Agrn, Myo10, Tgfbr1, Dock11, Abitram, Neurl1a, Ripor2
GOBP_CARDIAC_SEPTUM_MORPHOGENESIS	0.0953545	0.25711	0.421243	1.26528	Fgfrl1, Sox4, Sema3c, Notch1, Dhrs3, Parva, Tgfbr1, Tgfbr2, Tgfbr3, Ccn1, Notch2, Trp53, Fzd2, Tbx3, Robo1, Tgfb2, Prox1, Bmpr1a
R-MMU-6804758 (R-MMU-6804758) - Regulation of TP53 Activity through Acetylation	0.152034	0.329875	0.465827	1.26506	Brd7, Brpf3, Chd3, Meaf6, Trp53, Hdac1, Chd4, Hdac2, Rbbp4, Pip4k2b, Pml
GOBP_BIOLOGICAL_PROCESS_INVOLVED_IN_INTRASPECIES_INTERACTION_BETWEEN_ORGANISMS	0.150901	0.328696	0.453599	1.2649	Shank2, Kcnq1, Ext1, Eif4ebp2, Nrxn3, Mecp2, Mkks, Cx3cr1, Ltf, Shank1, Rptor, Chd8, Th, Atxn1l, Chrnb2
GOBP_AMINO_ACID_TRANSPORT	0.0683544	0.220127	0.375037	1.26479	Slc16a10, Slc17a5, Serinc5, Slc7a4, Slc25a45, Serinc3, Agt, Slc43a2, Sfxn3, Xk, Slc36a1, Lrrc8d, Slc1a5, Slc1a4, Slc22a4, Slc6a7, Ctns, Slc6a6, Mfsd12, Slc38a10, Slc25a29, Slc25a22, Psen1, Slc25a38, Slc7a8, Slc25a15, Slc66a1, Slc25a47, Lrrc8c, Slc25a44, Slc38a9, Slc7a6
R-MMU-9748784 (R-MMU-9748784) - Drug ADME	0.0883055	0.24968	0.399504	1.26412	Ugt2b34, Gsta3, Pon3, Adk, Gstm2, Slc29a3, Ugt2b35, Adal, Ugt2b1, Ugt2b38, Guk1, Nt5c2, Cndp2, Abcc4, Ugt2b37, Slc29a1, Nudt15, Adh1, Xdh, Slc29a2, Abcc5, Akr1c14, Ada
GOBP_PHOTOTRANSDUCTION_VISIBLE_LIGHT	0.187891	0.372955	0.548354	1.26408	Grk4, Rp1, Gnaq, Camkmt, Gna11
GOBP_REGULATION_OF_LIPID_CATABOLIC_PROCESS	0.124153	0.295856	0.434524	1.26406	Lgals12, Gpld1, Idh1, Etfbkmt, Bscl2, Mlycd, Daglb, Cdk4, Prkce, Abcd1, Tysnd1, Pnpla2, Prkaa1, Lonp2, Sorl1
GOBP_POST_TRANSLATIONAL_PROTEIN_MODIFICATION	0.147465	0.322778	0.450172	1.26398	Fam20c, Gpld1, Vipas39, Sumf1, Irgm2, Fn3krp, Irgm1, Lcmt1, P3h1, Ube2f, Wipi2, Ppib
GOCC_TIGHT_JUNCTION	0.0695876	0.221721	0.372409	1.26389	Amotl2, Cldn8, Nhs, Rigi, Wnk4, Amot, Tbcd, Cldn23, Marveld3, Tgfbr1, Marveld2, Prkci, Synpo, Pard3b, Prkcz, Ocln, Pof1b, Apc, Cgnl1, Cyth1, Patj, Ank3, Ocel1, Cdk4, Ctnnb1, Cgn
GOBP_ARF_PROTEIN_SIGNAL_TRANSDUCTION	0.164583	0.344656	0.513028	1.26365	Iqsec1, Psd3, Cyth1, Arfgap1, Arfgef2, Map4k4, Psd, Iqsec2, Myo9b
GOBP_VIRAL_TRANSCRIPTION	0.111111	0.279432	0.427246	1.26345	Ifitm3, Dhx9, Inpp5k, Mon1b, Lef1, Trim21, Pou2f3, Mdfic, Hmga2, Hdac1, Ubp1, Snw1, Hexim1, Trim11, Trim31, Trim13, Trim62, Taf11, Ctdp1, Gtf2b, Psmc3, Smarcb1
GOBP_REGULATION_OF_LIPOPOLYSACCHARIDE_MEDIATED_SIGNALING_PATHWAY	0.138528	0.314187	0.481951	1.2631	Trim12c, Sash1, Trim5, Cx3cl1, Cd55, Cd55b, Ltf, Casp1
GOCC_TRANS_GOLGI_NETWORK	0.033374	0.147832	0.337957	1.26235	Bace2, Ap1s3, Wls, Cracr2a, App, Inpp5k, Yipf6, Lgr5, Stx16, Pheta1, Atp11a, Arfip2, Vti1a, Pik3c2a, Optn, Atp9b, Yipf1, Syt11, Nbea, Cdh1, Ap1b1, Ap4m1, Cog8, Vps52, Ap1m1, Atp9a, Smpd4, Cog1, Ap4s1, Yipf2, Rab9, Lap3, Wdr11, Cd74, Arfgef2, Tmem230, Dop1a, Becn1, Cog5, Rab29, Stx6, Rab43, Elapor1, Golga1, Fam91a1, Vps53, Vamp2, Scamp3, Arfrp1, Vps51, Atp2c1, Slc2a4, Yipf4, Slc10a7, Scoc, Trappc9…
GOBP_OLIGODENDROCYTE_DIFFERENTIATION	0.1	0.264143	0.398934	1.26209	Ptn, Hdac11, Aspa, Notch1, B4galt5, Tnfrsf21, Tmem98, Tppp, Ncstn, Clu, Erbb2, Myrf, Hdac1, Eif2b1, Ctnnb1, Ercc2, Hdac2, Eif2b4, Med12, Mtor, Cnp
GOBP_EMBRYONIC_HEART_TUBE_DEVELOPMENT	0.103774	0.269166	0.406755	1.26078	Edn1, Ihh, Notch1, Ece1, Tgfbr2, C2cd3, Pkd2, Ift52, Yap1, Notch2, Ift122, Ctnnb1, Tbx3, Psen1, Mkks, Megf8, Pitx2, Ryr2, Ift57, Mesp1, Tead2, Setdb2, Srf, Ovol2
GOBP_G_PROTEIN_COUPLED_RECEPTOR_SIGNALING_PATHWAY_COUPLED_TO_CYCLIC_NUCLEOTIDE_SECOND_MESSENGER	0.154013	0.331904	0.477471	1.26012	Agt, Vipr1, Oprd1, Anxa1, Xcr1, Htr5a, Sstr3, Cnr2, Mtnr1a, Or10h5, Or10h1b, Hrh3, Chrm1, Or10h1, Ccl2
R-MMU-1482925 (R-MMU-1482925) - Acyl chain remodelling of PG	0.166311	0.346263	0.538337	1.25885	Pla2g4a, Pla2g2a, Pla2g2f, Pla2g10, Pla2g5
mmu04550 (04550) - Signaling pathways regulating pluripotency of stem cells -	0.0751295	0.230941	0.367325	1.25881	Pik3r3, Wnt6, Axin2, Fzd6, Pik3r1, Fzd10, Il6st, Wnt5b, Id3, Id2, Bmi1, Smarcad1, Dvl3, Smad5, Tcf3, Apc, Smad1, Raf1, Acvr2a, Pik3r2, Fzd2, Ctnnb1, Tcf7, Tbx3, Wnt10a, Setdb1, Kat6a, Axin1, Fgf2, Bmpr1a, Bmpr1b, Pcgf2
GOBP_SENSORY_PERCEPTION_OF_CHEMICAL_STIMULUS	0.0865385	0.247836	0.388639	1.25831	Pigr, Lef1, Gjb4, Asic1, P2rx3, Nav2, Ttc8, Gnas, Rtp4, Fzd2, Gnat3, Mkks, B2m
GOBP_MITOCHONDRION_LOCALIZATION	0.133183	0.307875	0.432522	1.25823	Cluh, Msto1, Spast, Myo19, Kat2a, Mul1, Mapt, Rhot2, Hap1, Lrpprc, Trak1, Hsbp1, Brat1, Trak2, Mark2, Mef2a, Opa1, Mfn2, Atp2a1, Dnm1l
GOBP_TYPE_I_INTERFERON_PRODUCTION	0.0851582	0.245312	0.38051	1.25782	Dtx4, Rigi, Dhx9, Polr3b, Zbtb20, Rnf216, Irf7, Dhx33, Rnf135, Trim21, Tlr3, Gbp7, Oas1g, Flot1, Oas1a, Irf3, Polr3f, Tlr4, Ptpn11, Cyld, Ddx3x, Dhx36, Trim56, Myd88, Oas2, Ptprs, Traf3ip1, Stat1, Ifih1, Irak1
GOBP_ENDOTHELIAL_CELL_MIGRATION	0.0354113	0.15441	0.344324	1.25779	Smoc2, Thbs1, Ptn, Lgals12, Gpld1, Fgf1, Cyp1b1, Pik3r3, Patz1, Bcas3, Edn1, Amot, Glul, Notch1, Plekhg5, Adtrp, Cdh13, Sash1, Agt, Synj2bp, Atoh8, Ephb4, Tgfbr1, Pik3c2a, Krit1, Dll4, Map2k5
GOBP_G1_TO_G0_TRANSITION	0.166667	0.346469	0.510562	1.25757	Wdr6, Rida, Trp53, Mybbp1a, Zfp503, Rrp8, Strada
GOBP_MATURATION_OF_5_8S_RRNA_FROM_TRICISTRONIC_RRNA_TRANSCRIPT_SSU_RRNA_5_8S_RRNA_LSU_RRNA	0.146868	0.321765	0.485316	1.25722	Ftsj3, Utp20, Bop1, Rcl1, Nol9, Eri3, Nop9, Exosc9, Rrs1, Exosc10, Wdr12, Exosc2, Exosc7
GOBP_GENE_SILENCING_BY_RNA	0.075	0.230805	0.372778	1.25676	Ago1, Dhx9, Zc3h7b, Tdrd12, Esr1, Xpo5, Dgcr8, Ddx17, Ddx5, Ago4, Limd1, Adar, Mov10, Smad1, Tnrc6a, Eif4g1, Zmpste24, Drosha, Tex15, Pus10, Trp53, Dicer1, Cnot11, Eif4enif1, Ddx3x, Cnot10, Tsnax, Ddx6, Ncor2, Nrde2, Srrt, Mettl3, Pum1, Ripk1, Tnrc6c
R-MMU-6811440 (R-MMU-6811440) - Retrograde transport at the Trans-Golgi-Network	0.129252	0.30267	0.438423	1.25635	Nsf, Stx16, Arfip2, Vti1a, Cog8, Vps52, Gcc1, Cog1, Rab9, Cog5, Stx6, Rab43, Golga1, Vps53, Arfrp1, Vps51, Scoc, Cog2, Cog7, Rgp1
GOBP_POSITIVE_REGULATION_OF_GLYCOLYTIC_PROCESS	0.170124	0.350825	0.527925	1.25594	App, Gpd1, Zbtb20, Slc4a4, Psen1, Gapdhs, Prkaa1
GOBP_RENAL_SYSTEM_PROCESS	0.100719	0.265373	0.392584	1.25566	Ptpro, Aqp1, Adcy6, Wnk4, Edn1, Pon3, Kcnq1, Inpp5k, Agt, Gsn, Sulf2, Pkn1, Bcl2, Adgrf5, Coro2b, Npr1
R-MMU-432040 (R-MMU-432040) - Vasopressin regulates renal water homeostasis via Aquaporins	0.147826	0.32334	0.472245	1.25406	Aqp1, Gngt2, Rab11fip2, Gng4, Gnas, Gng12, Gnb5, Gng7, Prkacb
GOBP_PROTEIN_STABILIZATION	0.044848	0.177781	0.346846	1.2538	Atp1b1, Nlk, Pink1, Lamp2, Cryab, Pik3r1, Ank2, Sox4, Sel1l, Epha4, Atf7ip, Mfsd1, Parva, Irgm2, Trim44, Dnlz, Cdc37l1, Dvl3, Hps4, Stxbp4, Ccnh, Clu, Coa8, Wdr81, Irgm1, Mul1, Pex6, Trp53, Flot1, Telo2, Gnaq, Mtmr9, Swsap1, Wiz, Cdk7, Bag5, Chp1, Ncln, Ift46, Usp19, Zfp207, P3h1
R-MMU-392518 (R-MMU-392518) - Signal amplification	0.166667	0.346469	0.457279	1.25301	Gngt2, Gnai1, Gna14, Pla2g4a, Gng4, Gnaq, Gnat3, Gng12, Gnb5, Gng7, Gna11, Aamp, Src, Gnb4, Mapk14
R-MMU-111885 (R-MMU-111885) - Opioid Signalling	0.113953	0.283187	0.404532	1.25279	Ppp1r1b, Adcy6, Gngt2, Gnai1, Gna14, Pla2g4a, Gng4, Ppp2r1b, Camkk1, Adcy1, Gnaq, Gnat3, Pde1c, Camkk2, Gng12, Gnb5, Gng7, Prkacb, Calm1
GOBP_RNA_PHOSPHODIESTER_BOND_HYDROLYSIS_ENDONUCLEOLYTIC	0.102625	0.267677	0.395864	1.25261	Endov, Utp20, Elac2, Bop1, Rcl1, Nol9, Tsr1, Prorp, Drosha, Cpsf3, Rida, Dicer1, Rnase4, Nudt12, Tsnax, Ybey, Slfn9, Rnasel, Rpp14, Nop9, Smg6, Rnaseh1, Rrs1, Ern1, Apex1, Bms1, Tbl3, Zc3h12c
GOBP_NEPHRON_DEVELOPMENT	0.0773196	0.233949	0.369036	1.25244	Ptpro, Fgf1, Kif26b, Wnt6, Pbx1, Wnk4, Pdgfa, Notch1, Ext1, Agt, Maged1, Lamb2, Adamts16, Sulf2, Lzts2, Greb1l, Mpv17, Pkd2, Yap1, Pkd1, Notch2, Bcl2
GOCC_SYNAPTIC_MEMBRANE	0.0256274	0.12597	0.32969	1.25201	Ptpro, Shank2, Sorcs2, Lrp4, Ptprd, Cryab, Ank2, Pdlim4, Epha4, Snta1, Adgrl1, Synj2bp, Chrnb1, Slc30a1, Flrt3, Oprd1, Ncstn, Syt11, Dennd1a, P2rx3, Atad1, Kcnk1, Slc6a6, Zdhhc17, Daglb, Adcy1, Efnb2, Ank3, Ctnnb1, Psen1, Akap9, Znrf2, Grik5, Dmd, Scrib, Pcdhb16, Ptprs, Ntng2, Dcc, Grin2d, Sigmar1, Atp6ap2, Itsn1, Stx19, Htr5a, Shank1, Srgap2, P2rx6, Pick1, Abhd6, Gabbr1, Zc4h2, Fcho2, Fmr1
R-MMU-392851 (R-MMU-392851) - Prostacyclin signalling through prostacyclin receptor	0.172708	0.354126	0.535378	1.25193	Gngt2, Gng4, Gnas, Gng12, Gnb5, Gng7
GOBP_PROTEIN_CATABOLIC_PROCESS_IN_THE_VACUOLE	0.159236	0.338305	0.500049	1.25113	Lamp2, Tmem106b, Atp13a2, Mgat3, Dpp7, Marchf2, Tpp1, Tcirg1
mmu04978 (04978) - Mineral absorption -	0.129252	0.30267	0.42286	1.25048	Atp1b1, Slc9a3, Mt2, Slc40a1, Slc46a1, Slc30a1, Slc26a9, Clcn2, Atp1a1
GOBP_FLUID_TRANSPORT	0.151515	0.329013	0.476802	1.2496	Upk3a, Aqp1, Edn1, Ext1, Inpp5k, Cftr, Slc5a1, Ext2
GOBP_REGULATION_OF_MRNA_POLYADENYLATION	0.165254	0.344859	0.501166	1.24895	Ncbp2, Ctr9, Cpeb3, Hsf1, Rnf40, Supt5, Cpsf7, Virma, Zc3h3
R-MMU-1296065 (R-MMU-1296065) - Inwardly rectifying K+ channels	0.151515	0.329013	0.476524	1.24888	Gngt2, Gng4, Abcc9, Gng12, Gnb5, Gng7, Gabbr1, Gnb4
GOBP_TRANSCRIPTION_BY_RNA_POLYMERASE_I	0.123007	0.294776	0.420648	1.2479	Ubtf, Heatr1, Dhx33, Ercc3, Taf1c, Polr1a, Polr1e, Wdr43, Wdr75, Macroh2a1, Zmpste24, Erbb2, Sirt7, Nol11, Ercc2, Taf1b, Mtor, Ercc6, Maf1
GOBP_QUINONE_METABOLIC_PROCESS	0.161435	0.341182	0.452583	1.2478	Coq8a, Coq2, Cryzl1, Aifm2, Pptc7, Cbr1, Vkorc1l1, Coq9, Vkorc1, Cyp4f14, Coq4, Ubiad1, Coq10a, Cbr4
GOBP_MACROPHAGE_CHEMOTAXIS	0.158351	0.337222	0.472795	1.24777	Thbs1, Csf1, Trpv4, Mtus1, Cxcl17, Mmp28
R-MMU-211859 (R-MMU-211859) - Biological oxidations	0.0404843	0.166844	0.349999	1.24668	Aldh1a1, Ugt2b34, Cyp1b1, Aldh3a1, Gstm7, Ptgs1, Gsta3, Gsto1, Acss1, Gstm2, Bpnt1, Ahr, Cyp2f2, Mat2a, Cyb5b, Aldh1b1, Ugt2b35, Gstm1, Rxra, Cyp3a13, Cyp2j6, Slc35b3, Ugt2b1, Ugt2b38, Mgst1, Bphl, Cndp2, Ugt2b37, Ephx1, Comt, Papss2, Gstz1, Adh7, Adh1, Mtr, Cmbl, Ncoa1, N6amt1
GOBP_ANION_TRANSPORT	0.0163554	0.0958484	0.317447	1.24546	Slc9a3, Car2, Slc39a8, Slc17a5, Serinc5, Ttyh3, Slc25a23, Wnk4, Edn1, Slc46a1, Kcnq1, Slc9a4, Slc9a9, Cyb5rl, Serinc3, Tcaf1, Agt, Clcn4, Slc16a4, Clcn5, Slc37a3, Ank, Slc10a3, Slc26a9, Slc4a2, Pla2g4a, Ano8, Slc43a2, Tnfrsf11a, Sfxn3, Slc25a32, Clcn2, Slc27a1, Slc9a8, Slc35b4, Pla2g2a, Slc12a6, Slc36a1, Slc17a4, Lrrc8d, Mttp, Slc10a5, Slc25a10, Rab11b, Slc35b3, Slc1a5, Slc1a4, Slc12a9, Abcc10, C…
GOBP_REGULATION_OF_DEFENSE_RESPONSE_TO_VIRUS_BY_HOST	0.157407	0.335873	0.443348	1.24536	Rigi, Dhx9, Rnf216, Dtx3l, Parp9, Trim44, Traf3ip2, Zdhhc1, Mul1
GOBP_GLIAL_CELL_MIGRATION	0.133028	0.307875	0.437659	1.24447	Apcdd1, Adgrg1, Epha4, Csf1, Cx3cl1, Ctnnb1, Tgfb2, Dab2ip, Cx3cr1, Scrib, Mboat7
GOBP_IMP_METABOLIC_PROCESS	0.19833	0.384087	0.53957	1.24383	Ppat, Paics, Nt5c2, Gart, Adsl, Ampd2, Atic, Xdh, Pfas
GOBP_RNA_STABILIZATION	0.11271	0.281879	0.412916	1.24264	Tent5c, Axin2, Dhx9, Angel2, Rbm10, Thrap3, Cirbp, Traf3ip2, Larp1, Mettl16, Tent5a, Ikbke, Eif4enif1, Dkc1, Dhx36, Phax, Zcchc17, Parn, Myd88
GOBP_NEGATIVE_REGULATION_OF_RESPONSE_TO_WOUNDING	0.109005	0.276466	0.402062	1.24188	Thbs1, Rtn4rl1, Edn1, Epha4, Pdgfa, Adtrp, Phldb2, Git1, Kremen1, C1qtnf1, Fgf2, Ptprs
GOBP_POSITIVE_REGULATION_OF_ALPHA_BETA_T_CELL_DIFFERENTIATION	0.140553	0.316391	0.437047	1.2415	Il18, Zap70, Ihh, Tgfbr2, Prkcz, Lgals9, Runx3, Myb, Ap3d1, Anxa1
GOBP_REGULATION_OF_DNA_TEMPLATED_TRANSCRIPTION_INITIATION	0.115108	0.28441	0.412414	1.24113	Atf7ip, Esr1, Bclaf1, Med24, Med16, Trp53, Cdk4, Dhx36, Zfp451, Ppm1d, Paxip1, Ctnnbip1, Taf2, Med12, Ercc6, Med14, Taf6, Rrn3, Hnf1b, Srf, Taf11
GOBP_DNA_METHYLATION_DEPENDENT_HETEROCHROMATIN_ASSEMBLY	0.178112	0.360657	0.483704	1.24112	Atf7ip, Morc2a, Resf1, Hdac1, Setdb1, Pphln1, Tasor, Sirt1, Trim28, L3mbtl3, Setdb2
GOBP_PROTEIN_CONTAINING_COMPLEX_REMODELING	0.15368	0.331715	0.473489	1.24092	Agt, Abcg1, Pla2g2a, Mttp, Pla2g10, Gtf2e1, Pla2g5
GOBP_AMINOGLYCAN_CATABOLIC_PROCESS	0.164147	0.34421	0.478691	1.24006	Idua, Gusb, Fuca1, Glb1, Naglu, Ids, Cemip2, Fgf2, Pglyrp4, Gns, Cemip
GOBP_GLYCOSAMINOGLYCAN_CATABOLIC_PROCESS	0.169851	0.350797	0.495351	1.23937	Idua, Gusb, Fuca1, Glb1, Naglu, Ids, Cemip2, Fgf2, Pglyrp4, Gns, Cemip
GOBP_T_HELPER_1_TYPE_IMMUNE_RESPONSE	0.150463	0.328178	0.440843	1.23924	Il18, Il1r1, Cracr2a, Tmem98, Lef1, Pla2g4a, Tlr4, Anxa1
GOBP_PEPTIDYL_LYSINE_ACETYLATION	0.0864595	0.247836	0.344215	1.23921	Sox4, Lef1, Brd7, Zzz3, Msl3, Ldb1, Epc1, Bend3, Brpf3, Muc1, Meaf6, Med24, Kansl1, Kansl2, Map3k7, Atat1, Kat2a, Nfyc, Glyr1, Mbtd1, Kat14, Tada2b, Jade3, Zmpste24, Kat6b, Sgf29, Hint2, Naa60, Supt7l, Phf20l1, Mecp2, Mllt1, Gtf3c4, Zfp451, Eny2, Yeats2, Vps72, Kat6a, Paxip1, Ctbp1, Hdac2, Sirt1, Taf2, Ncoa1, Crebbp, Mcrs1, Pcgf2, Prkaa1, Nat8f1, Taf6, Cdyl, Ep400, Tada2a, Kmt2a, Taf6l, Pml, Camk…
GOBP_POSITIVE_REGULATION_OF_HISTONE_H3_K4_METHYLATION	0.15368	0.331715	0.472692	1.23883	Kansl1, Kansl2, Ctr9, Myb, Rtf1, Ctnnb1, Snw1, Paxip1, Dnmt3b, Mcrs1, Kmt2a, Kat8, Wdr5, Hcfc1
mmu00565 (00565) - Ether lipid metabolism -	0.137615	0.313142	0.435458	1.23821	Plaat3, Chpt1, Pla2g4a, Pafah2, Pla2g2a, Plpp1, Pla2g4c, Pld3, Pla2g2f, Pla2g10, Pla2g5
GOBP_AXONEME_ASSEMBLY	0.121212	0.292717	0.396971	1.23775	Rp1l1, Dnai4, Bbs2, Neurl1a, Gas8, Tpgs1, Rp1, Lrrc49, Cep131, Foxj1, Ttll3, Cc2d2a, Cfap74, Mns1, Daw1, Dnaaf8, Dnajb13, Pla2g3, Tekt2, Hydin, Spag6, Cfap100, Dnaaf1
GOBP_PROTEIN_LIPID_COMPLEX_SUBUNIT_ORGANIZATION	0.145497	0.320971	0.438988	1.23751	Agt, Lpcat3, Plagl2, Abcg1, Pla2g2a, Mttp, Pla2g10, Dgat1, Pla2g5, Zdhhc8, Soat1, Prkacb
GOBP_REGULATION_OF_SODIUM_ION_TRANSMEMBRANE_TRANSPORT	0.132723	0.307601	0.416446	1.23707	Atp1b1, Wnk4, Kcnq1, Klhl24, Gpd1l, Snta1, Hecw2, Glrx, Wnk2, Ank3, Scn2b, Chp1, Prkce, Nedd4, Dmd
GOBP_NEUROPEPTIDE_SIGNALING_PATHWAY	0.138952	0.314586	0.425251	1.23691	Sorcs2, Sort1, Oprd1
GOBP_COLLATERAL_SPROUTING	0.17161	0.353011	0.496201	1.23657	App, Ulk2, Ulk1, Fstl4, Cobl, Ptprs, Dcc, Abl1, Bdnf
GOBP_REGULATION_OF_RESPONSE_TO_EXTRACELLULAR_STIMULUS	0.182573	0.366569	0.519353	1.23554	Kank2, Rxra, Bbs2, Mkks, Snw1
mmu04977 (04977) - Vitamin digestion and absorption -	0.174737	0.356798	0.486505	1.23554	Cubn, Tcn2, Slc46a1, Mmachc, Btd, Slc19a2
GOBP_CELLULAR_AMINO_ACID_METABOLIC_PROCESS	0.0466941	0.182428	0.331009	1.23434	Slc39a8, Serinc5, Aldh1a7, Pts, Aspa, Glul, Serinc3, Ivd, Mccc2, Aldh5a1, Pepd, Csad, Prodh, Bckdha, Aldh6a1, Bcat2, Acad8, Accs, Ppat, Apip, Cbs, Srr, Rars2, Bckdk, Bphl, Ctns, Msra, Fpgs, Aasdhppt, Gatc, Sardh, Rida, Ilvbl, Aasdh, Ctps2, Aldh4a1, Dbt, Mecp2, Gart, Ears2, Asl, Scly, Gcdh, Gstz1, Dpyd, Gatb, Acadsb, Carnmt1, Tat, Mtr, Hdc, Dio1, Slc25a44, Arg2, Farsa, Bckdhb, Mmut, Hibch, Dglucy,…
GOBP_ORGANOPHOSPHATE_BIOSYNTHETIC_PROCESS	0.0168461	0.0974767	0.308713	1.23432	Plaat3, Serinc5, Entpd8, Pink1, Pik3r3, Adcy6, Idh1, Ak3, Pik3r1, Mocos, Pdgfa, Acss1, Cd244a, Adk, Pitpnm2, Hmgcs2, Pigh, Pisd, Inpp5k, Inpp4b, Abhd3, Lpcat3, Bpnt1, Abca8b, Pdha1, Prkag2, Hacd2, Ppip5k2, Chpt1, Cdipt, Dgkz, Sptlc1, Pip5k1c, Pla2g4a, Parp9, Serinc1, Dcakd, Rfk, Slc27a1, Plscr3, Efr3b, Pigk, Ppat, Parp10, Ptdss1, Agpat3, Tmem150a, Naxd, Uqcc3, Prpsap2, Mlycd, Pik3c2a, Pla2g4c, Pd…
GOBP_AUTOPHAGY_OF_NUCLEUS	0.187633	0.372716	0.527802	1.23422	Ulk2, Ulk1, Rb1cc1, Wdr45, Atg13, Atg3, Wipi2, Atg5
GOBP_REGULATION_OF_RESPONSE_TO_CYTOKINE_STIMULUS	0.0793651	0.236564	0.346435	1.23394	Rigi, Il1r1, Edn1, H2bc21, Ccdc3, Dhx9, Csf1, Sphk1, Parp14, Sppl2b, Il1r2, Parp9, Irf7, Irgm2, Trim44, Samhd1, Adar, Otulin, Map2k5, Ikbkb, Zbp1, Gps2, Irgm1, Mul1, Oas1g, Ikbke, Oas1a, Irf3, Tlr4, Ptpn11, Cyld, Casp4, Cd74, Robo1, Trim56, Zfp458, Dcst1, Sppl2a, Mettl3, Ythdf2, Nkiras1, Ripk1, Usp18, Ifih1, Casp1, Naip2, Irak1
GOBP_POSITIVE_REGULATION_OF_BONE_MINERALIZATION	0.168981	0.349534	0.439187	1.23367	Ptn, Fam20c, Ccn1, Acvr2a, Tent5a, Gpm6b, Bmpr1a, Bmpr1b, Osr2, Ltf, Adrb2
GOBP_GRANULOCYTE_MIGRATION	0.11194	0.281125	0.371582	1.23249	Thbs1, Il1r1, Edn1, Csf1, Trpv4, Cx3cl1, Pip5k1c, Dapk2, Mpp1, Lbp, Camk1d, Cxcl17, Ripor2, Ccl6, Umod, Anxa1, Adgre5, Cd74, Irak4, Tgfb2, Myd88, Ccl25, Ccl9, Ppib
GOBP_REGULATION_OF_HORMONE_LEVELS	0.0219752	0.1139	0.313689	1.2322	Rdh10, Sult1a1, Slc16a10, Aldh1a3, Gpld1, Ugt2b34, Aldh1a7, Cyp1b1, Rdh1, Hsd17b11, Bco2, Bace2, Edn1, Kcnq1, Sox4, Glul, Dhrs3, Snx19, Agt, Sgpl1, Rab11fip2, Trpv4, Sidt2, Esr1, Hsd17b6, Ece1, Stard3, Dhrs4, Clcn2, Rpe65, Bcat2, Nfkb1, Atp1a1, Ugt2b35, Cpq, Hsd17b4, Rab11fip3, Cyp3a13, Ffar2, Rab11b, Stxbp4, Rab11fip1, Prmt3, Ugt2b1, Cftr, Ugt2b38, Slc5a5, Raf1, Camk2g, Fam3d, Cckar, Zmpste24, P…
R-MMU-6794362 (R-MMU-6794362) - Protein-protein interactions at synapses	0.153846	0.331809	0.418551	1.23217	Shank2, Ptprd, Homer2, Flot1, Il1rap, Nrxn3, Homer3, Sh3glb2, Epb41l5, Ptprs, Grin2d
Goblet_Smillie	0.0868486	0.248592	0.364639	1.23186	Itln1, Pigr, Car2, Entpd8, Cldn8, Scnn1a, Cdhr5, Rep15, Zg16, Capn9, Itm2c, Muc1, Tff3, Gsn, Lamb3, Recql5, Lgals4, Trp53inp2, Tff2, Mb, Foxa3, Pla2g10, Fam3d, Kcnk1
GOBP_REGULATION_OF_BIOMINERALIZATION	0.116114	0.285896	0.376915	1.23085	Ptn, Notum, Fam20c, Wnt6, Notch1, Ank, Mgp, Slc4a2, Ccn1, Cftr, Acvr2a, Zmpste24, Tent5a, Mmp20, Gpm6b, Ahsg, Nbr1, Txlng, Bmpr1a, Bmpr1b, Osr2, Ltf, Rflnb, Adrb2
GOBP_REGULATION_OF_VIRAL_TRANSCRIPTION	0.19375	0.379293	0.499647	1.23069	Ifitm3, Dhx9, Trim21, Mdfic, Ubp1, Hexim1, Trim11, Trim31, Trim13, Trim62
GOBP_THYROID_HORMONE_GENERATION	0.192946	0.378281	0.517283	1.23062	Slc16a10, Cpq, Slc5a5, Dio1, Duox2, Pax8, Slc16a2, Ctsb
GOBP_MAINTENANCE_OF_GASTROINTESTINAL_EPITHELIUM	0.195833	0.381713	0.499607	1.23059	Tff3, Slc22a5, Tff2, Vsig1, Tlr4, Muc13, Strap, Pbld2
GOBP_PEPTIDYL_ARGININE_METHYLATION	0.187633	0.372716	0.526198	1.23047	Prmt3, Jmjd4, Prmt1, Coprs, Prmt9, Ndufaf7, Carm1, Nr1h4, Prmt5, Prmt7
R-MMU-1660516 (R-MMU-1660516) - Synthesis of PIPs at the early endosome membrane	0.204593	0.390481	0.533472	1.22977	Inpp4b, Pik3c2a, Pik3c3, Vac14, Pik3r4, Fig4
GOBP_HOMEOSTASIS_OF_NUMBER_OF_CELLS_WITHIN_A_TISSUE	0.175705	0.357829	0.46571	1.22908	Notch1, Rac3, Csf1, Bcl2, Ptpn11
GOBP_PROTEIN_ACYLATION	0.0742393	0.229509	0.329165	1.22857	Sox4, Glul, Lef1, Zdhhc14, Brd7, Sphk1, Zzz3, Msl3, Ldb1, Epc1, Zdhhc4, Zdhhc3, Bend3, Brpf3, Muc1, Naa30, Zdhhc24, Meaf6, Med24, Zdhhc9, Nat10, Kansl1, Kansl2, Map3k7, Atat1, Kat2a, Nfyc, Glyr1, Mbtd1, Kat14, Tada2b, Zdhhc1, Jade3, Zdhhc17, Zdhhc16, Zmpste24, Golga7b, Kat6b, Mapt, Sgf29, Hint2, Naa60, Supt7l, Phf20l1, Mecp2, Mllt1, Gtf3c4, Ddx3x, Zdhhc6, Ogdh, Zfp451, Eny2, Yeats2, Vps72, Zdhhc8…
GOBP_REGULATION_OF_LONG_TERM_SYNAPTIC_POTENTIATION	0.184091	0.368659	0.438687	1.22838	Ptn, Epha4, App, Crtc1, Ncstn, Igsf11, Adcy1, Fam107a, Cx3cr1
GOBP_UNSATURATED_FATTY_ACID_METABOLIC_PROCESS	0.114914	0.284237	0.374556	1.2276	Cyp1b1, Cyp2b10, Gstm7, Ptgs1, Edn1, Hpgd, Gstm2, Cyp2f2, Faah, Degs1, Pla2g4a, Scp2, Pla2g4c, Abhd12, Pla2g2f, Decr2, Pla2g10, Acaa1a, Daglb, Ephx1, Anxa1, Cd74, Abcd1
GOCC_CELL_LEADING_EDGE	0.0294683	0.137081	0.312572	1.22694	Ptpro, Sorbs2, Dpysl3, Nhs, Rigi, Vil1, Bcas3, Amot, Pdlim4, Plekhg5, App, Mcc, Inpp5k, Arhgef26, Rac3, Atp6v1b2, Fgd4, Ksr1, Enah, Parva, Snx1, Trpv4, Mtss2, Fermt1, Cdk6, Dgkz, Ldb1, Psd3, Srcin1, Pip5k1c, Tln2, Tesk1, Myo1d, Gdpd2, Myo10, Prkci, Lima1, Kitl, Gsn, Abitram, Arfip2, Eps8l1, Prkcz, Oprd1, Exoc8, Inpp5e, Myo6, Slc39a6, Ocln, Cdh1, Wwc1, Myo5a, Carmil1, Apc, Scyl3, Pkd2, Lmo4, Cobl,…
GOCC_PHAGOCYTIC_CUP	0.182213	0.366242	0.464817	1.22672	Rab11fip2, Pip5k1c, Irgm2, Cdc42se2, Syt11, Irgm1, Tlr4, Anxa1, Aif1, Lcp1
GOBP_PROTEIN_TARGETING_TO_LYSOSOME	0.183158	0.367063	0.48288	1.22633	Lamp2, Sort1, Clu, Ap4m1, Gnptab, Nedd4, Nagpa, Sorl1, Ap3b1
GOBP_CARBOHYDRATE_TRANSPORT	0.0987013	0.261735	0.357222	1.22587	Itln1, Slc5a9, Slc17a5, Aqp1, Vil1, Sort1, Pik3r1, Edn1, Aspscr1, Inpp5k, Prkag2, Yes1, Slc37a3, Slc27a1, Prkci, Slc35b4, Slc35a4, Stxbp4, Slc45a4, Ocln, Arpp19, Slc5a1
GOBP_MRNA_METHYLATION	0.212944	0.39703	0.531605	1.22547	Trmt61a, Trmt6, Wtap, Mettl16, Mettl8, Mettl3, Virma, Cmtr1
GOCC_INTRINSIC_COMPONENT_OF_MITOCHONDRIAL_MEMBRANE	0.11271	0.281879	0.378559	1.22523	Pink1, Dmpk, Pisd, Synj2bp, Bid, Mtx3, Sfxn3, Coa3, Coq2, Fundc1, Mcur1, Uqcc3, Mul1, Rhot2, Dnajc11, Etfdh, Adck1, Pigbos1, Slc8b1, Slc22a14, Apoo, Pet100, Mpc2, Samm50, Sco1, Mtx1, Abcb10
GOBP_PROTEIN_TARGETING_TO_VACUOLE	0.191244	0.376432	0.436231	1.22483	Lamp2, Sort1, Mon1b, Clu, Ap4m1, Ap3d1, Pik3r4, Gnptab, Nedd4, Nagpa, Vps41, Rnf215, Sorl1, Vps13c, Ap3b1
GOBP_ANOIKIS	0.182013	0.365989	0.450984	1.22475	Notch1, Bmf, Dapk2, Sik1, Ankrd13c, Tsc2, Map3k7, Bcl2, Mcl1, Mtor, Tfdp1, Mybbp1a, Ptrh2, Src, Tle1, Ikbkg
GOBP_ANATOMICAL_STRUCTURE_HOMEOSTASIS	0.0466941	0.182428	0.321391	1.22436	Pigr, Cubn, Slc39a8, Aldh1a7, Lamp2, Ihh, Notch1, Ext1, Large1, Rac3, Csf1, Cib2, Homer2, Itgb6, Cx3cl1, Large2, Ldb1, Fggy, Tmem64, Tnfrsf11a, Rp1l1, Def8, Rpe65, Tff3, Gpr55, Tmem175, Trp53inp2, Slc22a5, Ocln, Ctsh, Bbs2, Tff2, Yap1, Tpp1, Bcl2, Adgrf5, Abca3, Rp1, Bbs10, Tnfrsf11b, Oas1g, Vsig1, Hoxa13, Dctn1, Oas1a, Tlr4, Ptpn11, Ctnnb1
GOBP_CILIUM_ORGANIZATION	0.0272238	0.130472	0.311696	1.22421	Pkhd1, Septin6, Kcnq1, Notch1, Limk2, Dynll2, Parva, Clcn4, Txndc15, Ift140, Tesk1, Rp1l1, Adamts16, Alpk1, Cep78, Armc9, Gsn, C2cd3, Cdk10, Tbc1d5, Dnai4, Atmin, Atat1, Tbc1d16, Bbs2, Ofd1, Neurl1a, Pkd2, Ift52, Yap1, Gas8, Tpgs1, Ift122, Rp1, Lrrc49, Trappc14, Ttc8, Bbs10, Tbc1d8, Ablim1, Abcc4, Ttc39c, Cep131, Hap1, Rabep2, Tbc1d22b, Arhgap35, Fam149b, Ift88, Rab23, Tmem80, Dctn1, Ift20, Wdr11…
GOBP_RNA_SPLICING_VIA_TRANSESTERIFICATION_REACTIONS	0.0627972	0.211524	0.320267	1.22415	Sfpq, Srsf6, Ncbp2, Dhx9, Tia1, Prdx6, Ptbp2, Rbm15b, Ddx17, Srsf5, Ddx5, Rbm10, Thrap3, Mfap1a, Crnkl1, Srsf1, Prpf19, Cirbp, Rbm4b, Rbmx, Khdrbs1, Hnrnpm, Hnrnpr, Aqr, Ddx46, Wtap, Prpf31, Aar2, Rbm19, Mettl16, Tgs1, Rbm5, Son, Gemin5, Tra2a, Sfswap, Rbm11, Eftud2, BC005624, Txnl4b, Rbm22, Snw1, Sf3b3, Srpk1, Usp49, Ppil3, Wdr83, Cd2bp2, Mettl3, Luc7l3, Gpatch1, Rbm6, Slu7, Lsm7, Sf3b4, Srsf2, …
GOBP_TERPENOID_BIOSYNTHETIC_PROCESS	0.192946	0.378281	0.514467	1.22392	Rdh10, Aldh1a3, Hmgcs2, Rpe65, Prmt3
GOBP_REGULATION_OF_RESPONSE_TO_BIOTIC_STIMULUS	0.0385562	0.161734	0.318335	1.22274	Trim12c, Serpinb9, Rigi, Sfpq, Dhx9, Tspan32, Sash1, Trim5, Erap1, Ahr, Polr3b, Cx3cl1, Parp14, Cd55, Rnf216, Dtx3l, Parp9, Irf7, Irgm2, Trim44, Ifi35, Samhd1, Ffar2, Optn, Lgals9, Lbp, Map3k7, Adar, Rnf135, Syt11, Trim21, Trafd1, Ikbkb, Lrsam1, Traf3ip2, Zdhhc1, Zbp1, Znfx1, Irgm1, Zmpste24, Mul1, Oas1g, Nod1, Sirt2, Pla2g5, Ikbke, Oas1a, Irf3, Polr3f, Prkdc, Tlr4, Ptpn11, Xrcc5, Ddx60, Cr1l, Cd…
GOBP_CELLULAR_AMINO_ACID_CATABOLIC_PROCESS	0.110837	0.279207	0.368918	1.22256	Aspa, Glul, Ivd, Mccc2, Aldh5a1, Csad, Prodh, Bckdha, Aldh6a1, Bcat2, Acad8, Cbs, Bckdk, Sardh, Rida, Aldh4a1, Dbt, Gstz1, Acadsb, Carnmt1, Tat, Hdc, Slc25a44, Arg2, Bckdhb, Hibch
GOBP_OUTFLOW_TRACT_SEPTUM_MORPHOGENESIS	0.199179	0.384611	0.502719	1.22238	Sema3c, Parva, Tgfbr2, Robo1, Tgfb2, Bmpr1a
GOBP_PROTEIN_TRANSMEMBRANE_IMPORT_INTO_INTRACELLULAR_ORGANELLE	0.186937	0.371879	0.438299	1.22223	Dnlz, Pex6, Pex16, Aifm1, Pex1, Pex12, Pex2, Pex26, Lonp2, Grpel2, Pex10, Dnajc19, Pex5l
GOCC_VACUOLAR_LUMEN	0.0846561	0.244778	0.342878	1.22127	Cubn, Tcn2, Hexa, Idua, Gm2a, Lamp2, Gpc1, Pygb, Gpc4, Acp2, Man2b2, Gusb, Agrn, Man2b1, Arsb, Ctsa, Prdx6, Stk11ip, Fuca1, Dapk2, Atp13a2, Dpp7, Cpped1, Plbd2, Glb1, Pld3, Prelp, Ppt1, Tpp1
GOBP_REGULATION_OF_DNA_TEMPLATED_TRANSCRIPTION_ELONGATION	0.144186	0.319502	0.404722	1.22077	Ldb1, Recql5, Tcea2, Zmynd11, Thoc5, Wdr43, Zfp326, Nelfcd, Ctnnb1, Axin1, Hmgn1, Hexim1, Ercc6, Thoc1, Cbx7, Ell2, Cdc73, Ddx39b, Eapp, Htatsf1, Supt5, Supt16, Hnrnpu, Rnf8, Rnf168, Scaf8, Eaf2
GOBP_GLYCEROPHOSPHOLIPID_BIOSYNTHETIC_PROCESS	0.0919678	0.25306	0.330523	1.22001	Pik3r3, Pik3r1, Pdgfa, Pitpnm2, Pigh, Pisd, Inpp5k, Inpp4b, Abhd3, Lpcat3, Bpnt1, Chpt1, Cdipt, Dgkz, Pip5k1c, Pla2g4a, Slc27a1, Plscr3, Efr3b, Pigk, Ptdss1, Agpat3, Tmem150a, Pik3c2a, Pla2g4c, Abhd8, Inpp5e, Pik3c3, Slc44a2, Pgap2, Pigg, Vac14, Pigq, Pik3r4, Pik3r2, Ttc7, Pigl, Pgap3, Pigv, Pnpla3, Fig4, Pigb, Inpp5j, Abhd4, Pigo, Becn1, Pitpnm3, Pigs, Pigt, Slc44a4, Fgf2, Mboat7, Dgkq
GOBP_LONG_TERM_SYNAPTIC_DEPRESSION	0.179266	0.362351	0.470921	1.21993	Shank2, Sorcs2, Mapt, Plk2, Stau2, Pick1, Abhd6, Fmr1, Srf, Ager
GOBP_REGULATION_OF_TRANSMEMBRANE_TRANSPORT	0.0270843	0.130173	0.308246	1.21957	Itln1, Atp1b1, Thbs1, Car2, Kcnu1, Pink1, Gstm7, Wnk4, Pik3r1, Edn1, Aspscr1, Gsto1, Kcnq1, Ank2, Klhl24, Gpd1l, Lrrc26, Cracr2a, Snta1, App, Cacnb3, Inpp5k, Tcaf1, Agt, Hecw2, Prkag2, Yes1, Cx3cl1, Slc30a1, Tpcn1, Glrx, Slc43a2, Clcn2, Nipsnap2, Prkci, Ifngr2, Stxbp4, Rgn, Ocln, Coa8, Arpp19, Iscu, Cftr, Pkd2, Wnk2, Bcl2, Zmpste24, Rasgrf2, Hap1, Amigo1, Ank3, Slc30a5, Ptpn11, Scn2b, Crbn, Dnajc…
GOBP_PROTEIN_LIPID_COMPLEX_ASSEMBLY	0.190987	0.376199	0.474934	1.21861	Lpcat3, Plagl2, Mttp, Dgat1, Zdhhc8, Soat1, Prkacb
GOBP_HISTONE_MONOUBIQUITINATION	0.188312	0.372992	0.454867	1.21833	Bmi1, Dtx3l, Ctr9, Ring1, Ube2e1, Ddb2, Pcgf2, Cdc73, Rnf40, Paf1, Pcgf6, Rnf168
GOBP_GLIAL_CELL_PROLIFERATION	0.191441	0.376683	0.436837	1.21816	Sox4, Notch1, Csf1, Cx3cl1, Ascl2, Prkci, Clu, Nf2, Dicer1
mmu04750 (04750) - Inflammatory mediator regulation of TRP channels -	0.129187	0.30267	0.370799	1.21778	Pik3r3, Adcy6, Il1r1, Pik3r1, Calml4, Trpv4, Pla2g4a, Pla2g4c, Cyp2j6, Asic1, Camk2g, Adcy1, Pik3r2, Gnas, Il1rap, Gnaq, Prkce, Prkacb, Calm1
GOBP_MORPHOGENESIS_OF_AN_EPITHELIUM	0.0423465	0.171127	0.306804	1.21679	Rdh10, Nkd1, Tgm2, Aldh1a3, Car2, Fgf1, Kif26b, Pkhd1, Foxq1, Wnt6, Pbx1, Wnk4, Fzd6, Edn1, Ihh, Sox4, Sema3c, Epha4, Pdgfa, Arhgef19, Gpc4, Notch1, Ext1, Znrf3, Prickle1, Agt, Csf1, Lef1, Wnt5b, Lgr5, Fermt1, Rap2a, Nfatc4, Esr1, Maged1, Adamts16, Tgfbr2, C2cd3, Ntn4, Ophn1, Dvl3, Flrt3, Tsc2, Lzts2, Greb1l, Dll4, Kat2a, Ccn1, Ctsh, Pkd2, Ift52, Yap1, Pkd1, Lmo4, Pla2g10, Notch2, Bcl2, Cobl, Ift…
GOBP_UROGENITAL_SYSTEM_DEVELOPMENT	0.0460864	0.181228	0.317129	1.21659	Rdh10, Ptpro, Fgf1, Lrp4, Kif26b, Upk3a, Pkhd1, Wnt6, Stra6, Pbx1, Wnk4, Sox4, Epha4, Pdgfa, Notch1, Hpgd, Ext1, Hmgcs2, Agt, Sgpl1, Lgr5, Amer1, Esr1, Id3, Maged1, Lamb2, Tgfbr1, Adamts16, Kank2, Sulf2, Smad5, Lzts2, Rgn, Greb1l, Ap1b1, Ctsh, Mpv17, Traf3ip2, Pkd2, Yap1, Pkd1, Smad1, Notch2, Bcl2, Ttc8, Zmpste24, Fkbp4, Efnb2, Rida, Cat, Hoxa13, Ift88, Rarb, Ift20, Ctnnb1, Anxa1, Nle1, Snx17, Fo…
GOBP_SULFUR_COMPOUND_TRANSPORT	0.159453	0.338355	0.418225	1.21647	Slc26a9, Slc27a1, Slc36a1, Lrrc8d, Slc25a10, Slc35b3, Slc1a4, Mgst1, Ctns, Slc6a6, Abcc4, Mfsd12, Abcd1, Slc44a4, Lrrc8c, Slc26a6, Slc19a2, Abcc5, Slc25a26, Slc38a7
GOBP_POSITIVE_REGULATION_OF_ION_TRANSPORT	0.0814194	0.23952	0.326591	1.21625	Atp1b1, Pink1, Gstm7, Wnk4, Edn1, Gsto1, Kcnq1, Ank2, Gpd1l, Lrrc26, Cracr2a, Cacnb3, Tcaf1, Agt, Cx3cl1, Pla2g4a, Glrx, Tnfrsf11a, Nipsnap2, Ifngr2, Rgn, Coa8, Cftr, Pkd2, Wnk2, Pla2g10, P2rx3
R-MMU-2142753 (R-MMU-2142753) - Arachidonic acid metabolism	0.149083	0.32543	0.427729	1.21623	Cyp1b1, Ptgs1, Pon3, Gpx2, Faah, Pla2g4a, Pon2, Cyp2j6
GOBP_POSITIVE_REGULATION_OF_BIOMINERALIZATION	0.156951	0.335324	0.420243	1.21602	Ptn, Fam20c, Wnt6, Slc4a2, Ccn1, Cftr, Acvr2a, Tent5a, Gpm6b, Bmpr1a, Bmpr1b, Osr2, Ltf, Adrb2
GOBP_METAL_ION_EXPORT	0.165899	0.345803	0.427919	1.21557	Atp1b1, Slc40a1, Kcnq1, Atp1a1, Slc35g1, Letm1, Slc4a4, Calm1, Slc8b1
R-MMU-1442490 (R-MMU-1442490) - Collagen degradation	0.163972	0.344043	0.431192	1.21553	Mmp15, Tmprss6, Col11a2, Col8a1, Mmp11, Mmp20, Col7a1
GOCC_ORGANELLE_INNER_MEMBRANE	0.0129177	0.0825605	0.303499	1.21538	Crat, Pink1, Slc25a23, Coq8a, Slc25a45, Pisd, Tor1aip1, Ndufaf4, Bcl2l1, Pla2g4a, Prodh, Ndufa8, Fech, Mtx3, Sfxn3, Acad11, Slc25a32, Coa3, Slc27a1, Sun2, Plscr3, Coq2, Mcur1, Uqcc3, Ldhd, Dpy19l3, Slc25a10, Slc25a20, Cox10, Clu, Coa8, Immp2l, Ifi27, Tyms, Atad3a, Mpv17, Micu2, Abcb8, Smad1, P2rx3, Nme4, Slc25a16, Fpgs, Hadhb, Zmpste24, Letmd1, Spns1, Dnajc11, Etfdh, Slc25a42, Guf1, Letm1, Uqcc1,…
mmu04975 (04975) - Fat digestion and absorption -	0.206667	0.393052	0.435505	1.21397	Slc27a1, Pla2g2a, Plpp1, Mttp, Pla2g2f, Pla2g10, Clps, Dgat1, Pla2g5, Slc27a4
GOBP_TRANSCRIPTION_PREINITIATION_COMPLEX_ASSEMBLY	0.18287	0.36703	0.43185	1.21396	Ubtf, Atf7ip, Brf1, Esr1, Taf1c, Polr1e, Trp53, Taf2, Taf1b, Taf6, Taf6l, Rrn3, Taf11, Gtf2b, Smarcb1
GOBP_CALCINEURIN_MEDIATED_SIGNALING	0.151376	0.329013	0.426836	1.2137	Sult1a1, Homer2, Nfatc4, Chp1, Homer3, Sppl3, Rcan1, Mtor, Cherp, Nfatc3
GOBP_POSITIVE_REGULATION_OF_OSSIFICATION	0.1693	0.35006	0.416955	1.21295	Ptn, Fam20c, Ccn1, Acvr2a, Tent5a, Ptpn11, Gpm6b, Tgfb2, Bmpr1a, Bmpr1b, Osr2, Ltf, Adrb2
mmu03008 (03008) - Ribosome biogenesis in eukaryotes -	0.135392	0.31059	0.383629	1.21279	Nol6, Heatr1, Nat10, Rcl1, Pwp2, Mdn1, Imp4, Wdr3, Wdr43, Wdr75, Drosha, Nop58, Lsg1, Dkc1, Utp6, Gnl2, Xrn1, Afg2a, Rexo2, Nxf1, Xrn2, Utp14a, Riok1, Gar1, Utp18, Gnl3, Utp14b
GOBP_DSRNA_PROCESSING	0.153302	0.331429	0.405907	1.21243	Ago1, Zc3h7b, Esr1, Dgcr8, Ddx5, Ago4, Adar, Smad1, Zmpste24, Drosha, Pus10, Trp53, Dicer1, Ddx3x, Tsnax, Ncor2, Srrt, Mettl3, Pum1, Ripk1
GOBP_RETINA_MORPHOGENESIS_IN_CAMERA_TYPE_EYE	0.170507	0.351212	0.426555	1.21169	Atp8a2, Ihh, Rpe65, Tspan12, Rp1, Ttc8, Zhx2, Naglu, Man2a1, Rdh13, Prox1
GOBP_PH_REDUCTION	0.170507	0.351212	0.426503	1.21155	Car2, Cln6, Tmem106b, Ppt1, Bcl2, Tmem9, Tcirg1, Rab20, Atp6v0a4, Slc12a5, Atp6ap2, Dmxl1, Gpr89
GOBP_REGULATION_OF_MRNA_PROCESSING	0.112565	0.281879	0.350296	1.21099	Srsf6, Ncbp2, Dhx9, Tia1, Prdx6, Rbm15b, Ddx17, Ddx5, Rbm10, Thrap3, Prpf19, Cirbp, Ctr9, Rbmx, Khdrbs1, Wtap, Cpeb3, Mettl16, Rbm5, Son, Tra2a, Sfswap, Rbm11, Dhx36, Snw1, Srpk1, Hsf1, Sf3b4, Srsf2, Cdk11b, Cdc73, Rnf40, Puf60, Paf1, Supt5, Hnrnpu, Cpsf7, Fmr1, Mbnl3, U2af2, Virma, Mbnl1
GOBP_FATTY_ACID_METABOLIC_PROCESS	0.0375229	0.159126	0.312023	1.2102	Cyp1b1, Crat, Cyp2b10, Gstm7, Ptgs1, Acaa2, Acot1, Edn1, Etfbkmt, Hacd3, Eci1, Acss1, Hpgd, Pccb, Adtrp, Gstm2, Abhd3, Sgpl1, Ivd, Phyh, Acot2, Prkag2, Hacd2, Cyp2f2, Faah, Degs1, Acox3, Pla2g4a, Echdc2, Acad11, Morc2a, Acad10, Crot, Slc27a1, Scp2, Pcca, Hsd17b4, Mlycd, Hacd4, Pla2g4c, Pdk2, Cryl1, Scap, Rgn, Acot11, Abhd12, Erlin2, Pla2g2f, Decr2, Wdtc1, Lypla1, Pla2g10, Abhd2, Acaa1a, Daglb, Mc…
GOCC_PRERIBOSOME_LARGE_SUBUNIT_PRECURSOR	0.201717	0.387316	0.471432	1.20963	Ftsj3, Bop1, Mdn1, Wdr74, Wdr37, Mak16, Rrp15, Ppan, Rrs1, Wdr12, Zfp622
R-MMU-196854 (R-MMU-196854) - Metabolism of vitamins and cofactors	0.0958904	0.257822	0.341281	1.20941	Pts, Cyb5a, Tcn2, Bco2, Idh1, Gpc1, Slc46a1, Mocos, Gsto1, Gpc4, Pccb, Mccc2, Parp14, Parp9, Slc25a32, Dcakd, Rfk, Coq2, Parp8, Parp10, Pcca, Naxd, Hlcs, Clps, Slc25a16, Fpgs, Aasdhppt, Nfs1, Mmachc, Slc52a2, Slc25a42, Mocs1, Nudt12, Pank1, Flad1, Thtpa, Btd, Aox1, Naxe, Pnpo, Mtr, Calm1, Mocs3, Mmaa, Slc19a2, Nadk, Mmut, Tpk1, Fasn, Vkorc1l1, Ppcs, Akr1c14
GOCC_CELL_PROJECTION_MEMBRANE	0.070884	0.224397	0.316064	1.20937	Itln1, Slc9a3, Shank2, Cubn, Scnn1a, Cdhr5, Aqp1, Rigi, Slc46a1, Napepld, Dhrs3, Inpp5k, Ksr1, Trpv4, Txndc15, Mtss2, Fermt1, Psd3, Pip5k1c, Myo1d, Myo10, Lima1, Eps8l1, Mosmo, Mttp, Slc22a5, Oprd1, Myo6, Slc39a6, Wwc1, Bbs2, Apc, Pkd2, Iqce, Slc5a1, Pkd1, Prom2, Gna12, Kcnk1, Slc6a6, Nf2, Ripor2, Ttc8, Mapt, Sytl1, Tspear, Kank1, Umod, Mtmr9, Eps8l2, Ctnnb1, Slc27a4, Fam107a, Adgre5, Pdzk1, Slc7…
GOBP_NEGATIVE_REGULATION_OF_CELL_PROJECTION_ORGANIZATION	0.0831025	0.242229	0.340148	1.20935	Ptpro, Lrp4, Dpysl3, Prag1, Rtn4rl1, Adcy6, Sema3c, Epha4, Limk2, Trpv4, Sema3f, Ulk2, Nfatc4, Itm2c, Tesk1, Ulk1, Fstl4, Cdk10, Yap1, Cbfa2t2, Fkbp4, Abi3, Efnb2, Kank1, Cdkl3, Bag5, Inpp5j, Ryk, Sema3a, Psen1, Kremen1, Rab29, Hdac2, Rufy3, B2m, Mbp, Mphosph9, Tbc1d7, Ptprs, Dcc
GOBP_NEGATIVE_REGULATION_OF_SIGNAL_TRANSDUCTION_IN_ABSENCE_OF_LIGAND	0.186147	0.371264	0.461336	1.20907	Cx3cl1, Bcl2l1, Map2k5, Bcl2, Mcl1, Stradb, Ripk1, Prdx2, Eya3, Tert
GOBP_INOSITOL_PHOSPHATE_METABOLIC_PROCESS	0.159193	0.338305	0.417806	1.20897	Nudt4, Cd244a, Inpp5k, Inpp4b, Bpnt1, Ppip5k2, Inpp5e, Inpp5j, Nudt3, Fgf2, Impa1, P2ry6
GOBP_REGULATION_OF_SKELETAL_MUSCLE_CELL_DIFFERENTIATION	0.215031	0.398996	0.524421	1.20891	Gpc1, Ddx17, Ddx5, Nln
R-MMU-201681 (R-MMU-201681) - TCF dependent signaling in response to WNT	0.0967742	0.259553	0.343709	1.20885	Axin2, Fzd6, Dkk2, Sox4, Rnf43, Znrf3, Lef1, Tle2, Lgr5, Amer1, Psme1, Dvl3, Ppp2r1b, Psme2, Psme2b, Bcl9, Psmb10, Psme3, Psmc4, Psmc5, Tcf7l2, Hdac1, Psmf1, Fzd2, Ctnnb1, Tcf7, Ash2l, Ryk, Kremen1, Ctbp1, Axin1, Ctnnbip1
GOBP_REGULATION_OF_PROTEIN_POLYUBIQUITINATION	0.199143	0.384611	0.445095	1.20876	Sash1, Trim44, Parp10, Ube2v2, Gps2, Ddx3x, Ube2d1, Rnf40, Birc2, Nmi, Xiap
GOBP_MEMBRANE_LIPID_BIOSYNTHETIC_PROCESS	0.11054	0.279207	0.349308	1.20874	Sptssb, Hacd3, Aldh3b3, B4galt5, Pigh, Large1, Sgpl1, Kdsr, Abca8b, Hacd2, Sphk1, Smpd2, Degs1, Sptlc1, Degs2, Aldh3b1, Pigk, Plpp1, Hacd4, Cers6, Ccn1, Pgap2, Pigg, Smpd4, Pigq, Pigl, Pgap3, Pigv, Tm9sf2, Sgpp1, Pigb, Pigo, Sptssa, Pigs, Pigt
GOBP_RESPONSE_TO_XENOBIOTIC_STIMULUS	0.0486586	0.186066	0.312193	1.20873	Thbs1, Sult1a1, Shank2, Gpld1, Cyp1b1, Cyp2b10, Aldh3a1, Gstm7, Gsta3, Edn1, Pon3, Gsto1, Kcnq1, Sema3c, Pdgfa, Hmgcs2, Gstm2, Ahr, Cyp2f2, Rap2a, Sord, Rorc, Cyb5b, Nceh1, Atp1a1, Tgfbr2, Xpc, Recql5, Cyp3a13, Srr, Cdh1, Tyms, Ugt2b1, Rnf149, Traf3ip2, Ugt2b38, Tlr3, Txn2, Bphl, Bcl2, Abca3, Gna12, Acaa1a, Guk1, Sod2, Adcy1, Tnfrsf11b, Trp53, Ugt2b37, Ephx1, Cat, Abcc6, Eftud2, Hadha, Plin2, Cdk…
R-MMU-195721 (R-MMU-195721) - Signaling by WNT	0.10964	0.277669	0.324782	1.20833	Nlk, Wnt6, Axin2, Gngt2, Fzd6, Wls, Dkk2, Sox4, Rnf43, Znrf3, Prickle1, Rac3, Lef1, Wnt5b, Tle2, Lgr5, Amer1, Psme1, Dvl3, Map3k7, Gng4, Ppp2r1b, Psme2, Psme2b, Bcl9, Psmb10, Psme3, Psmc4, Psmc5, Tcf7l2, Hdac1, Psmf1, Fzd2, Ctnnb1, Tcf7, Ash2l, Ryk, Gng12, Kremen1, Gnb5, Wnt10a, Gng7, Ctbp1, Axin1, Ctnnbip1, Cul1, Calm1
GOCC_AUTOPHAGOSOME_MEMBRANE	0.166287	0.346263	0.415318	1.20802	Lamp2, Chmp4c, Ulk1, Atp13a2, Irgm2, Wdr81, Rb1cc1, Irgm1, Map1lc3a, Map1lc3b, Tm9sf1, Tex264, Stx17, Lamp1, Wdfy3, Chmp1b, Atp6ap2, Chmp4b, Atg14
GOBP_REGULATION_OF_NEUROBLAST_PROLIFERATION	0.186147	0.371264	0.460863	1.20783	Ptn, Notch1, Cx3cl1, Trp53, Smarcd3, Ctnnb1, Cx3cr1
R-MMU-6799198 (R-MMU-6799198) - Complex I biogenesis	0.171946	0.353368	0.410061	1.20718	Ndufaf4, Ndufa8, Ndufa1, Ndufa7, Ndufb2, Ndufs1, Ndufa10, Acad9, Ndufb4, Ndufaf7, Ndufb7, Ndufs2, Ndufb5, Ndufv1, Ndufb10, Ndufaf3, Ndufv2, Ndufa13, Ndufb9, Ndufa12, Ndufc1, Ndufb11, Ndufa3, Ndufaf5, Ndufb8
GOBP_GENITALIA_DEVELOPMENT	0.199143	0.384611	0.444328	1.20667	Stra6, Esr1, Greb1l, Pkd1, Dhcr24, Hoxa13, Ptpn11, Ctnnb1, Tbx3, Mertk, Lgr4, Chd7, Dnajc19
GOBP_DOPAMINE_TRANSPORT	0.199143	0.384611	0.444296	1.20659	Pink1, Syt12, Syt11, Fgf20
GOBP_REGULATION_OF_SYNAPSE_ASSEMBLY	0.146853	0.321765	0.386968	1.20656	Ptprd, Nptx1, Gpc4, Tpbg, App, Agrn, Lingo2, Flrt3, Eif4g1, Abi3, Amigo1, Il1rap, Stau2, Ntng2, Dlg5, Adnp, Amigo3
mmu04966 (04966) - Collecting duct acid secretion -	0.203863	0.389317	0.470131	1.20629	Car2, Atp6v1b2, Atp6v1g2, Tcirg1, Slc12a7, Atp6v0a4
GOBP_CHONDROCYTE_DIFFERENTIATION	0.137116	0.312689	0.364078	1.20508	Gpld1, Axin2, Ihh, Ext1, Snx19, Wnt5b, Sox5, Tgfbr1, Tgfbr2, Runx2, Zfp219, Sulf2, Runx3, Chst11, Adamts7, Creb3l2, Hmga2, Rarb, Ptpn11, Ctnnb1
GOBP_MITOCHONDRIAL_CALCIUM_ION_HOMEOSTASIS	0.206009	0.392352	0.469537	1.20477	Tgm2, Slc25a23, Mcur1, Micu2, Pdzd8, Letm1
GOBP_TRIGLYCERIDE_CATABOLIC_PROCESS	0.199575	0.384857	0.481513	1.20475	Gpld1, Ddhd2, Daglb, Pnpla3, Pnpla2, Sorl1
GOBP_NEGATIVE_REGULATION_OF_PROTEIN_LOCALIZATION_TO_NUCLEUS	0.208889	0.394779	0.43219	1.20473	Tmem98, Fermt1, Maged1, Lzts2, Polr1a, Mdfic, Rab23, Mfhas1, Chp1
GOBP_ORGAN_OR_TISSUE_SPECIFIC_IMMUNE_RESPONSE	0.190065	0.375477	0.464837	1.20417	Pigr, H2bc21, Ffar2
GOBP_DETECTION_OF_ABIOTIC_STIMULUS	0.13382	0.308952	0.362932	1.2029	Atp8a2, Gngt2, Kcnq1, Grk4, Rpe65, Pkd2, Pkd1, Rp1, Reep6, Gnaq, Nr2f6, Opn1sw, Ctnnb1, Mkks, Camkmt, Unc119, Ccdc66, Gna11, Nr2e3
GOBP_ORGANIC_ANION_TRANSPORT	0.0723717	0.227039	0.31734	1.20286	Slc39a8, Slc17a5, Serinc5, Slc25a23, Edn1, Slc46a1, Cyb5rl, Serinc3, Agt, Slc16a4, Slc10a3, Slc26a9, Slc4a2, Pla2g4a, Slc43a2, Tnfrsf11a, Sfxn3, Slc25a32, Slc27a1, Slc35b4, Pla2g2a, Slc36a1, Slc17a4, Lrrc8d, Mttp, Slc10a5, Slc25a10, Slc35b3, Slc1a5, Slc1a4, Abcc10, Cftr, Pla2g2f, Mgst1, Pla2g10, Slc6a7, Ctns, Slc6a6, Slco4c1, Abcc4, Slc52a2, Mfsd12, Slc25a42, Cert1, Pla2g5, Slc29a1, Abcc6, Slc4a4…
R-MMU-418594 (R-MMU-418594) - G alpha (i) signalling events	0.0870787	0.248987	0.331898	1.20253	Ppp1r1b, Adcy6, Gngt2, Gnai1, App, Gna14, Cx3cl1, Rgs12, Pla2g4a, Gpr55, Oprd1, Gng4, Ppp2r1b, Lpar2, Camkk1, Adcy1, Ccl6, Gnaq, Opn1sw, Gnat3, Anxa1, Pde1c, Camkk2, Gng12, Gnb5, Gng7, Psap, Cx3cr1, Prkacb, Calm1, Gna11, Ccl25, Ccl9, Htr5a, Cdk5, Ccr5, Src, Gabbr1, Rgs19, Adcy7
GOBP_POSITIVE_REGULATION_OF_LYMPHOCYTE_DIFFERENTIATION	0.132212	0.30681	0.371408	1.20252	Il18, Zap70, Ihh, Sox4, Lef1, Tgfbr2, Prkcz, Lgals9, Sox12, Runx3, Zbtb1, Myb, Il15ra, Ap3d1, Cd46, Prkdc, Anxa1, Bad, Cr1l, Cd74
GOBP_INOSITOL_PHOSPHATE_CATABOLIC_PROCESS	0.213552	0.397719	0.494385	1.20211	Inpp5k, Inpp4b, Bpnt1, Inpp5e, Inpp5j, Nudt3, Impa1
GOBP_POSITIVE_REGULATION_OF_MITOCHONDRIAL_TRANSLATION	0.219207	0.404109	0.521436	1.20203	Trub2, Coa3, Fastkd2, Rmnd1, Mpv17l2, Cdk5rap1, Rcc1l
GOBP_PHAGOSOME_MATURATION	0.208155	0.394418	0.468073	1.20101	Tmem175, Syt11, Pla2g5, Tcirg1, Rab43, Rab20, Spg11
GOBP_ALPHA_BETA_T_CELL_ACTIVATION	0.115681	0.285351	0.346785	1.20001	Il18, Zap70, Ihh, Cracr2a, Twsg1, Tmem98, Lef1, Bcl11b, Rorc, Cd55, Tgfbr2, Hsph1, Mapk8ip1, Prkcz, Lgals9, Runx3, Myb, Armc5, Bcl2, Ap3d1, Ly9, Anxa1, Cd55b, Tcirg1
R-MMU-983712 (R-MMU-983712) - Ion channel transport	0.103723	0.269166	0.338367	1.19899	Atp1b1, Scnn1a, Ttyh3, Atp8a2, Atp6v1b2, Clcn4, Trpv4, Clcn5, Tpcn1, Ano8, Atp6v1g2, Atp13a2, Clcn2, Atp11a, Atp1a1, Atp13a1, Atp9b, Asic1, Clcn7, Atp9a, Raf1, Camk2g, Atp10b, Tpcn2, Trpv6, Tcirg1, Ttyh2, Calm1, Wwp1, Atp2c1, Scnn1g, Atp6v0a4, Trpm6, Atp11c, Ano10, Ripk1, Ryr3
GOBP_REGULATION_OF_CALCIUM_ION_TRANSMEMBRANE_TRANSPORTER_ACTIVITY	0.153846	0.331809	0.384387	1.19851	Atp1b1, Gstm7, Gsto1, Ank2, Cracr2a, Cacnb3, Nipsnap2, Rgn, Pkd2, Hap1, Gnb5, Hspa2, Dmd, Calm1, P2ry6, Stim1, Cdk5, Thada, Ryr2, Casq2, Fmr1
GOBP_PROXIMAL_DISTAL_PATTERN_FORMATION	0.211864	0.396479	0.480853	1.19832	Lrp4, Pbx1, Ctnnb1
GOBP_ENDOSOME_TO_LYSOSOME_TRANSPORT	0.166259	0.346263	0.398489	1.19694	Sort1, Vipas39, Rnf157, Vps33a, Dtx3l, Tgfbrap1, Mgrn1, Gprasp1, Vps33b, Ap3d1, Hook3, Tpcn2, Cdx2, Vps41, Trak1, Clec16a, Adrb2, Rab12, Atg14
GOBP_NEGATIVE_REGULATION_OF_JNK_CASCADE	0.202273	0.388108	0.426946	1.1955	Pink1, Pdcd4, Marveld3, Mapk8ip1, Sh3rf2, Zmynd11, Fktn, Gps2, Dnaja1, Cyld, Ambp, Zfp458
GOBP_ARACHIDONIC_ACID_SECRETION	0.212446	0.396924	0.465865	1.19534	Pla2g4a, Pla2g2a, Pla2g2f, Pla2g10, Pla2g5, Anxa1, Oc90
R-MMU-196849 (R-MMU-196849) - Metabolism of water-soluble vitamins and cofactors	0.134474	0.3094	0.354208	1.19387	Cyb5a, Tcn2, Slc46a1, Mocos, Gsto1, Pccb, Mccc2, Parp14, Parp9, Slc25a32, Dcakd, Rfk, Parp8, Parp10, Pcca, Naxd, Hlcs, Slc25a16, Fpgs, Aasdhppt, Nfs1, Mmachc, Slc52a2, Slc25a42, Mocs1, Nudt12, Pank1, Flad1, Thtpa, Btd, Aox1, Naxe, Pnpo, Mtr, Mocs3, Mmaa, Slc19a2, Nadk, Mmut, Tpk1, Fasn, Ppcs
mmu03250 (03250) - Viral life cycle - HIV-1 -	0.161765	0.341498	0.394799	1.19371	Serinc5, Trim12c, Serinc3, Trim5, Samhd1, Bst2, Kat2a, Nelfcd, Bicd2, Mllt1, Trim30d, Crebbp, Bicd1, Ell2, Chmp4b, Supt5, Ccr5, Cpsf7, Apobec3
GOBP_REGULATION_OF_NMDA_RECEPTOR_ACTIVITY	0.211618	0.396479	0.501653	1.19343	Pink1, App, Ifngr2, Rasgrf2
GOCC_LATE_ENDOSOME_MEMBRANE	0.120735	0.292299	0.340556	1.19318	Ifitm3, Lamp2, Slc9a9, Chmp4c, Clcn4, Tmem59, Tmem106b, Vps33a, Slc29a3, Atp13a3, Atp13a2, Stard3, Vti1a, Marchf8, Yipf1, Laptm4a, Pld3, Wdr81, Vac14, Vps33b, Abca3, Stoml1, Yipf2, Atp10b, Ap5m1, Pip4p2, Mvb12b, Fig4, Tmem9, Tpcn2, Tspan15, Elapor1, Vps41, Osbpl11, Sppl2a, Lamp1, Chmp1b, Micall1, Sorl1, Chmp4b, Snf8, Plekhm1
mmu01240 (01240) - Biosynthesis of cofactors -	0.121134	0.292659	0.337656	1.19284	Ugt2b34, Pts, Ak3, Dhrs3, Gusb, Uros, Hsd17b6, Mat2a, Fech, Ugt2b5, Rfk, Bcat2, Aldh1b1, Coq2, Ugt2b35, Urod, Rgn, Cox10, Ugt2b1, Ugt2b38, Nme4, Fpgs, Nfs1, Alas1, Ugt2b37, Ugt2a3, Ctps2, Pmm2, Mocs1, Gulo, Ears2, Pank1, Adsl, Flad1, Aldh3a2, Pnpo, Rdh13, Cmpk2, Nadk, Oxsm, Tpk1, Gclm, Vkorc1l1, Ppcs, Dhodh, Ggh
GOCC_CILIARY_BASE	0.204955	0.390965	0.427582	1.19235	Kcnq1, Clcn4, Ift52, Ift88, Ift20, Prkar2a, Nek8, Prkacb, Cfap36, Traf3ip1
GOBP_INFLAMMASOME_COMPLEX_ASSEMBLY	0.223819	0.408596	0.490252	1.19207	Dhx33, Atat1, Sirt2, Tlr4, Ddx3x, Myd88, Cptp, Plcg2, Nek7, Cd36, Usp50
GOBP_PANCREAS_DEVELOPMENT	0.164319	0.34437	0.387909	1.19202	Wls, Ihh, Sox4, Msln, Cdk6, Sidt2, Tcf7l2, Ctnnb1, Anxa1, Bad, Gdf11, Met, Prox1
mmu04072 (04072) - Phospholipase D signaling pathway -	0.128535	0.302631	0.350882	1.19201	Pik3r3, Adcy6, Pik3r1, Pdgfa, Mras, Gab1, Agt, Sphk1, Dgkz, Pip5k1c, Pla2g4a, Gab2, Kitl, Agpat3, Plpp1, Pla2g4c, Tsc2, Lpar2, Raf1, Gna12, Cyth1, Adcy1, Pik3r2, Gnas
GOBP_NITRIC_OXIDE_MEDIATED_SIGNAL_TRANSDUCTION	0.211864	0.396479	0.478299	1.19196	Thbs1, Agt, Gucy1a2, Pde5a
R-MMU-1592389 (R-MMU-1592389) - Activation of Matrix Metalloproteinases	0.223819	0.408596	0.490204	1.19195	Mmp15, Mmp11
GOCC_H4_HISTONE_ACETYLTRANSFERASE_COMPLEX	0.203704	0.389317	0.42425	1.19171	Msl3, Epc1, Meaf6, Kansl1, Kansl2, Mbtd1, Phf20l1, Mllt1, Yeats2, Vps72, Kansl1l, Mcrs1, Ep400, Kat8, Ing3, Wdr5, Atf2, Mrgbp, Hcfc1, Epc2
GOBP_ARTERY_DEVELOPMENT	0.155875	0.334467	0.368124	1.19146	Stra6, Edn1, Sox4, Notch1, Hpgd, Prickle1, Tgfbr1, Dll4, Ndst1, Pkd2, Nprl3, Adgrf5, Efnb2, Hoxa13, Snx17, Robo1, Tgfb2, Prox1, Bmpr1a
GOBP_SELECTIVE_AUTOPHAGY	0.154394	0.332396	0.376879	1.19145	Pink1, Ulk2, Sptlc1, Ulk1, Arfip2, Optn, Tsc2, Wdr81, Lrsam1, Ddrgk1, Rb1cc1, Trp53, Nod1, Map1lc3b, Atg13, Tex264, Becn1, Acbd5, Tigar, Ufc1, Wdfy3, Lgals8, Wipi2, Rnf213, Retreg3, Adrb2, Vps13c, Atg14
GOBP_MORPHOGENESIS_OF_A_POLARIZED_EPITHELIUM	0.14951	0.326231	0.373574	1.19143	Nkd1, Pkhd1, Fzd6, Arhgef19, Gpc4, Znrf3, Prickle1, Rap2a, Ophn1, Dvl3, Ttc8, Ift20, Fzd2, Camsap3, Ryk, Tiam1, Celsr1, Scrib, Med12, Syne4, Fuz, Dlg5, Celsr2, Abl1, Traf3ip1
R-MMU-381426 (R-MMU-381426) - Regulation of Insulin-like Growth Factor (IGF) transport and uptake by Insulin-like Growth Factor Binding Proteins (IGFBPs)	0.153477	0.331543	0.360921	1.19102	Notum, Fam20c, Prss23, Mbtps1, Tmem132a, App, Csf1, Msln, Cp, Aplp2, Ano8, F5
GOBP_PROTEIN_LOCALIZATION_TO_PHAGOPHORE_ASSEMBLY_SITE	0.213693	0.397741	0.5006	1.19093	Arfip2, Pik3c3, Wdr45, Atg13, Pacs2, Stx17, Wipi2
GOBP_NEGATIVE_REGULATION_OF_CELLULAR_CATABOLIC_PROCESS	0.0606085	0.2094	0.319443	1.19029	Gpld1, Tent5c, Timp2, Wdr6, Pink1, Axin2, Etfbkmt, Epha4, Dhx9, Smarcc1, Bmf, Ctsa, Zkscan3, Atp13a2, Poldip2, Mgat3, Angel2, Nrbp2, Rbm10, Ophn1, Thrap3, Tsc2, Rgn, Cirbp, Eif4g3, Traf3ip2, Secisbp2, Bcl2, Larp1, Fhit, Ddrgk1, Eif4g2, Eif4g1, Mcl1, Ubqln4, Mettl16, Trp53, Sirt2, Tent5a, Kdm4a, Mtmr9, Ikbke, Psmf1, Eif4enif1, Dkc1, Bag5, Dhx36, Phax, Psme3ip1, Psen1, Becn1, Lrpprc, Zcchc17, Dab2i…
GOBP_HEPARAN_SULFATE_PROTEOGLYCAN_METABOLIC_PROCESS	0.201299	0.386926	0.453844	1.18944	Gpc1, Ext1, Hs3st3b1, Sulf2, Ndst1, Ext2, Tcf7l2, Tm9sf2, Ctnnb1, B3galt6, Ndst2
R-MMU-8957275 (R-MMU-8957275) - Post-translational protein phosphorylation	0.146699	0.321765	0.362811	1.1891	Notum, Fam20c, Prss23, Mbtps1, Tmem132a, App, Csf1, Msln, Cp, Aplp2, Ano8, F5
R-MMU-109704 (R-MMU-109704) - PI3K Cascade	0.226216	0.411557	0.433225	1.18909	Fgf1, Pik3r1, Gab1, Pik3c3, Pik3r4, Pik3r2, Ptpn11, Fgf20, Fgf2
GOBP_NEGATIVE_REGULATION_OF_LIPID_CATABOLIC_PROCESS	0.214437	0.398304	0.475031	1.18854	Gpld1, Etfbkmt, Bscl2, Prkaa1, Sorl1
R-MMU-6781823 (R-MMU-6781823) - Formation of TC-NER Pre-Incision Complex	0.17849	0.361188	0.40008	1.18846	Ercc3, Cops7a, Ccnh, Prpf19, Gtf2h3, Uvssa, Aqr, Cops7b, Cdk7, Xpa, Ercc2, Hmgn1, Ercc6, Polr2b, Xab2, Cul4a, Polr2l, Ercc8, Isy1, Polr2i, Tcea1, Rbx1
GOBP_PROTEIN_PALMITOYLATION	0.212121	0.39659	0.443581	1.1881	Glul, Zdhhc14, Zdhhc4, Zdhhc3, Zdhhc24, Zdhhc9, Zdhhc1, Zdhhc17, Zdhhc16, Golga7b, Zdhhc6, Zdhhc8, Zdhhc23
GOBP_CELLULAR_ION_HOMEOSTASIS	0.0328088	0.146488	0.295445	1.18798	Atp1b1, Slc9a3, Tgm2, Car2, Slc39a8, Slc30a2, Pkhd1, Scnn1a, Gstm7, Slc25a23, Mt2, Wnk4, Slc40a1, Edn1, Slc46a1, Gsto1, Kcnq1, Ank2, Slc9a4, Slc9a9, Tmprss6, Dmpk, App, Cacnb3, Cln6, Agt, Cib2, Cp, Trpv4, Cx3cl1, Slc30a1, Tpcn1, Tmem106b, Esr1, Cd55, Tm9sf4, Slc4a2, Tmem64, Vps33a, Atp13a3, Atp13a2, Atp1a1, Gpr55, Slc9a8, Xk, Mcur1, Tmem175, Slc41a1, Atp13a1, Rgn, Slc39a6, Slc35g1, Iscu, Ppt1, Cf…
GOBP_PURINE_NUCLEOTIDE_CATABOLIC_PROCESS	0.198614	0.3845	0.421224	1.18743	Nudt4, Mlycd, Samhd1, Gda, Nt5c2, Fitm2, Abcd1, Nudt7, Pde5a, Nudt15, Nudt3, Xdh, Nudt9, Ada, Nudt19, Pde8b
GOBP_CHROMATIN_DISASSEMBLY	0.211864	0.396479	0.476432	1.18731	Smarcc1, Smarcc2, Smarcd1, Grwd1, Smarcd3, Smarce1, Arid1a, Smarcd2, H2ac25, Supt16
mmu04973 (04973) - Carbohydrate digestion and absorption -	0.18894	0.373938	0.41789	1.18708	Atp1b1, Pik3r3, Pik3r1, Atp1a1, Amy1, Slc5a1, Pik3r2, Gnat3
GOCC_BASOLATERAL_PLASMA_MEMBRANE	0.0932203	0.25367	0.325969	1.18706	Atp1b1, Slc16a10, Slc39a8, Cldn8, Aqp1, Slc40a1, Slc46a1, Kcnq1, Ank2, Slc9a4, Hpgd, Synj2bp, Abca8b, Slc4a2, Myo1d, Marveld2, Atp1a1, Slc12a6, Dstyk, Mttp, Slc41a1, Myo1a, Abcc10, Pkd2, Pkd1, Prom2, Slc6a6, Slco4c1, Abcc4, Disp1, Nod1, Flot1, Erbb2, Vsig1, Umod, Slc29a1, Ank3, Abcc6, Ctnnb1, Slc4a4, Ide, Anxa1, Map4k2
GOBP_ACTIN_FILAMENT_BASED_TRANSPORT	0.211864	0.396479	0.476251	1.18686	Myo5c, Myo1d, Sun2, Myo19, Myo6, Myo5a, Myo1a
GOCC_INTRINSIC_COMPONENT_OF_ORGANELLE_MEMBRANE	0.0478252	0.184489	0.302122	1.18661	Itm2b, Pink1, Lamp2, Wls, Hacd3, Dmpk, Ext1, Pisd, Large1, Lfng, Tapbp, Sgpl1, Synj2bp, Plpp6, Hacd2, Slc37a3, Bid, Casd1, Sppl2b, Mtx3, Ece1, Sfxn3, Atp13a2, Coa3, Sun2, Pigk, Coq2, Slc35b4, Fundc1, Mcur1, Zdhhc9, Bscl2, Uqcc3, Hacd4, Slc35a4, Tmem175, Oprd1, Zfyve27, Slc35b3, Emc8, Fktn, Pkd2, Ergic3, Bfar, Pigg, P2rx3, Rhbdd2, Tmem33, Amfr, B4galnt2, Zmpste24, Mul1, Syngr1, Abcb9, Rhot2, Dnajc…
GOBP_REGULATION_OF_CELLULAR_RESPONSE_TO_HEAT	0.217842	0.402505	0.498754	1.18654	Dnajc7, Chordc1, Mapt, Hsf1, Sirt1, Mtor, Crebbp, Dnajc2, Cd34, Atm
R-MMU-112399 (R-MMU-112399) - IRS-mediated signalling	0.228889	0.413775	0.432972	1.1864	Fgf1, Pik3r1, Gab1, Pik3c3, Pik3r4, Pik3r2, Ptpn11, Fgf20, Fgf2
mmu05207 (05207) - Chemical carcinogenesis - receptor activation -	0.0969529	0.259708	0.326223	1.18605	Ugt2b34, Cyp1b1, Cyp2b10, Pik3r3, Adcy6, Gstm7, Gsta3, Pik3r1, Gsto1, Gnai1, Gstm2, Ahr, Esr1, Creb3l4, Ugt2b5, Nfkb1, Ugt2b35, Gstm1, Rxra, Cyp3a13, Dll4, Ugt2b1, Ugt2b38, Mgst1, Notch2, Bcl2, Raf1, Adcy1, Creb3l2, Rxrb, Pik3r2, Ugt2b37, Gnas, Ugt2a3, Ephx1, Cyp2b13, Ikbke, Fgf20, Atf6b, Bad
mmu05226 (05226) - Gastric cancer -	0.120823	0.292299	0.342707	1.1859	Fgf1, Pik3r3, Wnt6, Axin2, Fzd6, Pik3r1, Fzd10, Gab1, Lef1, Wnt5b, Gadd45g, Tgfbr1, Tgfbr2, Dvl3, Rxra, Cdh1, Apc, Bcl2, Raf1, Rxrb, Pik3r2, Trp53, Araf, Tcf7l2, Erbb2, Rarb, Fzd2, Ctnnb1, Fgf20, Tcf7, Reg4, Cdx2, Wnt10a, Tgfb2, Ddb2, Axin1, Met, Fgf2, Mtor
GOBP_GRANULOCYTE_CHEMOTAXIS	0.158151	0.336927	0.369646	1.18555	Thbs1, Edn1, Csf1, Trpv4, Cx3cl1, Pip5k1c, Dapk2, Mpp1, Lbp, Camk1d, Cxcl17, Ripor2, Ccl6, Anxa1, Adgre5, Cd74, Tgfb2
GOBP_SENSORY_PERCEPTION_OF_LIGHT_STIMULUS	0.104396	0.269693	0.333943	1.18549	Rdh10, Atp8a2, Dhrs3, Cln6, Lamb2, Rp1l1, Rpe65, Kifc3, Dll4, Ppt1, Bbs2, Rp1, Bbs10, Ablim1, Reep6, Abcc6, Opn1sw, Mkks, Unc119, Myo3b, Ccdc66, Cyp4v3, Crybg3, Nr2e3, Nyx, Chm, Cryba2, Arl6, Cacna2d4, Tacstd2, Sfrp5, Gpr179, Whrn, Rdh5, Pdcl, Th, Dnajc19, Opa1, Chrnb2, Ndp, Prcd, Rs1, Bbs1, Eya3, Bbs7
GOBP_POSITIVE_REGULATION_OF_CD4_POSITIVE_ALPHA_BETA_T_CELL_ACTIVATION	0.220557	0.405762	0.436281	1.18482	Il18, Cd55, Tgfbr2, Prkcz, Lgals9, Myb, Anxa1, Cd55b
GOBP_T_HELPER_1_CELL_DIFFERENTIATION	0.222917	0.407781	0.480918	1.18456	Cracr2a, Tmem98, Lef1, Anxa1, Mtor
GOBP_SPLICEOSOMAL_COMPLEX_ASSEMBLY	0.188264	0.372992	0.394247	1.1842	Srsf6, Ptbp2, Srsf5, Crnkl1, Srsf1, Prpf19, Rbm5, Sfswap, Srpk1, Luc7l3, Slu7, Ddx39b, Puf60, Khdc4, Snrnp200, Sf3a2, Psip1, Isy1, Smn1
GOBP_POSITIVE_REGULATION_OF_NF_KAPPAB_TRANSCRIPTION_FACTOR_ACTIVITY	0.128609	0.302631	0.33785	1.1837	Trim12c, Il18, Map3k13, App, Dhx9, Agt, Trim5, Sphk1, Cx3cl1, Tnfrsf11a, Prkci, Dhx33, Prkcz, Lgals9, Map3k7, Clu, Trim21, Ikbkb, Tlr3, Rbck1, Ddrgk1, Nod1, Flot1, Il1rap, Cat, Tlr4, Cx3cr1, Myd88, Trim25, Rnf25, Trappc9, Terf2ip, Ltf, Ripk1, Casp1, Card9, Mtdh, Irak1
mmu00983 (00983) - Drug metabolism - other enzymes -	0.15942	0.338355	0.373951	1.18352	Ugt2b34, Gstm7, Gsta3, Gsto1, Gusb, Gstm2, Ugt2b5, Ugt2b35, Gstm1, Ugt2b1, Ugt2b38, Mgst1, Nme4, Ugt2b37, Ugt2a3
R-MMU-392170 (R-MMU-392170) - ADP signalling through P2Y purinoceptor 12	0.216102	0.400251	0.474911	1.18352	Gngt2, Gnai1, Gng4, Gnat3, Gng12, Gnb5, Gng7
GOBP_REGULATION_OF_TRANS_SYNAPTIC_SIGNALING	0.0675327	0.218915	0.306252	1.1833	Ptn, Shank2, Sorcs2, Car2, Ptprd, Pink1, Syt12, Edn1, Glul, Epha4, Nptx1, Dmpk, App, Agt, Crtc1, Cx3cl1, Slc30a1, Dgkz, Nfatc4, Zdhhc3, Eif4ebp2, Ophn1, Nsmf, Prkcz, Ncstn, Asic1, Syt11, Kat2a, Cdh1, Neurl1a, P2rx3, Igsf11, Atad1, Cpeb3, Slc6a6, Adcy1, Tmem25, Syngr1, Mapt, Psmc5, Rasgrf2, Hap1, Flot1, Plk2, Mecp2, Git1, Fbxl20, Fam107a, Prkce, Cacna1b, Psen1, Akap9, Grik5, Stau2, Vamp2, Cx3cr1
GOBP_POSITIVE_REGULATION_OF_NERVOUS_SYSTEM_DEVELOPMENT	0.143512	0.319475	0.317983	1.18304	Ptn, Tgm2, Ptprd, Aspa, Map3k13, Epha4, Notch1, Tpbg, Il6st, Agrn, Cul7, Cx3cl1, Id2, Prkci, Lingo2, Map6, Flrt3, Cux1, Zfyve27, Prpf19, Neurl1a, Eif4g2, Plxna1, Mapt, Dicer1, Smarcd3, Hap1, Amigo1, Il1rap, Hdac1, Man2a1, Ctnnb1, Xrcc5, Cdkl3, Spint1, Tiam2, Dhx36, Robo1, Tiam1, Snw1, Dixdc1, Hdac2, Stau2, Rufy3, Cx3cr1, Megf8, Mtor, Srrt, Lig4, Dlg5, Caprin1, Adnp, Amigo3, Fbxo31, Cdkl5
GOBP_REGULATION_OF_MORPHOGENESIS_OF_A_BRANCHING_STRUCTURE	0.218468	0.403269	0.42367	1.18144	Map3k13, Pdgfa, Agt, Esr1, Maged1, Ntn4, Ctnnb1, Abl1, Lgr4, Btbd7, Tacstd2
GOCC_CUL3_RING_UBIQUITIN_LIGASE_COMPLEX	0.215556	0.399832	0.423791	1.18132	Klhl24, Klhl8, Klhl42, Lztr1, Enc1, Kctd2, Pef1, Zswim8, Kbtbd7
GOBP_PROTEIN_ACETYLATION	0.0906516	0.252007	0.32105	1.18104	Sox4, Lef1, Brd7, Sphk1, Zzz3, Msl3, Ldb1, Epc1, Bend3, Brpf3, Muc1, Naa30, Meaf6, Med24, Nat10, Kansl1, Kansl2, Map3k7, Atat1, Kat2a, Nfyc, Glyr1, Mbtd1, Kat14, Tada2b, Jade3, Zmpste24, Kat6b, Mapt, Sgf29, Hint2, Naa60, Supt7l, Phf20l1, Mecp2, Mllt1, Gtf3c4, Ddx3x, Zfp451, Eny2, Yeats2, Vps72, Kat6a, Paxip1, Ctbp1, Hdac2, Sirt1, Taf2, Ncoa1, Crebbp, Mcrs1, Pcgf2, Terf2ip, Naa35, Prkaa1, Nat8f1, …
GOCC_LATE_ENDOSOME	0.0769231	0.233141	0.312998	1.18067	Slc30a2, Ifitm3, Rasgef1b, Lamp2, Kcnq1, Slc9a9, Chmp4c, Mon1b, Clcn4, Tmem59, Vipas39, Fyco1, Tmem106b, Vps33a, Slc29a3, Atp13a3, Ap1ar, Atp13a2, Stard3, Vti1a, Bst2, Marchf8, Exoc8, Yipf1, Laptm4a, Pld3, Myo5a, Pik3c3, Ctsh, Wdr81, Ankrd13b, Vac14, Vps33b, Abca3, Ctns, Kidins220, Dync1li2, Tmem25, Pik3r4, Stoml1, Mfsd12, Yipf2, Atp10b, Ap5m1, Pip4p2, Rab9, Map1lc3a, Mvb12b, Fig4, Tmem9, Tpcn2, …
GOCC_EXOCYTIC_VESICLE	0.0983146	0.260966	0.325789	1.1804	Slc17a5, Slc18a1, Dpysl3, Syt12, Slc40a1, Septin6, App, Clcn4, Iqsec1, Clcn5, Bcl2l1, Znrf1, Vti1a, Oprd1, Rab11b, Ncstn, Syt11, Ppt1, Rogdi, Syngr1, Sytl1, Hap1, Ston1, Tmem230, Psen1, Rab40b, Kif1b, Stx6, Vamp2, Bsn, Ptprs, Lamp1, Rab13, Rab12, Stx19, Bdnf, Pick1, Gabbr1, Rab27b, Syngr2, Sema4c, Ptprn2, Phaf1, Rab3ip, Syn3, Scamp5, Th, Cttnbp2, Aph1a
GOBP_MULTICELLULAR_ORGANISM_AGING	0.222698	0.407781	0.434636	1.18035	Cryab, Edn1, Cisd2, Prdm2, Gna12, Zmpste24, Trp53, Ide, Gna11, Msh2
GOCC_PLATELET_ALPHA_GRANULE	0.177829	0.360657	0.374368	1.18022	Thbs1, Vwf, Pdgfa, Pcyox1l, App, Aplp2, Phactr2, F5, Clu, Vps33b, F8, Nhlrc2, Ahsg, Tex264, Tgfb2
GOBP_GLYCOSYL_COMPOUND_CATABOLIC_PROCESS	0.214751	0.398612	0.44716	1.18012	Gusb, Cdadc1, Fuca1, Adal, Gda, Gba2, Dpyd, Xdh, Nudt1, Ada, Apobec3
GOBP_V_D_J_RECOMBINATION	0.232033	0.415982	0.485331	1.1801	Lef1, Bcl11b, Tcf3, Prkdc, Lig3, Tcf7, Nhej1, Lig4
R-MMU-500792 (R-MMU-500792) - GPCR ligand binding	0.0926966	0.253137	0.319587	1.17999	Gngt2, Edn1, App, Cx3cl1, Cd55, Ece1, Gpr55, Xk, Ffar2, Vipr1, Oprd1, Gng4, Ramp1, Lpar2, Cckar, Ccl6, Gnas, Opn1sw, Nln, Anxa1, Adgre5, Gng12, Gnb5, Gng7, Psap, Cx3cr1, Ccl25, Ccl9, P2ry6, Prokr1, Adrb2, Htr5a
GOBP_MULTICELLULAR_ORGANISMAL_MOVEMENT	0.190157	0.375521	0.402263	1.17981	Gstm7, Atp8a2, Gsto1, Dmpk, Chrnb1, Myh14, Vti1a
GOCC_CORE_MEDIATOR_COMPLEX	0.214751	0.398612	0.446971	1.17962	Med22, Med24, Med16, Med20, Med23, Med25, Med14, Med8, Med17, Med27
GOBP_REGULATION_OF_TRANSPORTER_ACTIVITY	0.0716332	0.225854	0.316683	1.17935	Atp1b1, Pink1, Gstm7, Wnk4, Edn1, Gsto1, Kcnq1, Ank2, Klhl24, Gpd1l, Lrrc26, Cracr2a, App, Cacnb3, Tcaf1, Hecw2, Glrx, Nipsnap2, Ifngr2, Rxra, Rgn, Coa8, Cftr, Pkd2, Wnk2, Bcl2, Rasgrf2, Hap1, Amigo1, Ank3, Scn2b, Crbn, Chp1, Prkce, Taco1, Pdzk1, Gnb5, Nedd4, Hspa2, Akap9
GOCC_RECYCLING_ENDOSOME	0.105114	0.270128	0.329019	1.17884	Sorcs2, Amotl2, Ank2, Pdlim4, Slc9a9, Rep15, App, Rab11fip2, Clcn4, Rassf9, Vipas39, Rap2a, Tpcn1, Ulk1, Atp13a3, Abcg1, Pheta1, Atp11a, Rab11fip3, Lztr1, Optn, Zfyve27, Rab11b, Syt11, Rabep1, Myo5a, Rab11fip1, Vps50, Cftr, Vps52, Tpp1, Atp9a, Vps33b, Kcnk1, Pla2g5, Snx18, Fig4, Arfgef2, Tmem230, Pank1, Rab29, Vps53, Scamp3, B2m, Vps51, Gpr161, Atp11c, Washc1, Dennd6b, Ltf, Rab4a, Rab13, Rab12, I…
mmu03040 (03040) - Spliceosome -	0.134021	0.309237	0.333626	1.17861	Srsf6, Ncbp2, Srsf5, Ddx5, Crnkl1, Srsf1, Prpf19, Rbmx, Alyref2, Hnrnpm, Aqr, Ddx46, Prpf31, Tra2a, Eftud2, Rbm22, Snw1, Sf3b3, Acin1, Thoc2l, Cherp, Thoc1, Slu7, Lsm7, Sf3b4, Ctnnbl1, Srsf2, Prpf4, Prpf40b, Ddx39b, Puf60, Sf3b6, Xab2, Eif4a3, Hnrnpu, Eif4a3l1, Zmat2, Snrnp200, Prpf18, Sf3a2, U2af2, Thoc2, Syf2, Isy1, Prpf38b, Fus
GOBP_SULFUR_COMPOUND_CATABOLIC_PROCESS	0.220779	0.405762	0.449709	1.1786	Idua, Csad, Mlycd, Cbs, Glb1, Fitm2, Abcd1, Nudt7, Gns, Nudt19, Tst, Ggt1
GOBP_ORGANIC_ACID_TRANSPORT	0.0706675	0.223843	0.316074	1.17859	Thbs1, Slc16a10, Slc17a5, Serinc5, Edn1, Slc46a1, Slc7a4, Slc25a45, Serinc3, Agt, Slc10a3, Slc26a9, Pla2g4a, Slc43a2, Tnfrsf11a, Sfxn3, Crot, Slc25a32, Slc27a1, Pla2g2a, Xk, Slc36a1, Lrrc8d, Slc10a5, Slc25a10, Slc25a20, Slc1a5, Slc1a4, Pla2g2f, Slc22a4, Pla2g10, Slc6a7, Ctns, Slc6a6, Abcc4, Mfsd12, Pla2g5, Plin2, Slc38a10, Anxa1, Slc27a4, Abcd1, Slc25a29, Slc25a22, Psen1, Slc25a38, Slc7a8, Slc25a…
R-MMU-5696395 (R-MMU-5696395) - Formation of Incision Complex in GG-NER	0.198157	0.383889	0.414876	1.17852	Xpc, Ercc3, Ccnh, Gtf2h3, Ube2v2, Cdk7, Xpa, Chd1l, Ercc2, Ercc4, Ddb2
mmu04014 (04014) - Ras signaling pathway -	0.0932203	0.25367	0.31866	1.17818	Fgf1, Ets2, Plaat3, Pik3r3, Gngt2, Pik3r1, Zap70, Pdgfa, Mras, Gab1, Rac3, Csf1, Ksr1, Calml4, Bcl2l1, Pla2g4a, Nfkb1, Gab2, Kitl, Pla2g2a, Pla2g4c, Efna4, Gng4, Brap, Ikbkb, Pla2g2f, Pla2g10, Raf1, Rasa1, Pik3r2, Rasgrf2, Pla2g5, Ptpn11, Fgf20, Bad, Gng12, Gnb5, Tiam1, Gng7, Elk1, Prkacb, Met, Fgf2, Calm1, Rgl2
R-MMU-8849932 (R-MMU-8849932) - Synaptic adhesion-like molecules	0.228145	0.413398	0.503696	1.17785	Ptprd, Flot1, Ptprs, Grin2d
GOBP_REGULATION_OF_BONE_MINERALIZATION	0.176744	0.359389	0.37605	1.17783	Ptn, Notum, Fam20c, Ank, Mgp, Ccn1, Acvr2a, Zmpste24, Tent5a, Gpm6b, Ahsg, Nbr1, Txlng, Bmpr1a, Bmpr1b, Osr2, Ltf, Rflnb, Adrb2
mmu02010 (02010) - ABC transporters -	0.197248	0.382951	0.413957	1.17707	Abca8b, Abcg1, Abcc10, Cftr, Abcc9, Abcb8, Abca3, Abcc4, Abcb9, Abcc6, Abcd1, Abcc5, Tap1, Abcb10, Abca2, Tap2
mmu03020 (03020) - RNA polymerase -	0.221973	0.407126	0.426721	1.1765	Polr3b, Polr3e, Polr1b, Polr1a, Polr1e, Polr3f, Polr1g, Polr3h, Polr2b
GOBP_DENDRITE_MORPHOGENESIS	0.133159	0.307875	0.343045	1.17621	Ptn, Lrp4, Ptprd, Epha4, Tpbg, Cul7, Hecw2, Rap2a, Nfatc4, Tmem106b, Srcin1, Ctnnd2, Abitram, Map6, Nsmf, Cux1, Taok2, Prmt3, Kidins220, Abi3, Cdkl3, Dhx36, Lzts3, Sema3a, Nedd4, Rere, Stau2
GOCC_DISTAL_AXON	0.0766962	0.232788	0.315953	1.17548	Ptpro, Shank2, Slc18a1, Dpysl3, Pink1, Septin6, Glul, Epha4, Tpbg, App, Adgrl1, Rac3, Trpv4, Ptbp2, Myh14, Abitram, Ophn1, Flrt3, Oprd1, Zfyve27, Exoc8, Gdpd5, Myo5a, Taok2, P2rx3, Cobl, Amfr, Ap3d1, Fkbp4, Mapt, Acap3, Hap1, Sirt2, Git1, Tiam2, Inpp5j, Exoc4, Psen1, Grik5, Dixdc1, Rufy3, Elk1
GOCC_CILIARY_PLASM	0.145078	0.320439	0.346048	1.17542	Ift140, Rp1l1, Dnai4, Inpp5e, Pik3c3, Gas8, Rp1, Pik3r4, Map1lc3b, Wdr11, Gnat3, Prkar2a, Camsap3, Kifap3, Arfgef2, Dnhd1, Ttll3, Cfap36, Traf3ip1, Wdr35, Arl6, Atg14, Cep162, Cfap74, Mns1, Ift57, Wdpcp, Atg5, Rpgrip1l, Dync2h1, Dnajb13, Ak8, Bbs1, Dync2li1, Dync2i1, Bbs7, Septin9, Hydin, Spag6, Mak, Cfap100, Dnaaf1, Lca5l, Cfap45
GOBP_FATTY_ACID_DERIVATIVE_CATABOLIC_PROCESS	0.230277	0.41437	0.502551	1.17517	Hpgd, Abhd16a, Fitm2, Abcd1, Nudt7, Nudt19, Cyp4f14, Lypla2
mmu05034 (05034) - Alcoholism -	0.119114	0.289329	0.330618	1.17504	Ppp1r1b, Slc18a1, Hdac11, Gngt2, H2bc21, Gnai1, Calml4, Creb3l4, Slc29a3, H3f3a, Hdac8, Gng4, H3f5, H3f3c, Raf1, Camkk1, Hdac10, Creb3l2, Macroh2a1, Araf, Gnas, Hdac1, Slc29a1, Atf6b, Camkk2, Gng12, Gnb5, Gng7, Hdac2, Prkacb, H2aj, Calm1, Hdac7, Grin2d, Creb3
GOBP_IRON_SULFUR_CLUSTER_ASSEMBLY	0.222944	0.407781	0.448328	1.17498	Iscu, Ciapin1, Nfs1, Ciao1, Ndor1, Ciao2a, Nubp2, Xdh, Nubp1, Fxn, Ciao3, Hscb
R-MMU-156580 (R-MMU-156580) - Phase II - Conjugation of compounds	0.165468	0.345038	0.367168	1.17437	Ugt2b34, Gstm7, Gsta3, Gsto1, Gstm2, Bpnt1, Mat2a, Ugt2b35, Gstm1, Slc35b3, Ugt2b1, Ugt2b38, Mgst1, Cndp2, Ugt2b37, Comt, Papss2, Gstz1, Mtr, N6amt1
GOBP_NUCLEIC_ACID_PHOSPHODIESTER_BOND_HYDROLYSIS	0.0809969	0.239186	0.311917	1.17421	Ncbp2, Fancm, Endov, N4bp2, Exosc5, Angel2, Endod1, Xpc, Aen, Samhd1, Utp20, Ercc3, Elac2, Bop1, Rcl1, Dcp1b, Pld3, Nol9, Tsr1, Spo11, Dnase1, Slx1b, Cpsf1, Prorp, Drosha, Cpsf3, Rida, Dicer1, Rnase4, Hmga2, Xpa, Eri3, Aifm1, Nudt12, Dxo, Pnrc2, Ercc2, Eme2, Harbi1, Cstf3, Tsnax, Ercc4, Parn, Ybey, Hsf1, Xrn1, Slfn9, Rnasel, Fan1, Rexo2, Xrn2, Angel1, Alkbh1, Rpp14, Polg, Nop9, Dclre1a, Smg6, Exo…
GOBP_POSITIVE_REGULATION_OF_PHOSPHOLIPASE_ACTIVITY	0.208617	0.394678	0.409551	1.17361	Agt, Esr1, Arhgap6, Gpr55, Prkcz, Ccn1, Lpar2, Pla2g5, Gnaq, Fgf2, P2ry6
GOBP_CELL_CHEMOTAXIS	0.0924855	0.25306	0.313939	1.17351	Smoc2, Thbs1, Ptpro, Ptn, Fgf1, Edn1, Notch1, Plekhg5, Tpbg, Gab1, Csf1, Lef1, Parva, Trpv4, Mtus1, Cx3cl1, Pip5k1c, Nbl1, Dapk2, Tnfrsf11a, Mpp1, Ffar2, Lgals9, Lbp
GOBP_REGULATION_OF_EXTRINSIC_APOPTOTIC_SIGNALING_PATHWAY_IN_ABSENCE_OF_LIGAND	0.220721	0.405762	0.420786	1.1734	Cx3cl1, Bcl2l1, Ppp2r1b, Map2k5, Bcl2, Mcl1, Stradb, Ret, Ripk1, Fgfr1, Prdx2, Eya3, Wwox, Tert
GOBP_POSITIVE_REGULATION_OF_JUN_KINASE_ACTIVITY	0.2194	0.404189	0.415842	1.17226	Edn1, Map3k13, Epha4, Fzd10, Sash1, Tnfrsf11a, Dvl3, Map3k7, Map4k2, Dab2ip, Axin1
mmu04270 (04270) - Vascular smooth muscle contraction -	0.150754	0.328547	0.346558	1.17184	Kcnu1, Adcy6, Edn1, Agt, Calml4, Mylk3, Pla2g4a, Pla2g2a, Myh14, Pla2g4c, Ramp1, Gucy1a2, Pla2g2f, Pla2g10, Raf1, Gna12, Adcy1, Npr1, Araf, Gnas, Pla2g5, Gnaq, Prkce, Arhgef12, Prkacb, Calm1
GOBP_CHLORIDE_TRANSPORT	0.171765	0.35313	0.365822	1.17179	Car2, Ttyh3, Wnk4, Clcn4, Clcn5, Slc26a9, Ano8, Clcn2, Slc12a6, Slc12a9, Cftr, Slc5a1, Clcn7
GOBP_POSITIVE_REGULATION_OF_MESENCHYMAL_CELL_PROLIFERATION	0.2375	0.421536	0.475512	1.17124	Chrd, Ihh, Pdgfa, Tgfbr2, Ctnnb1, Bmpr1a, Stat1
GOBP_PROTEOGLYCAN_METABOLIC_PROCESS	0.183099	0.367063	0.381111	1.17113	Idua, Gpc1, Ihh, Ext1, Hs3st3b1, Fam20b, Sulf2, Ndst1, Chst11, Adamts7, Ext2, Chpf2, Tcf7l2, Chst12, Tm9sf2, Ctnnb1, B3galt6, Ndst2, Bmpr1b
GOBP_CERAMIDE_METABOLIC_PROCESS	0.173077	0.354614	0.36162	1.17083	Hexa, Gm2a, Sptssb, B4galt5, Cln6, Sgpl1, Sphk1, Smpd2, Degs1, Sptlc1, Degs2, Plpp1, Cers6, Gba2, Ccn1, Smpd4, Neu2, Cert1, Tm9sf2
GOBP_GLYCEROLIPID_BIOSYNTHETIC_PROCESS	0.0807453	0.238574	0.311771	1.17068	Gpld1, Pik3r3, Pik3r1, Pdgfa, Pitpnm2, Pigh, Pisd, Inpp5k, Inpp4b, Abhd3, Lpcat3, Bpnt1, Chpt1, Cdipt, Dgkz, Pip5k1c, Pla2g4a, Sik1, Slc27a1, Plscr3, Efr3b, Pigk, Ptdss1, Agpat3, Tmem150a, Pik3c2a, Pla2g4c, Abhd8, Rgn, Inpp5e, Pik3c3, Slc44a2, Pgap2, Pigg, Vac14, Pigq, Dgat1, Pik3r4, Pik3r2, Thrsp, Ttc7, Pigl, Pgap3, Pigv, Fitm2, Pnpla3, Fig4, Pigb, Inpp5j, Abhd4, Pigo, Becn1, Pitpnm3, Pigs, Pigt…
GOBP_REGULATION_OF_JUN_KINASE_ACTIVITY	0.206977	0.393365	0.38787	1.16993	Edn1, Map3k13, Epha4, Pdcd4, Fzd10, Sash1, Tnfrsf11a, Mapk8ip1, Dvl3, Map3k7, Dnaja1, Map4k2, Dab2ip, Axin1, Zfp458
GOBP_ANDROGEN_METABOLIC_PROCESS	0.235169	0.419104	0.469416	1.16982	Hsd17b11, Sgpl1, Esr1, Hsd17b6, Ugt2b35, Hsd17b4, Srd5a3
GOBP_HISTONE_DEACETYLATION	0.167866	0.348159	0.354424	1.16958	Hopx, Pink1, Hdac11, Sfpq, Zzz3, Msl3, Smarcad1, Chd3, Kat2a, Kat14, Brms1l, Hdac10, Akap8, Sgf29, Trp53, Sirt2, Hdac1, Sirt7, Chd4, Mier1, Yeats2, Ctbp1, Hdac2, BC004004, Rbbp4, Sirt1, Sap30bp, Hdac7
GOBP_MACROPHAGE_MIGRATION	0.224537	0.409098	0.415935	1.16923	Thbs1, Csf1, Trpv4, Mtus1, Cx3cl1, Cxcl17, Mmp28, Cx3cr1, Sftpd, Cd81
GOCC_PERINUCLEAR_ENDOPLASMIC_RETICULUM	0.23029	0.41437	0.491379	1.16899	Pik3r1, Cisd2, Clu, Osbpl7, Creb3l2, Cyba
GOBP_EPITHELIAL_TUBE_MORPHOGENESIS	0.0771605	0.233729	0.306932	1.16822	Rdh10, Fgf1, Kif26b, Pkhd1, Wnt6, Pbx1, Wnk4, Fzd6, Edn1, Ihh, Sox4, Epha4, Notch1, Ext1, Prickle1, Agt, Csf1, Lef1, Lgr5, Nfatc4, Esr1, Maged1, Adamts16, Tgfbr2, C2cd3, Dvl3, Tsc2, Lzts2, Greb1l, Dll4, Kat2a, Ctsh, Pkd2, Ift52, Yap1, Pkd1, Lmo4, Notch2, Bcl2, Cobl, Ift122, Efnb2, Arhgap35, Fzd2, Ctnnb1, Spint1, Tbx3, Shroom3, Psen1, Mkks, Tgfb2, Podxl, Celsr1, Ctnnbip1, Scrib, Prkacb, Megf8, Met…
GOCC_SITE_OF_POLARIZED_GROWTH	0.132626	0.307508	0.329764	1.16804	Ptpro, Shank2, Dpysl3, Pink1, Epha4, App, Adgrl1, Rac3, Trpv4, Ptbp2, Myh14, Abitram, Flrt3, Zfyve27, Exoc8, Gdpd5, Myo5a, Taok2, Cobl, Amfr, Fkbp4, Mapt, Acap3, Hap1, Sirt2, Tiam2, Inpp5j, Exoc4, Psen1
GOBP_CARTILAGE_DEVELOPMENT	0.126027	0.299267	0.328834	1.16803	Gpld1, Axin2, Edn1, Ihh, Ext1, Snx19, Wnt5b, Sox5, Trpv4, Mgp, Tgfbr1, Col11a2, Tgfbr2, Runx2, Zfp219, Sulf2, Smad5, Runx3, Kat2a, Tyms, Ccn1, Pkd1, Smad1, Chst11, Ddrgk1, Adamts7, Creb3l2, Zmpste24, Hmga2, Bmp1, Rarb, Ptpn11, Ctnnb1, Zeb1
GOBP_CELL_MIGRATION_INVOLVED_IN_SPROUTING_ANGIOGENESIS	0.205817	0.392263	0.398161	1.16778	Thbs1, Gpld1, Pik3r3, Notch1, Adtrp, Ephb4, Pik3c2a, Dll4, Map2k5, Efnb2, Plk2, Anxa1, Card10, Robo1
GOBP_CARDIOLIPIN_METABOLIC_PROCESS	0.240938	0.425042	0.499375	1.16774	Slc27a1, Plscr3, Pla2g5, Mecp2, Hadha, Ptpmt1, Tamm41, Dnajc19
GOBP_TISSUE_MIGRATION	0.111675	0.280588	0.308039	1.16761	Smoc2, Thbs1, Ptn, Lgals12, Gpld1, Fgf1, Cyp1b1, Pik3r3, Patz1, Vil1, Bcas3, Edn1, Amot, Glul, Notch1, Plekhg5, Mcc, Adtrp, Cdh13, Sash1, Agt, Synj2bp, Iqsec1, Fermt1, Atoh8, Arsb, Tesk1, Ephb4, Marveld3, Tgfbr1, Tgfbr2, Kank2, Pik3c2a, Krit1, Dll4, Map2k5, Ctsh, Pkn1, Efnb2, Kank1, Fat2, Plk2, Mecp2, Ptpn11, Anxa1, Prkce, Card10, Sema3a, Ptp4a3, Map4k4, Robo1, Tgfb2, Dab2ip, Paxip1, Epb41l5, Sir…
GOBP_NCRNA_CATABOLIC_PROCESS	0.211009	0.396479	0.410317	1.16673	Exosc5, Elac2, Drosha, Dicer1, Zswim8, Parn, Xrn1, Slfn9, Ddx49, Exosc9, Trdmt1, Zcchc8, Mrpl44, Mtrex, Exosc10, Nudt16l1, Tut4, Exosc2, Dis3, Dis3l, Exosc7, Trir, Pnpt1, Slfn8, Dis3l2
GOBP_GLOMERULUS_DEVELOPMENT	0.202765	0.388639	0.39089	1.1664	Ptpro, Pdgfa, Notch1, Ext1, Lamb2, Sulf2, Mpv17, Notch2, Bcl2
GOBP_POSITIVE_REGULATION_OF_STRIATED_MUSCLE_CELL_DIFFERENTIATION	0.231111	0.414898	0.418252	1.16588	Hopx, Edn1, Mylk3, Atp11a, Kat2a, Bcl2, Efnb2, Prox1, Mtor
GOBP_CARBOHYDRATE_TRANSMEMBRANE_TRANSPORT	0.161369	0.341182	0.355663	1.16567	Itln1, Slc5a9, Slc17a5, Sort1, Pik3r1, Edn1, Aspscr1, Inpp5k, Prkag2, Yes1, Slc27a1, Prkci, Stxbp4, Ocln, Arpp19, Slc5a1
GOBP_POLYOL_METABOLIC_PROCESS	0.186761	0.371846	0.352006	1.16513	Nudt4, Pts, Sptssb, Cd244a, Inpp5k, Inpp4b, Bpnt1, Sphk1, Ppip5k2, Sord, Sptlc1, Degs2, Pla2g4a, Coq2, Plpp1, Inpp5e, Isyna1, Mecp2, Sgpp1, Inpp5j, Sptssa, Nudt3, Fgf2
GOBP_REGULATION_OF_PHOSPHOLIPASE_ACTIVITY	0.216401	0.400575	0.39272	1.16505	Agt, Esr1, Arhgap6, Gpr55, Prkcz, Ccn1, Ppt1, Lpar2, Pla2g5, Gnaq, Anxa1, Fgf2, Bicd1, P2ry6, Abl1
R-MMU-212165 (R-MMU-212165) - Epigenetic regulation of gene expression	0.152455	0.330258	0.334297	1.16486	H2bc21, Zzz3, Ddx21, H3f3a, Kansl1, Polr1b, Kansl2, Taf1c, Setd1b, Kat2a, Kat14, Polr1a, Polr1e, Kmt2b, Sgf29, Phf20l1, Polr1g, Wdr82, Cxxc1, Ash2l, Yeats2, Paxip1, Dnmt3b, Rbbp4, H2aj, Taf1b, Mcrs1, Ercc6, Mybbp1a
R-MMU-936837 (R-MMU-936837) - Ion transport by P-type ATPases	0.210291	0.39632	0.39686	1.16396	Atp1b1, Atp8a2, Atp13a2, Atp11a, Atp1a1, Atp13a1, Atp9b, Atp9a, Camk2g, Atp10b
GOBP_REGULATION_OF_SPROUTING_ANGIOGENESIS	0.227477	0.412695	0.417365	1.16385	Thbs1, Fgf1, Glul, Synj2bp, Smad1, Cemip2, Jmjd8, Fgf2, S100a1
GOCC_GOLGI_APPARATUS_SUBCOMPARTMENT	0.107639	0.274401	0.300794	1.16382	Bace2, Sort1, Ap1s3, Wls, Cracr2a, Mbtps1, B4galt5, App, Inpp5k, Zdhhc14, Golim4, Yipf6, Lgr5, Tmem59, Nsf, Stx16, Pheta1, Atp11a, Arfip2, Golga5, Vti1a, Pik3c2a, Sulf2, Optn, Tmem87a, Atp9b, Inpp5e, Yipf1, Syt11, Nbea, Cdh1, Ap1b1, Ap4m1, Cog8, Vps52, Gcc1, Ap1m1, Atp9a, Smpd4, Cog1, B4galnt4, Ap4s1, Chpf2, Yipf2, Rab9, Man2a1, Lap3, Wdr11, Cd74, Arfgef2, Tmem230, Dop1a, St6gal1, Becn1, Cog5, B3…
GOBP_REGULATION_OF_SODIUM_ION_TRANSPORT	0.193023	0.378281	0.371562	1.16378	Atp1b1, Wnk4, Kcnq1, Klhl24, Gpd1l, Snta1, Dmpk, Hecw2, Glrx, Sik1, Atp1a1, Wnk2, Ank3, Scn2b, Chp1, Prkce, Nedd4
GOBP_GLYCOSYL_COMPOUND_BIOSYNTHETIC_PROCESS	0.246347	0.428141	0.504764	1.1636	Adk, Tyw1, Adal, Lcmt2, Tk2, Ada, Tyw5
GOCC_ENDOSOME_MEMBRANE	0.0538033	0.196206	0.291661	1.16358	Cubn, Sorcs2, Itm2b, Ifitm3, Lamp2, Sort1, Wls, Pdlim4, Epha4, Slc9a9, Napepld, Rep15, Snx19, Chmp4c, Golim4, Snx1, Rab11fip2, Clcn4, Clcn5, Tmem59, Sphk1, Rap2a, Cd320, Tpcn1, Tmem106b, Pip5k1c, Hsd17b6, Kif16b, Sppl2b, Vps33a, Dtx3l, Slc29a3, Ece1, Atp13a3, Atp13a2, Stard3, Rcc2, Sun2, Irf7, Tmem184a, Vti1a, Rab11fip3, Tbc1d5, Lztr1, Optn, Tmem175, Marchf8, Zfyve27, Rab11b, Ncstn, Map3k7, Yipf1…
GOBP_REGULATION_OF_JNK_CASCADE	0.146214	0.321593	0.339128	1.16278	Pink1, Cracr2a, Pdcd4, App, Trpv4, Rap2a, Marveld3, Gadd45g, Tgfbr3, Mapk8ip1, Sh3rf2, Zmynd11, Taok2, Fktn, Tlr3, Rb1cc1, Gps2, Dnaja1, Mturn, Mdfic, Nod1, Tlr4, Cyld, Mfhas1, Ambp, Map4k2, Sema3a, Map4k4, Tnfrsf19, Dab2ip, Dixdc1, Axin1, Myd88, Ltbr, Zfp458
GOBP_NEGATIVE_REGULATION_OF_COAGULATION	0.224537	0.409098	0.413935	1.16273	Thbs1, Edn1, Pdgfa, Adtrp
GOBP_MACROPHAGE_ACTIVATION	0.179856	0.363273	0.359233	1.16268	Thbs1, App, Sphk1, Cx3cl1, Pla2g4a, Ifngr2, Ifi35, Lbp, Clu, Syt11, Tlr3, Pla2g10, Adgrf5, Shpk, Mapt, Tlr4, Mfhas1, Prkce, Cd74, Itgam, Cx3cr1
GOBP_POSITIVE_REGULATION_OF_PROTEIN_CONTAINING_COMPLEX_DISASSEMBLY	0.24197	0.425227	0.427502	1.16098	Vil1, Trpv4, Fyco1, Irgm2, Spast, Carmil1, Washc2, Jmjd4, Irgm1
GOBP_POSITIVE_REGULATION_OF_MULTICELLULAR_ORGANISM_GROWTH	0.24	0.424078	0.457128	1.16093	Atp8a2, Vil1, Csf1, Bcl2, Mkks, Ppib
GOCC_TRANS_GOLGI_NETWORK_MEMBRANE	0.183133	0.367063	0.357544	1.16089	Ap1s3, Cracr2a, App, Lgr5, Stx16, Arfip2, Vti1a, Ap1b1, Ap4m1, Cog8, Vps52, Ap1m1, Atp9a, Cog1, Ap4s1, Rab9, Cd74, Cog5, Stx6, Rab43, Vps53, Scamp3, Arfrp1, Vps51, Cog2, Cog7, Lgr6, Tepsin, Rgp1, Pick1
GOBP_REGULATION_OF_NEURON_PROJECTION_REGENERATION	0.23913	0.423095	0.437094	1.16072	Ptn, Rtn4rl1, Epha4, Kremen1, Ptprs
R-MMU-8964315 (R-MMU-8964315) - G beta:gamma signalling through BTK	0.25261	0.43538	0.50324	1.16008	Gngt2, Gng4, Gng12, Gnb5, Gng7
GOBP_SENSORY_SYSTEM_DEVELOPMENT	0.0875	0.249217	0.30011	1.15999	Rdh10, Aldh1a3, Plaat3, Cyp1b1, Nhs, Wnt6, Atp8a2, Cryab, Stra6, Pbx1, Ihh, Twsg1, Limk2, Wnt5b, Ift140, Bcl11b, Lamb2, Tgfbr1, Rp1l1, Clcn2, Rpe65, Tspan12, Tgfbr2, Prkci, Dll4, Notch2, Col8a1, Bcl2, Ctns, Ift122, Nf2, Rp1, Zdhhc16, Ttc8, Ring1, Zhx2, Smarcd3, Naglu, Hdac1, Arhgap35, Man2a1, Rarb, Ctnnb1, Zeb1, Tcirg1, Sema3a, Psen1, Tgfb2, Gdf11, Hdac2, Stau2, Rdh13, Itgam, Slc44a4, Fgf2, Prox1…
GOBP_DEVELOPMENTAL_GROWTH_INVOLVED_IN_MORPHOGENESIS	0.106742	0.272885	0.314655	1.15935	Rdh10, Nkd1, Fgf1, Kif26b, Edn1, Map3k13, Sema3c, Notch1, App, Ext1, Csf1, Sema3f, Ulk2, Esr1, Ulk1, Fstl4, Rnf157, Lamb2, Tgfbr2, Prkcz, Flrt3, Zfyve27, Lzts2, Yap1, Cobl, Eif4g2, Mul1, Plxna1, Mapt
GOBP_TRANSFORMING_GROWTH_FACTOR_BETA_PRODUCTION	0.224537	0.409098	0.412461	1.15859	Thbs1, Itgb6, Fermt1, Cx3cl1, Lgals9, Cd46, Tgfb2, Cd2ap, Bmpr1a, Atp6ap2, Ltbp1
GOBP_SNRNA_METABOLIC_PROCESS	0.212815	0.396926	0.389955	1.15838	Ints4, Exosc5, Cc2d1a, Ice2, Snapc5, Mettl4, Mettl16, Ints14, Ints7, Cdk7, Dkc1, Ice1, Ell2, Ints8, Exosc9, Zcchc8, Ints3, Toe1, Snapc4, Mtrex, Exosc10, Exosc2, Ints9, Snapc3, Exosc7, Ints6l, Ints10, Ints1
GOBP_CELLULAR_RESPONSE_TO_FATTY_ACID	0.238095	0.421954	0.432452	1.15829	Edn1, Hmgcs2, Id3, Ffar2, Smarcd1, Cdk4, Xrcc5
GOCC_EUCHROMATIN	0.211628	0.396479	0.384007	1.15828	Bcas3, Esr1, Id2, Exosc5, Nsmf, Tcf3, Ctr9, Rbmx, Ice2, Ctnnb1, Ash2l, Ice1, Hsf1, Sirt1, Ell2, Alkbh1, Trim28, Paf1, Pelp1, Exosc10, Psip1, Cbx2
GOBP_INTERLEUKIN_5_PRODUCTION	0.25261	0.43538	0.501994	1.15721	Tnfrsf21, Lef1, Prkcz, Lgals9, Il1rap
GOBP_ANTIGEN_PROCESSING_AND_PRESENTATION_OF_PEPTIDE_ANTIGEN_VIA_MHC_CLASS_I	0.241525	0.425227	0.464339	1.15717	Tapbp, Erap1, Ikbkb, Abcb9, Ide, Mfsd6, B2m, Tapbpl, Tap1
GOBP_REGULATION_OF_MITOCHONDRIAL_GENE_EXPRESSION	0.238095	0.421954	0.431998	1.15708	Trub2, Coa3, Nsun3, Mettl4, Taco1, Lrpprc, Fastkd2, Alkbh1, Prkaa1, Rmnd1, Mpv17l2
GOBP_POSITIVE_REGULATION_OF_EPITHELIAL_TO_MESENCHYMAL_TRANSITION	0.21789	0.402505	0.406887	1.15697	Axin2, Notch1, Zfp703, Lef1, Tgfbr1, Tgfbr2, Tcf7l2, Ctnnb1, Tiam1, Tgfb2, Hdac2, Mtor, Bambi
GOBP_POSITIVE_REGULATION_OF_MAPK_CASCADE	0.0887042	0.24968	0.294638	1.15684	Thbs1, Fgf1, Trim12c, Edn1, Map3k13, Epha4, Pdgfa, Cracr2a, Notch1, Tpbg, App, Fzd10, Sash1, Ksr1, Trim5, Trpv4, Sphk1, Cx3cl1, Maged1, Gadd45g, Tgfbr1, Tnfrsf11a, Mid1, Gpr55, Kitl, Mapk8ip1, Pla2g2a, Dhx33, Dstyk, Cdk10, Dvl3, Prkcz, Icam1, Lgals9, Sh3rf2, Map3k7, Peli2, Map2k5, Wwc1, Sorbs3, Taok2, Ndst1, Tlr3, Notch2, Raf1, Cxcl17, Rb1cc1, Ccl6, Mturn, Nod1, Erbb2, Pla2g5, Tlr4, Ptpn11, Ctnnb…
GOCC_NEURON_TO_NEURON_SYNAPSE	0.0877743	0.249217	0.301015	1.15639	Ptpro, Shank2, Sorcs2, Lrp4, Ptprd, Syt12, Cryab, Add3, Epha4, Adgrl1, Crtc1, Synj2bp, Homer2, Iqsec1, Slc30a1, Nsf, Psd3, Srcin1, Ctnnd2, Atp1a1, Synpo, Nsmf, Prkcz, Flrt3, Oprd1, Tsc2, Syt11, Neurl1a, P2rx3, Igsf11, Cpeb3, Adcy1, Drosha, Abi3, Efnb2, Pkp4, Git1, Ctnnb1, Homer3, Arfgef2, Lzts3, Samd14, Rusc1, Akap9, Grik5, Bsn, Myd88, Scrib, Plekha5, Psd, Ptprs, Dlg5, Dcc, Grin2d
GOBP_NUCLEOTIDE_TRANSPORT	0.246667	0.428141	0.421776	1.15573	Slc25a23, Slc25a32, Lrrc8d, Slc35b3, Abcc4, Slc25a42, Slc29a1, Abcc6, Cr1l, Abcd1, Lrrc8c, Abcc5
GOBP_INSULIN_RECEPTOR_SIGNALING_PATHWAY	0.184539	0.369146	0.348422	1.15531	Gpld1, Pik3r3, Pik3r1, Vwa2, Inpp5k, Ncoa5, Smarcc1, Gab1, Sesn3, Agt, Rpe65, Eif4ebp2, Prkcz, Pik3c2a, Pdk2, Tsc2, Ptpre, Stxbp4, Apc, Pik3r2, Kank1, Ptpn11, Cdk4, Sik2, Ide, Slc27a4, Ahsg
GOBP_ALPHA_BETA_T_CELL_DIFFERENTIATION	0.196217	0.381773	0.349013	1.15522	Il18, Zap70, Ihh, Cracr2a, Tmem98, Lef1, Bcl11b, Rorc, Tgfbr2, Prkcz, Lgals9, Runx3, Myb, Armc5, Bcl2, Ap3d1, Ly9
GOBP_REGULATION_OF_LIPID_BIOSYNTHETIC_PROCESS	0.144357	0.319502	0.329525	1.15454	Rdh10, Gpld1, Fgf1, Idh1, Pdgfa, Mbtps1, Ccdc3, Lpcat3, Sphk1, Zbtb20, Sik1, Abcg1, Clcn2, Slc27a1, Nfkb1, Atp1a1, Scap, Rgn, Ccn1, Prmt3, Armc5, Erlin2, Wdtc1, Adgrf5, Abca3, Star, Thrsp, Fitm2, Cdk4, Anxa1, Chp1, Cd74, Abcd1
GOBP_REGULATION_OF_VIRAL_PROCESS	0.164948	0.344852	0.331484	1.15448	Ifitm3, Trim12c, Ifitm1, Hacd3, Notch1, Dhx9, Inpp5k, Tmprss2, Trim5, Morc2a, Gsn, Parp10, Lgals9, Bst2, Adar, Resf1, Trim21, Gbp7, Znfx1, Bcl2, Larp1, Ly6e, Oas1g, Mdfic, Hmga2, Oas1a, Tmprss4, Ubp1, Ddx3x, Cd74, Ilf3, Srpk1, Setdb1, Ifit1bl1, Tasor, Hexim1, Prox1, Rnasel, Oas2, Trim26, Top2b, Trim25, Trim11, Ltf, Trim28, Stat1, Ifih1
GOBP_POSITIVE_REGULATION_OF_ACUTE_INFLAMMATORY_RESPONSE	0.25625	0.437632	0.468579	1.15416	Il6st, Tnfrsf11a, Ffar2
R-MMU-112040 (R-MMU-112040) - G-protein mediated events	0.243056	0.425997	0.410411	1.1537	Adcy6, Gnai1, Gna14, Pla2g4a, Camkk1, Adcy1, Gnaq, Gnat3, Pde1c, Camkk2, Prkacb, Calm1, Gna11
R-MMU-428930 (R-MMU-428930) - Thromboxane signalling through TP receptor	0.246316	0.428141	0.454263	1.15366	Gngt2, Gna14, Gng4, Gnaq, Gng12, Gnb5, Gng7, Gna11, Aamp, Gnb4
mmu05225 (05225) - Hepatocellular carcinoma -	0.143646	0.319502	0.324869	1.15288	Pik3r3, Wnt6, Axin2, Gstm7, Gsta3, Fzd6, Pik3r1, Gsto1, Fzd10, Smarcc1, Gab1, Gstm2, Lef1, Wnt5b, Brd7, Cdk6, Bcl2l1, Gadd45g, Tgfbr1, Tgfbr2, Gstm1, Dvl3, Smarcc2, Smarcd1, Apc, Mgst1, Raf1, Pik3r2, Trp53, Araf, Smarcd3, Tcf7l2, Cdk4, Fzd2, Ctnnb1, Bad, Tcf7, Wnt10a, Tgfb2, Smarce1, Ddb2, Axin1, Elk1, Met, Mtor, Arid1a
R-MMU-112043 (R-MMU-112043) - PLC beta mediated events	0.237778	0.421806	0.41349	1.1526	Adcy6, Gna14, Pla2g4a, Camkk1, Adcy1, Gnaq, Pde1c, Camkk2, Prkacb, Calm1, Gna11
GOCC_PLATELET_ALPHA_GRANULE_MEMBRANE	0.254697	0.436704	0.499789	1.15213	Aplp2, Phactr2, Lhfpl2, Cd9, Tmx3, Cd36, Sparc, Ly6g6f, Pcdh7, Sytl4, Selp
GOBP_MESONEPHROS_DEVELOPMENT	0.193237	0.378562	0.364024	1.1521	Fgf1, Kif26b, Wnt6, Pbx1, Agt, Maged1, Adamts16, Smad5, Lzts2, Greb1l, Pkd2, Pkd1, Smad1, Bcl2, Cat, Rarb, Ctnnb1, Foxj1, Gdf11, Ctnnbip1, Fgf2, Ret, Arg2, Osr2
GOBP_NERVE_DEVELOPMENT	0.208333	0.394418	0.381037	1.1521	Edn1, Nptx1, Ext1, Sema3f, Ece1, Sulf2, Lrig1, Nav2, Dicer1, Nrtn, Ctnnb1, Tcirg1, Sema3a
R-MMU-375276 (R-MMU-375276) - Peptide ligand-binding receptors	0.192214	0.377653	0.348509	1.15204	Edn1, App, Cx3cl1, Ece1, Xk, Oprd1, Cckar, Ccl6, Nln, Anxa1, Psap, Cx3cr1, Ccl25, Ccl9, Prokr1
GOBP_REGULATION_OF_VIRAL_ENTRY_INTO_HOST_CELL	0.248889	0.430638	0.420338	1.15179	Ifitm3, Trim12c, Ifitm1, Tmprss2, Trim5, Gsn, Lgals9, Trim21, Ly6e, Tmprss4, Cd74, Trim26, Trim25, Trim11
GOBP_HISTONE_H3_K4_TRIMETHYLATION	0.254777	0.436704	0.460162	1.15133	Bend3, Setd1b, Ctr9, Nfyc, Tet3, Rtf1, Wdr82
GOBP_DIOL_METABOLIC_PROCESS	0.255411	0.437068	0.439272	1.15124	Pts, Sptssb, Sphk1, Sptlc1, Degs2, Plpp1, Sgpp1, Sptssa
GOBP_NEGATIVE_REGULATION_OF_CHEMOTAXIS	0.230769	0.414541	0.390997	1.15105	Thbs1, Ptpro, Sema3c, Notch1, Sema3f, Nbl1, Mmp28, Ryk, Sema3a, St6gal1, Robo1
GOBP_POSITIVE_REGULATION_OF_CARBOHYDRATE_METABOLIC_PROCESS	0.216019	0.400251	0.379168	1.15104	Gpld1, Cd244a, App, Gpd1, Zbtb20, Nfkb1, Rgn, Kat2a, Arpp19, Slc4a4, Prkce, Psen1, Sirt1, P2ry6, Gapdhs, Prkaa1, Egf
R-MMU-451326 (R-MMU-451326) - Activation of kainate receptors upon glutamate binding	0.256522	0.437958	0.433428	1.15098	Gngt2, Ncald, Gng4, Gng12, Gnb5, Gng7, Grik5, Calm1
GOBP_AORTA_DEVELOPMENT	0.230769	0.414541	0.390883	1.15072	Sox4, Notch1, Prickle1, Dll4, Ndst1, Pkd2, Nprl3, Efnb2, Snx17, Robo1, Tgfb2, Prox1, Bmpr1a, Dctn5
R-MMU-199220 (R-MMU-199220) - Vitamin B5 (pantothenate) metabolism	0.254697	0.436704	0.499113	1.15057	Dcakd, Slc25a16, Aasdhppt, Slc25a42, Pank1, Fasn, Ppcs
GOBP_PROTEIN_KINASE_C_SIGNALING	0.259657	0.440849	0.448406	1.15055	Adgrg1, Gpd1l, Prkcz, Flot1, Prss33, Ankrd1, Dgkq, Ulk4
GOCC_COP9_SIGNALOSOME	0.254697	0.436704	0.499087	1.15051	Cops7a, Gps1, Cops7b, Plcg1
GOBP_POSITIVE_REGULATION_OF_WNT_SIGNALING_PATHWAY	0.184615	0.369162	0.337947	1.14984	Nkd1, Fam53b, Wls, Dkk2, Sox4, Lef1, Wnt5b, Lgr5, Amer1, Nfkb1, Sulf2, Wnk2, Yap1, Kank1, Rnf220, Tmem9, Ddx3x, Nle1, Dixdc1, Lrrk1, Fgf2, Csnk1e, Gskip, Ttc21b, Bambi, Cdc73, Abl1, Atp6ap2, Egf, Lgr6, Ptk7, Lgr4, Src, Gid8, Sema5a, Jrk
GOBP_MESENCHYMAL_CELL_DIFFERENTIATION	0.118644	0.289228	0.313184	1.14983	Rdh10, Axin2, Edn1, Sema3c, Epha4, Notch1, Zfp703, Pdcd4, Ext1, Lef1, Cul7, Amer1, Sema3f, Tgfbr1, Ddx17, Ddx5, Tgfbr2, Kitl, Tgfbr3, Polr1b, Nolc1, Il17rd, Bcl2, Phldb1, Tcf7l2, Nrtn, Mcrip1, Phldb2, Pef1, Hmga2, Fbxl17, Ctnnb1, Zfp750, Tbx3, Sema3a, Tiam1, Wnt10a, Tgfb2, Dab2ip, Hdac2, Tasor, Epb41l5, Mtor, Bmpr1a, Ret, Fuz, Dlg5, Pitx2, Trim28, Bambi, Rflnb
GOBP_MATURATION_OF_LSU_RRNA_FROM_TRICISTRONIC_RRNA_TRANSCRIPT_SSU_RRNA_5_8S_RRNA_LSU_RRNA	0.254697	0.436704	0.498729	1.14968	Ftsj3, Bop1, Nol9, Nifk, Ddx18, Wdr12
GOBP_DIGESTIVE_TRACT_MORPHOGENESIS	0.243182	0.42608	0.41056	1.14962	Stra6, Ihh, Notch1, Id2, Bcl2, Hoxa13, Ctnnb1, Epb41l5, Percc1
GOBP_REGULATION_OF_SYNAPSE_STRUCTURE_OR_ACTIVITY	0.137741	0.313142	0.321449	1.14943	Ptpro, Shank2, Lrp4, Ptprd, Epha4, Nptx1, Gpc4, Dmpk, Tpbg, App, Adgrl1, Agrn, Sema3f, Nfatc4, Srcin1, Lingo2, Flrt3, Ppt1, Neurl1a, Eif4g1, Igsf9, Abi3, Amigo1, Il1rap, Dctn1, Dhx36, Lzts3, Nedd4, Dab2ip, Stau2, Pgrmc1, Ntng2, Dlg5, Caprin1, Adnp, Amigo3, Abl1, Cdkl5
GOBP_ELECTRON_TRANSPORT_CHAIN	0.165333	0.344891	0.325538	1.14866	Rdh1, Cyb5a, Pdia5, Pink1, Dhrs3, Gpd1, Gpx2, Bid, Degs1, Hsd17b6, Ndufa8, Enox2, Uqcc3, Etfrf1, Immp2l, Iscu, Glrx2, Ciapin1, Sod2, Afg1l, Etfdh, Aldh4a1, Ndor1, Slc25a22, Cyba, Uqcr10, Aifm2, Ndufa1, Ndufa7, Ndufb2, Ndufs1, Mybbp1a, Ndufa10, Sdhb, Ndufb4, Etfb, Idh3b, Coq9, Sdhaf2
GOBP_REGULATION_OF_ALTERNATIVE_MRNA_SPLICING_VIA_SPLICEOSOME	0.221198	0.406118	0.384921	1.14859	Srsf6, Tia1, Rbm15b, Ddx17, Ddx5, Rbm10, Thrap3, Rbmx, Khdrbs1, Wtap, Rbm5, Rbm11, Srsf2, Puf60, Hnrnpu, Fmr1, Mbnl3, Mbnl1
GOBP_HISTONE_H3_K4_METHYLATION	0.211628	0.396479	0.370752	1.14818	Bend3, Kansl1, Kansl2, Setd1b, Ctr9, Nfyc, Tet3, Myb, Kmt2b, Rtf1, Macroh2a1, Ctnnb1, Wdr82, Cxxc1, Ash2l, Wdr5b, Snw1, Paxip1, Dnmt3b, Setd4, Mcrs1
GOBP_REGULATION_OF_CELL_SUBSTRATE_JUNCTION_ORGANIZATION	0.211628	0.396479	0.370678	1.14795	Thbs1, Bcas3, Pik3r1, Iqsec1, Ldb1, Arhgap6, Poldip2, Rcc2, Limch1, Phldb2, Col16a1, Camsap3, Fam107a, Gpm6b, Map4k4, Epb41l5
GOBP_NEGATIVE_REGULATION_OF_LOCOMOTION	0.0972644	0.259708	0.302103	1.14749	Thbs1, Ptpro, Dpysl3, Cyp1b1, Adgrg1, Patz1, Chrd, Ifitm1, Sema3c, Epha4, Notch1, Dach1, Mcc, Adtrp, Tcaf1, Synj2bp, Srgap1, Trp53inp1, Sema3f, Cx3cl1, Rap2a, Marveld3, Nbl1, Ap1ar, Zmynd8, Ccdc125, Bst2, Rgn, Krit1, Dll4, Limch1, Scai, Map2k5, Cdh1, Arhgdib, Bcl2, Gna12, Abhd2, Nf2, Ripor2, Phldb2, Kank1, Mmp28, Ptprk, Mecp2, Cd74, Ryk, Card10, Sema3a, St6gal1, Robo1
GOBP_GOLGI_VESICLE_TRANSPORT	0.0843373	0.244642	0.29942	1.14749	Ap3s2, Sort1, Tapbp, Snx1, Nsf, Kif16b, Arf3, Kif1c, Ap1ar, Prkci, Nrbp2, Golga5, Vti1a, Arfgap3, Vps35l, Optn, Spast, Scap, Atp9b, Exoc8, Rabep1, Dnajc28, Myo5a, Trappc12, Ap4m1, Bbs2, Cog8, Ergic3, Arfgap2, Vps52, Lypla1, Atp9a, Bcap29, Stx5a, Cog1, Ap3d1, Creb3l2, Mia2, Steep1, Trappc10, Use1, Pef1, Bicd2, Spire2, Ank3, Lman2l, Sec31a, Arfgef2, Dop1a, Exoc4, Cog5, Rab29, Sec31b, Stx6, Nbas, Va…
GOBP_TRANSITION_METAL_ION_TRANSPORT	0.20331	0.388856	0.34662	1.1473	Slc39a8, Slc30a2, Tcn2, Slc40a1, Slc46a1, Rep15, Cp, Slc30a1, Slc39a9, Slc39a11, Rab11b, Atp13a1, Slc39a6, Iscu, Arhgap1, Fkbp4, Slc30a5, Slc39a3
GOBP_SENSORY_ORGAN_DEVELOPMENT	0.104095	0.269432	0.288244	1.14657	Rdh10, Aldh1a3, Plaat3, Cyp1b1, Nhs, Wnt6, Atp8a2, Cryab, Stra6, Pbx1, Fzd6, Edn1, Ihh, Mycl, Kcnq1, Epha4, Pdgfa, Notch1, Twsg1, Limk2, Lef1, Wnt5b, Tshz1, Lgr5, Ift140, Bcl11b, Ascl2, Lamb2, Tgfbr1, Ece1, Rp1l1, Clcn2, Rpe65, Tspan12, Tgfbr2, Prkci, Lrig1, Myo6, Dll4, Mpv17, Notch2, Col8a1, Bcl2, Ctns, Ift122, Nf2, Rp1, Zdhhc16, Ttc8, Ring1, Zhx2, Smarcd3, Ttc39c, Naglu, Hdac1, Arhgap35, Man2a1…
GOBP_REGULATION_OF_CATION_TRANSMEMBRANE_TRANSPORT	0.104938	0.269934	0.303251	1.1465	Atp1b1, Pink1, Gstm7, Wnk4, Edn1, Gsto1, Kcnq1, Ank2, Klhl24, Gpd1l, Lrrc26, Cracr2a, Snta1, App, Cacnb3, Agt, Hecw2, Cx3cl1, Slc30a1, Glrx, Slc43a2, Nipsnap2, Ifngr2, Rgn, Coa8, Iscu, Pkd2, Wnk2, Rasgrf2, Hap1, Amigo1, Ank3, Slc30a5, Scn2b, Crbn, Dnajc30, Chp1, Prkce, Taco1, Tcirg1, Cyba, Pdzk1, Gnb5, Nedd4, Hspa2, Akap9
mmu05213 (05213) - Endometrial cancer -	0.227053	0.412387	0.379732	1.14557	Pik3r3, Axin2, Pik3r1, Lef1, Gadd45g, Cdh1, Apc, Raf1, Pik3r2, Trp53, Araf, Tcf7l2, Erbb2, Ctnnb1, Bad, Tcf7, Ddb2, Axin1, Elk1
GOBP_NEGATIVE_REGULATION_OF_ENDOTHELIAL_CELL_PROLIFERATION	0.276956	0.454707	0.417341	1.14549	Thbs1, Synj2bp, Atoh8, Tgfbr1, Krit1, Dll4
GOBP_MAINTENANCE_OF_SYNAPSE_STRUCTURE	0.255864	0.437525	0.489827	1.14542	Shank2, Ophn1, Dctn1, Bsn, Sdf4
mmu04980 (04980) - Cobalamin transport and metabolism -	0.253112	0.435575	0.481134	1.14462	Tcn2, Zfp523, Cd320, Mmachc, Mtr, Mmaa, Mmut
mmu04662 (04662) - B cell receptor signaling pathway -	0.211628	0.396479	0.361791	1.14458	Pik3r3, Blnk, Pik3r1, Ifitm1, Pik3ap1, Rac3, Dapp1, Nfkb1, Ikbkb, Raf1, Pik3r2
GOBP_EAR_DEVELOPMENT	0.144476	0.319502	0.317926	1.14457	Rdh10, Aldh1a3, Atp8a2, Stra6, Fzd6, Edn1, Mycl, Kcnq1, Epha4, Pdgfa, Notch1, Tshz1, Lgr5, Ece1, Lrig1, Myo6, Mpv17, Bcl2, Ttc8, Ttc39c, Naglu, Hoxa13, Ift88, Ift20, Ptpn11, Fzd2, Fgf20, Zeb1, Tbx3, Tgfb2, Slc4a7, Slc44a4, Scrib, Myo3b, Prox1, Oc90, Osr2
GOCC_PLATELET_ALPHA_GRANULE_LUMEN	0.231121	0.414898	0.385256	1.14442	Thbs1, Vwf, Pdgfa, Pcyox1l, App, F5, Clu, F8, Nhlrc2, Ahsg, Tex264, Tgfb2
GOBP_DENDRITE_DEVELOPMENT	0.121739	0.293466	0.309161	1.14433	Ptn, Lrp4, Ptprd, Epha4, Tpbg, App, Crtc1, Cul7, Iqsec1, Hecw2, Rap2a, Nfatc4, Tmem106b, Srcin1, Fstl4, Ctnnd2, Abitram, Map6, Nsmf, Cux1, Foxo6, Taok2, Prmt3, Neurl1a, Cobl, Camk1d, Cpeb3, Eif4g2, Kidins220, Igsf9, Abi3, Mecp2, Cdkl3, Dhx36, Lzts3, Sema3a, Psen1, Nedd4, Rere, Dab2ip, Hdac2, Stau2, Ptprs, Dlg5, Slc12a5, Dcc, Caprin1, Celsr2, Fbxo31, Abl1, Cdkl5
GOBP_ADULT_LOCOMOTORY_BEHAVIOR	0.230216	0.41437	0.380069	1.14379	Shank2, Epha4, App, Oprd1, Abhd12, Ppt1, Ctns, Zmpste24, Nr4a2, Mecp2, Cnp, Grin2d, Pum1
GOBP_CELL_MORPHOGENESIS_INVOLVED_IN_NEURON_DIFFERENTIATION	0.0819596	0.240117	0.286768	1.14379	Ptpro, Ptn, Lrp4, Ptprd, Ephb6, Atp8a2, Edn1, Map3k13, Sema3c, Epha4, Nptx1, Notch1, Tpbg, B4galt5, Tbcd, App, Ext1, Enah, Evx1, Cul7, Hecw2, Sema3f, Ulk2, Bcl11b, Rap2a, Aplp2, Nfatc4, Tmem106b, Crppa, Srcin1, Ulk1, Ephb4, Fstl4, Lamb2, Ece1, Ctnnd2, Abitram, Xk, Ophn1, Szt2, Map6, Nsmf, Flrt3, Spast, Cux1, Efna4, Zfyve27, Taok2, Prmt3, Pla2g10, Notch2, Bcl2, Cobl, Eif4g2, Zdhhc17, Cckar, Adcy1,…
GOBP_PEPTIDYL_L_CYSTEINE_S_PALMITOYLATION	0.262712	0.44307	0.458855	1.1435	Zdhhc14, Zdhhc4, Zdhhc3, Zdhhc24, Zdhhc9, Zdhhc1, Zdhhc17, Golga7b, Zdhhc6, Zdhhc8, Zdhhc23
GOBP_SYNAPSE_ORGANIZATION	0.101587	0.266235	0.293522	1.1435	Ptpro, Shank2, Lrp4, Ptprd, Adgrl3, Pdzrn3, Arhgap39, Epha4, Nptx1, Gpc4, Snta1, Dmpk, Tpbg, App, Cacnb3, Adgrl1, Sptbn2, Agrn, Chrnb1, Sema3f, Cx3cl1, Nfatc4, Srcin1, Lamb2, Ctnnd2, Lingo2, Synpo, Ophn1, Flrt3, Cdh1, Prmt3, Pcdhb17, Pcdhb19, Neurl1a, Pcdhb5, Eif4g1, Igsf9, Abi3, Efnb2, Mapt, Amigo1, Erbb2, Il1rap, Mesd, Pcdhb20, Dctn1, Ank3, Mecp2, Ctnnb1, Ryk, Dhx36, Lzts3, Psen1, Nedd4, Dab2ip…
R-MMU-204174 (R-MMU-204174) - Regulation of pyruvate dehydrogenase (PDH) complex	0.26096	0.441493	0.496029	1.14346	Pdha1, Rxra, Pdk2, Pdpr, Gstz1, Pdp1, Pdhx
GOBP_RHO_PROTEIN_SIGNAL_TRANSDUCTION	0.189744	0.375254	0.336066	1.14344	Prag1, Adgrg1, Hacd3, Arhgap42, Plekhg5, Cdh13, Synj2bp, Cdc42ep1, Tax1bp3, Arhgap6, Mcf2l, Gpr55, Ccdc125, Ophn1, Eps8l1, Kank2, Cdc42se2, Scai, Ctnnal1, Arhgdib, Arhgap1, Raf1, Gna12, Arhgef18, Ripor2, Rasgrf2, Flot1, Kank1, Arhgap35, Eps8l2, Cdc42ep3
GOBP_REGULATION_OF_CELL_MATRIX_ADHESION	0.19603	0.381773	0.338431	1.14333	Thbs1, Pkhd1, Bcas3, Pik3r1, Cdh13, Csf1, Fermt1, Cdk6, Cx3cl1, Ldb1, Arhgap6, Poldip2, Rcc2, Prkcz, Limch1, Bcl2, Nf2, Rasa1, Phldb2, Col16a1, Camsap3, Fam107a, Gpm6b, Map4k4
GOBP_SPECIFICATION_OF_ANIMAL_ORGAN_IDENTITY	0.255965	0.437561	0.433047	1.14287	Fgf1, Axin2, Ext1, Smarcd3, Ctnnb1, Robo1, Fgf2
mmu00020 (00020) - Citrate cycle (TCA cycle) -	0.252677	0.43538	0.420733	1.1426	Idh1, Pdha1, Idh2, Suclg2, Idh3a, Ogdh, Aco1, Idh3g, Sdhb, Idh3b, Sucla2, Suclg1, Sdhd, Sdha
R-MMU-162710 (R-MMU-162710) - Synthesis of glycosylphosphatidylinositol (GPI)	0.260128	0.440849	0.488404	1.14209	Pigh, Pigg, Pigq, Pigl, Pigv, Pigb, Pigw, Pigp
mmu01040 (01040) - Biosynthesis of unsaturated fatty acids -	0.285412	0.461441	0.415891	1.14151	Acot1, Hacd3, Acot2, Hacd2, Acox3, Scp2, Hsd17b4, Hacd4, Acaa1a, Acot5
GOBP_ENGULFMENT_OF_APOPTOTIC_CELL	0.265136	0.445352	0.495093	1.1413	Thbs1, Becn1, Xkr4, Xkr6
GOBP_CARDIAC_CELL_DEVELOPMENT	0.223005	0.407781	0.371264	1.14087	Sorbs2, Edn1, Notch1, Pdcd4, Agt, Mylk3, Fhod3, Tgfbr3, Zmpste24, Nebl, Tbx3, Prox1, Mtor, Bmpr1a
GOBP_REGULATION_OF_NEURON_PROJECTION_DEVELOPMENT	0.0930233	0.25367	0.290461	1.14012	Ptpro, Ptn, Lrp4, Dpysl3, Ptprd, Prag1, Rtn4rl1, Adcy6, Atp8a2, Map3k13, Sema3c, Epha4, Agt, Crtc1, Cul7, Trpv4, Hecw2, Sema3f, Ulk2, Cx3cl1, Rap2a, Arsb, Nfatc4, Tmem106b, Itm2c, Srcin1, Ulk1, Fstl4, Prkci, Xk, Map6, Nsmf, Cux1, Zfyve27, Cobl, Camk2g, Camk1d, Eif4g2, Cbfa2t2, Enc1, Creb3l2, Kidins220, Plxna1, Fkbp4, Abi3, Efnb2, Mapt, Acap3, Amigo1, Kank1, Arhgap35, Cdkl3, Tiam2, Bag5, Fig4, Inp…
GOBP_TRANSCRIPTION_BY_RNA_POLYMERASE_III	0.232719	0.416659	0.38202	1.13993	Brf1, Zfp523, Ddx21, Gtf3c6, Ice2, Snapc5, Ivns1abp, Polr3f, Gtf3c4, Polr3h, Dhx36, Ice1, Mtor, Ercc6, Mybbp1a, Maf1, Gtf3c2, Ro60, Gtf3a, Rptor, Snapc4, Chd8, Polr2l, Tenm1, Snapc3
GOBP_LIPID_EXPORT_FROM_CELL	0.255556	0.437137	0.415809	1.13938	Edn1, Kcnq1, Agt, Pla2g4a, Tnfrsf11a, Pla2g10, Abcc4, Ptpn11, C1qtnf1, Cry2
R-MMU-373080 (R-MMU-373080) - Class B/2 (Secretin family receptors)	0.260369	0.440849	0.405783	1.13935	Gngt2, Cd55, Vipr1, Gng4, Ramp1, Gnas, Adgre5, Gng12, Gnb5, Gng7
R-MMU-2428928 (R-MMU-2428928) - IRS-related events triggered by IGF1R	0.244444	0.426465	0.408671	1.13917	Fgf1, Pik3r1, Gab1, Pik3c3, Pik3r4, Pik3r2, Ptpn11, Fgf20, Fgf2
GOBP_GLYCOSYL_COMPOUND_METABOLIC_PROCESS	0.207459	0.394084	0.365341	1.13913	Adk, Gusb, Tyw1, Cdadc1, Fuca1, Ppat, Prpsap2, Adal, Gda, Gba2, Nme4, Macrod1, Nt5c2, Dpyd, Lcmt2, Atic, Tk2, Xdh, Nme5, Nudt1, Macrod2
GOBP_REGULATION_OF_MEMBRANE_PROTEIN_ECTODOMAIN_PROTEOLYSIS	0.271762	0.45074	0.45527	1.13909	Gpld1, Timp2, Snx33
GOBP_ISOPRENOID_BIOSYNTHETIC_PROCESS	0.254818	0.436704	0.419343	1.13882	Rdh10, Aldh1a3, Hmgcs2, Crppa, Rpe65, Coq2, Prmt3, Srd5a3
GOBP_NEGATIVE_REGULATION_OF_NERVOUS_SYSTEM_DEVELOPMENT	0.195373	0.381479	0.335154	1.13858	Ptn, Lrp4, Sema3c, Notch1, Tmem98, Ctdsp1, Sema3f, Ulk2, Nfatc4, Ulk1, Fstl4, Ascl2, Hook3, Trp53, Dicer1, Sirt2, Kdm4a, Ctnnb1, Cdkl3, Ryk, Sema3a, Psen1, Rufy3, B2m, Mbp, Bmpr1a, Ptprs, Dcc, Trim11
GOBP_POSITIVE_REGULATION_OF_OLIGODENDROCYTE_DIFFERENTIATION	0.26556	0.445373	0.478548	1.13847	Ptn, Aspa, Hdac1, Hdac2, Mtor
GOBP_AUTONOMIC_NERVOUS_SYSTEM_DEVELOPMENT	0.252252	0.435065	0.408174	1.13822	Isx, Sox4, Sema3f, Nav2, Ctnnb1, Sema3a, Ret, Fzd3, Kif26a
GOBP_CARBOXYLIC_ACID_TRANSPORT	0.13764	0.313142	0.308263	1.13818	Slc17a5, Serinc5, Edn1, Slc46a1, Serinc3, Agt, Slc16a4, Slc10a3, Slc26a9, Pla2g4a, Slc43a2, Tnfrsf11a, Sfxn3, Slc25a32, Slc27a1, Pla2g2a, Slc36a1, Slc17a4, Lrrc8d, Slc10a5, Slc25a10, Slc1a5, Slc1a4, Abcc10, Pla2g2f, Pla2g10, Slc6a7, Ctns, Slc6a6, Abcc4, Mfsd12, Pla2g5, Abcc6, Anxa1, Slc27a4, Slc25a29, Slc25a22, Psen1, Slc25a38, Slc7a8, Slc16a13, Psap, Slc25a15, Slc66a1, Lrrc8c, Oc90, Slc16a11, Sl…
R-MMU-1266695 (R-MMU-1266695) - Interleukin-7 signaling	0.272532	0.451235	0.443467	1.13787	Pik3r3, Pik3r1, Pik3r2, Brwd1
GOBP_ORGANIC_CYCLIC_COMPOUND_CATABOLIC_PROCESS	0.0959979	0.257982	0.286579	1.1375	Sult1a1, Nudt4, Tent5c, Dpysl3, Entpd8, Hsd17b11, Axin2, Pon3, Ago1, Ncbp2, Dhx9, Cyp2f2, Sidt2, Hsd17b6, Hsd17b14, Cdadc1, Exosc5, Aldh6a1, Angel2, Ddx5, Nbdy, Rbm10, Ago4, Thrap3, Mlycd, Samhd1, Elac2, Adal, Rgn, Gda, Dcp1b, Cirbp, Mov10, Tet3, Traf3ip2, Secisbp2, Hnrnpm, Tnrc6a, Larp1, Gtpbp1, Ctif, Fhit, Cpeb3, Acaa1a, Aasdhppt, Dnase1, Nt5c2, Nt5m, Drosha, Zhx2, Mettl16, Rida, Dicer1, Upf3b,…
GOBP_POSITIVE_REGULATION_OF_INNATE_IMMUNE_RESPONSE	0.201531	0.387234	0.337004	1.13732	Trim12c, Sfpq, Dhx9, Trim5, Polr3b, Parp9, Irf7, Irgm2, Ifi35, Ffar2, Lbp, Map3k7, Ikbkb, Zbp1, Znfx1, Irgm1, Pla2g5, Ikbke, Irf3, Polr3f, Prkdc, Tlr4, Xrcc5, Trim56, Hexim1, Crebbp, Lamp1
GOCC_CELL_BODY	0.0688027	0.221043	0.286671	1.13727	Shank2, Sorbs2, Sorcs2, Lrp4, Ppp1r1b, Dpysl3, Pink1, Rtn4rl1, Cryab, Kcnq1, Klhl24, Glul, Epha4, App, Il6st, Rac3, Crtc1, Sptbn2, Evx1, Cx3cl1, Srcin1, Myo1d, Rnf157, Myo10, Ptbp2, Atp13a2, Clcn2, Rpe65, Ctnnd2, Mapk8ip1, Synpo, Vti1a, Nsmf, Prkcz, Srr, Syt11, Slc1a4, Ppt1, Neurl1a, Glrx2, Txn2, P2rx3, Cobl, Gna12, Amfr, Kcnk1, Slc6a6, Nf2, Enc1, Numa1, Mul1, Fkbp4, Rogdi, Mapt, Steep1, Sirt2, A…
GOBP_GLIOGENESIS	0.106383	0.272226	0.304152	1.13713	Apcdd1, Ptn, Adgrg1, Hdac11, Gpc1, Aspa, Sox4, Epha4, Notch1, B4galt5, Tnfrsf21, App, Il6st, Tmem98, Csf1, Lef1, Tppp, Cdk6, Cx3cl1, Id2, Ascl2, Lamb2, Prkci, Ncstn, Clu, Prpf19, Nf2, Mapt, Dicer1, Sirt2, Erbb2, Myrf, Kdm4a, Hdac1, Eif2b1, Tlr4, Ptpn11, Ctnnb1, Spint1, Anxa1, Ercc2, Psen1, Tgfb2, Dab2ip, Hdac2, Cx3cr1, Eif2b4, Scrib, Fgf2, Med12, Mtor, Mboat7, Cnp, Mettl3
GOBP_REGULATION_OF_ALPHA_BETA_T_CELL_ACTIVATION	0.213942	0.397931	0.35116	1.13696	Il18, Zap70, Ihh, Twsg1, Cd55, Tgfbr2, Hsph1, Mapk8ip1, Prkcz, Lgals9, Runx3, Myb, Ap3d1, Anxa1, Cd55b
GOBP_DETECTION_OF_STIMULUS	0.144068	0.319502	0.309601	1.13667	Pigr, Atp8a2, Gngt2, Kcnq1, Dach1, Grk4, Rpe65, Lbp, Pkd2, Yap1, Pkd1, Rp1, Sod2, Nod1, Reep6, Rtp4, Gnaq, Nr2f6, Tlr4, Opn1sw, Ctnnb1, Gnat3, Mkks, Camkmt, Unc119, Calm1, Ccdc66, Gna11, Nr2e3, Stim1, Pglyrp4
GOBP_REGULATION_OF_CHROMATIN_ORGANIZATION	0.261468	0.441642	0.39536	1.13635	Zfp445, Atf7ip, Morc2a, Parp10, Ctr9, Resf1, Mettl4, Macroh2a1, Setdb1, Pphln1, Tasor, Trim28, Phf2, L3mbtl3, Hnrnpu
GOCC_RNA_POLYMERASE_III_COMPLEX	0.271047	0.450247	0.467161	1.13592	Polr3b, Polr3e, Polr3f, Polr3h, Polr2l, Polr3d, Polr3a, Polr1c
GOBP_PROTEIN_TARGETING_TO_PEROXISOME	0.271047	0.450247	0.466873	1.13522	Pex6, Pex16, Pex1, Pex12, Pex2, Pex26, Lonp2, Pex10, Pex5l
GOBP_TUMOR_NECROSIS_FACTOR_SUPERFAMILY_CYTOKINE_PRODUCTION	0.172414	0.354061	0.321371	1.13502	Thbs1, Rigi, Pik3r1, App, Dhx9, Cx3cl1, Zbtb20, Nfatc4, Lgals9, Lbp, Clu, Syt11, Tnfrsf8, Tlr3, Akap8, Oas1g, Dicer1, Nod1, Oas1a, Tlr4, Ptpn11, Arfgef2, Cyba, Psen1, Hdac2, Cx3cr1, Myd88, Setd4, Oas2, Arg2, Ltf, Ripk1
R-MMU-72086 (R-MMU-72086) - mRNA Capping	0.25974	0.440849	0.423725	1.13492	Ncbp2, Ercc3, Ccnh, Gtf2h3, Cdk7, Ercc2, Polr2b, Supt5, Polr2l, Polr2i
GOBP_NEUROBLAST_PROLIFERATION	0.248292	0.430017	0.390146	1.1348	Ptn, Notch1, Lef1, Sox5, Cx3cl1, Eml1, Daglb, Trp53, Smarcd3, Tead3, Ctnnb1
GOBP_CARDIAC_ATRIUM_MORPHOGENESIS	0.267819	0.447357	0.438043	1.13476	Sox4, Notch1, Dll4, Ccn1, Notch2, Tgfb2, Prox1
GOBP_CAMERA_TYPE_EYE_PHOTORECEPTOR_CELL_DIFFERENTIATION	0.271784	0.45074	0.476965	1.1347	Ihh, Rp1, Ttc8, Naglu
GOBP_BONE_DEVELOPMENT	0.16763	0.347937	0.31	1.13468	Notum, Fam20c, Tgm2, Axin2, Sp5, Ihh, Dhrs3, Ext1, Trpv4, Itgb6, Amer1, Tgfbr2, Runx2, Pls3, Prpsap2, Sulf2, Smad5, Rgn, Foxn3, Kat2a, Mpig6b, Smad1, Notch2, Adamts7, Zmpste24, Ext2, Trp53, Gnas, Rab23, Rarb, Papss2, Ptpn11, Slc38a10, Thpo
GOBP_RELAXATION_OF_MUSCLE	0.267819	0.447357	0.437947	1.13451	Atp1b1, Gstm7, Atp1a1, Gsn
GOBP_RESPONSE_TO_ZINC_ION	0.270208	0.449712	0.402445	1.13449	Slc30a2, Mt2, Slc30a1, Atp13a2, Sod2, Parp1, Slc30a5, D2hgdh
GOBP_REGULATION_OF_GENE_EXPRESSION_EPIGENETIC	0.207792	0.394084	0.330484	1.13412	Zfp445, Kcnq1, Atf7ip, Epc1, Bmi1, Bend3, Morc2a, Rbm15b, H3f3a, Ctr9, Resf1, Smarcd1, Znfx1, Kdm1b, Macroh2a1, Sirt2, Hmga2, Hdac1, Mecp2, Smyd5, Ppm1d, Setdb1, Pphln1, Ctbp1, Axin1, Tasor, Scmh1, Sirt1, Cenpv, Nrde2, Arid1a, Mettl3, Arid1b, Trim28, Rrp8, Phf2, L3mbtl3, Cdyl, Hnrnpu
GOBP_MYELOID_DENDRITIC_CELL_ACTIVATION	0.265263	0.445373	0.446452	1.13382	Tspan32, Itgb6, Tgfbr2, Notch2, Psen1, Ltbr
GOBP_PHOSPHOLIPID_DEPHOSPHORYLATION	0.24537	0.427284	0.403539	1.13353	Inpp5k, Inpp4b, Plpp6, Plpp1, Inpp5e, Pip4p2, Mtmr9, Sgpp1, Fig4, Inpp5j
GOBP_CENTRAL_NERVOUS_SYSTEM_NEURON_AXONOGENESIS	0.264574	0.444957	0.411062	1.13332	Ephb6, Epha4, B4galt5, Szt2, Nr4a2, Arhgap35, Grcc10, Dcc
GOBP_DOPAMINE_METABOLIC_PROCESS	0.272727	0.451235	0.432215	1.13275	Sult1a1, Nr4a2, Npr1, Comt, Tgfb2, Itgam
GOBP_REGULATION_OF_RHO_PROTEIN_SIGNAL_TRANSDUCTION	0.217391	0.401858	0.357872	1.13263	Prag1, Adgrg1, Arhgap42, Mcf2l, Gpr55, Ccdc125, Ophn1, Eps8l1, Kank2, Cdc42se2, Scai, Arhgdib, Raf1, Arhgef18, Ripor2, Rasgrf2, Flot1, Kank1, Arhgap35, Eps8l2
GOBP_INNER_MITOCHONDRIAL_MEMBRANE_ORGANIZATION	0.267281	0.44715	0.398707	1.13259	Pink1, Mtx3, Uqcc3, Dnajc11, Letm1, Adck1, Timm9, Timm10, Timm29, Apoo, Samm50, Mtx1, Maip1, Opa1, Ndufa13, Micos13, Trmt10b, Chchd10, Timm22
GOBP_INTRA_GOLGI_VESICLE_MEDIATED_TRANSPORT	0.287526	0.463014	0.412615	1.13252	Nsf, Golga5, Vti1a, Cog8, Cog1, Trappc10, Cog5, Cog2, Cog7
GOBP_POSITIVE_REGULATION_OF_SMALL_MOLECULE_METABOLIC_PROCESS	0.2	0.385114	0.335893	1.13241	Rdh10, Gpld1, Fgf1, Pink1, Cd244a, App, Gpd1, Zbtb20, Abcg1, Mlycd, Scap, Rgn, Kat2a, Arpp19, Star, Slc4a4, Anxa1, Prkce, Cd74, Abcd1, Psen1
mmu00480 (00480) - Glutathione metabolism -	0.244131	0.426398	0.367052	1.13233	Anpep, Idh1, Gstm7, Gsta3, Gsto1, Gstm2, Gpx2, Prdx6, Gstm1, Idh2, Mgst1
GOCC_GLIAL_CELL_PROJECTION	0.272727	0.451235	0.432029	1.13226	Pink1, Adgrg1, Glul, App, Mapt, Sirt2
R-MMU-1638091 (R-MMU-1638091) - Heparan sulfate/heparin (HS-GAG) metabolism	0.264977	0.445224	0.403217	1.13214	Gpc1, Gpc4, Ext1, Gusb, Hs3st3b1, Hgsnat, Glb1, Ndst1, Glb1l, Ext2, Naglu, Ids, Hs3st6, Hs3st3a1, B3galt6, Ndst2
GOBP_REGULATION_OF_SYSTEMIC_ARTERIAL_BLOOD_PRESSURE	0.216152	0.400251	0.35808	1.13202	Ptpro, Edn1, Arhgap42, Agt, Ece1, Adamts16, Ncald, Nav2, Sod2, Coro2b, Mecp2, Cyba
GOBP_CARBOHYDRATE_DERIVATIVE_TRANSPORT	0.20979	0.396067	0.363035	1.13194	Slc25a23, Slc35e3, Slc37a3, Slc29a3, Abcg1, Slc35b4, Lrrc8d, Slc35a4, Lbp, Slc35b3, Slc5a1, Pla2g10, Abcc4, Slc25a42, Slc29a1, Slc35a5, Abcc6, Slc15a2, Cr1l, Abcd1, Rft1, Psap, Lrrc8c, Slc10a7, Slc29a2, Abcc5
mmu04727 (04727) - GABAergic synapse -	0.21934	0.404189	0.365177	1.1319	Adcy6, Gngt2, Gnai1, Glul, Nsf, Gng4, Adcy1, Hap1, Cacna1b, Gng12, Gnb5, Gng7, Prkacb, Slc12a5, Trak2
GOBP_ARTERY_MORPHOGENESIS	0.237089	0.421536	0.368305	1.13178	Stra6, Edn1, Sox4, Notch1, Hpgd, Tgfbr1, Dll4, Pkd2, Nprl3, Adgrf5, Efnb2, Hoxa13, Tgfb2, Prox1, Bmpr1a
GOBP_GLUCOSAMINE_CONTAINING_COMPOUND_METABOLIC_PROCESS	0.275424	0.453586	0.454102	1.13166	Large1, Mgat3, Gne, Gnpda2, Chst2, Ovgp1, Extl2
GOBP_NEGATIVE_REGULATION_OF_LEUKOCYTE_MEDIATED_IMMUNITY	0.270642	0.449988	0.393517	1.13105	Serpinb9, Ahr, Cd55, Lgals9, Bst2, Cd46, C4bp, Cr1l, Cd55b, Foxj1, Cx3cr1, Parp3, Thoc1
GOBP_PROTEIN_POLYUBIQUITINATION	0.112121	0.281448	0.302543	1.13091	Trim12c, Trim2, Sash1, Trim5, Ube4a, Hecw2, Ppil2, Ube2e2, Rnf114, Rmnd5a, Rnf216, Znrf1, Dtx3l, Klhl42, Trim44, Parp10, Mgrn1, Rnf167, Irf2bp1, Marchf8, Peli2, Rnf135, Prpf19, Trim21, Dzip3, Ifi27, Rnf144b, Fbxo22, Lrsam1, Traf3ip2, Bfar, Chfr, Rnf187, Ube2v2, Bcl2, Rbck1, Trim3, Amfr, Gps2, Mul1, Rnf166, Fbxl17, Ctnnb1, Ddx3x, Arel1, Ube2e1, Rusc1, Nedd4, Anapc13, Kbtbd7, Ube2q1, Trim56, Ube2d1…
GOBP_CONNECTIVE_TISSUE_DEVELOPMENT	0.134286	0.3094	0.303639	1.13065	Gpld1, Plaat3, Axin2, Edn1, Ihh, Pdgfa, Notch1, Ext1, Hmgcs2, Snx19, Csf1, Wnt5b, Sox5, Trpv4, Amer1, Mgp, Rorc, Tgfbr1, Col11a2, Tgfbr2, Runx2, Zfp219, Sulf2, Smad5, Runx3, Kat2a, Tyms, Ccn1, Pkd1, Smad1, Chst11, Ddrgk1, Adamts7, Creb3l2, Zmpste24, Hmga2, Bmp1, Rarb, Ptpn11, Cdk4, Ctnnb1
GOBP_POSITIVE_REGULATION_OF_PROTEIN_DEPOLYMERIZATION	0.273486	0.451742	0.490169	1.12995	Vil1, Trpv4, Spast, Carmil1, Washc2
mmu05217 (05217) - Basal cell carcinoma -	0.244186	0.426398	0.374532	1.1297	Wnt6, Axin2, Fzd6, Fzd10, Lef1, Wnt5b, Gadd45g, Dvl3, Ptch2, Apc, Trp53, Tcf7l2, Fzd2, Ctnnb1, Tcf7, Wnt10a, Ddb2, Axin1
GOBP_REGULATION_OF_POTASSIUM_ION_TRANSPORT	0.218527	0.403269	0.357293	1.12954	Atp1b1, Wnk4, Kcnq1, Ank2, Klhl24, Lrrc26, Wnk2, Amigo1, Ank3, Crbn, Nedd4, Akap9, Vamp2
GOBP_POSITIVE_REGULATION_OF_CYTOSOLIC_CALCIUM_ION_CONCENTRATION_INVOLVED_IN_PHOSPHOLIPASE_C_ACTIVATING_G_PROTEIN_COUPLED_SIGNALING_PATHWAY	0.275934	0.454039	0.474782	1.12951	Edn1, Gpr55, Gpr20
GOBP_NUCLEOSIDE_BISPHOSPHATE_METABOLIC_PROCESS	0.21	0.396107	0.334866	1.12895	Sult1a1, Acot1, Acss1, Hmgcs2, Bpnt1, Pdha1, Acot2, Hacd2, Mccc2, Crot, Dcakd, Hsd17b4, Mlycd, Pdk2, Slc35b3, Acot11, Ppt1, Slc25a16, Suclg2, Mcee, Dgat1, Fitm2, Papss2, Acsf3, Ogdh, Gcdh, Abcd1, Pank1, Nudt7
GOBP_CELL_MATURATION	0.191099	0.376284	0.3265	1.12873	Fam20c, Fam210b, Edn1, Ihh, Map3k13, B4galt5, App, Rac3, Agrn, Cx3cl1, Wdr77, Runx2, Ntn4, Lhx6, Tyms, Cftr, Pla2g10, Mtch1, Bcl2, Abhd2, Washc5, Nr4a2, Sirt2, Mecp2, Ctnnb1
GOBP_REGULATION_OF_DEFENSE_RESPONSE_TO_VIRUS	0.234597	0.418771	0.365378	1.12857	Rigi, Dhx9, Tspan32, Rnf216, Dtx3l, Parp9, Trim44, Traf3ip2, Zdhhc1, Zmpste24, Mul1, Ifit1bl1, Elmod2, Traf3ip1, Stat1, Il15, Tkfc, Atg5, Ufd1, Gpatch3, Ifit1, Sec14l1, Htra1, Il23r, Usp17le
GOBP_CELL_CELL_JUNCTION_ORGANIZATION	0.169972	0.350825	0.312601	1.12856	Ptpro, Pkhd1, Cldn8, Ank2, Epha4, Zfp703, Tbcd, Ext1, Agt, Cldn23, Trpv4, Pip5k1c, Tln2, Marveld3, Tgfbr1, Marveld2, Ctnnd2, Prkci, Kifc3, Ocln, Cdh1, Pof1b, Ikbkb, Apc, Dsg2, Nf2, Efnb2, Grhl1, Patj, Pkp4, Ocel1, Ctnnb1, Camsap3
GOBP_POSITIVE_REGULATION_OF_NEUROGENESIS	0.180791	0.364209	0.309823	1.12826	Ptn, Tgm2, Ptprd, Aspa, Map3k13, Epha4, Notch1, Il6st, Cul7, Cx3cl1, Id2, Prkci, Map6, Cux1, Zfyve27, Prpf19, Neurl1a, Eif4g2, Plxna1, Mapt, Dicer1, Smarcd3, Hap1, Amigo1, Hdac1, Man2a1, Ctnnb1, Xrcc5, Cdkl3, Spint1, Tiam2, Dhx36, Robo1, Tiam1, Snw1, Dixdc1, Hdac2, Stau2, Rufy3, Cx3cr1, Megf8, Mtor, Srrt, Lig4, Caprin1, Adnp
GOBP_CHROMATIN_ASSEMBLY_OR_DISASSEMBLY	0.178161	0.360657	0.308846	1.12816	Zfp445, H2bc21, Smarcc1, Atf7ip, Bend3, Chd3, Morc2a, Parp10, H3f3a, Hdac8, Smarcc2, Ctr9, Resf1, Smarcd1, Znfx1, Grwd1, Macroh2a1, Kat6b, Trp53, Smarcd3, Sirt2, Hmga2, Naa60, Hdac1, Mecp2, Cabin1, Ppm1d, Smarce1, Setdb1, Kat6a, Pphln1, Ctbp1, Axin1, Tasor, Scmh1, Rbbp4, Sirt1, Tspyl4, Cenpv, Atrx, Nrde2, Arid1a, Shprh, Smarcd2, Trim28, Rrp8, Phf2, L3mbtl3, H2ac25, Paf1, Supt16
GOBP_REGULATION_OF_NEUROGENESIS	0.116352	0.286222	0.29346	1.12816	Ptn, Tgm2, Lrp4, Ptprd, Aspa, Map3k13, Sema3c, Epha4, Notch1, Il6st, Tmem98, Ctdsp1, Cul7, Sema3f, Ulk2, Cx3cl1, Nfatc4, Id2, Ulk1, Fstl4, Ascl2, Prkci, Map6, Cux1, Zfyve27, Prpf19, Dll4, Neurl1a, Yap1, Eif4g2, Nf2, Plxna1, Hook3, Mapt, Trp53, Dicer1, Smarcd3, Hap1, Sirt2, Amigo1, Kdm4a, Hdac1, Man2a1, Ctnnb1, Xrcc5, Cdkl3, Spint1, Tiam2, Ryk, Dhx36, Sema3a, Psen1, Robo1, Tiam1, Snw1, Dixdc1, Hda…
GOBP_PURINE_NUCLEOTIDE_TRANSPORT	0.272138	0.451089	0.435484	1.12813	Slc25a23, Lrrc8d, Slc35b3, Abcc4, Slc25a42, Slc29a1, Abcc6, Cr1l, Abcd1, Lrrc8c, Abcc5
GOBP_STEM_CELL_DIFFERENTIATION	0.161473	0.341182	0.313342	1.12806	Rdh10, Ptn, Edn1, Sema3c, Notch1, Ext1, Sox21, Prickle1, Sox5, Sema3f, Cdk6, Esr1, Runx2, Kitl, Nolc1, Yap1, Trp53, Nrtn, Pef1, Hmga2, Prkdc, Fbxl17, Ctnnb1, Xrcc5, Epop, Dhx36, Ercc2, Sema3a, Smyd5, Wnt10a, Tgfb2, Fgf2, Bmpr1a, Ret, Mettl3, Ythdf2, Pitx2, Pum1
mmu04071 (04071) - Sphingolipid signaling pathway -	0.208333	0.394418	0.33422	1.12773	Pik3r3, Sptssb, Pik3r1, Gnai1, Rac3, Sgpl1, Sphk1, Smpd2, Bid, Degs1, Sptlc1, Degs2, Nfkb1, Gab2, Prkcz, Oprd1, Cers6, Ppp2r1b, Bcl2, Raf1, Gna12, Pik3r2, Trp53, Gnaq, Sgpp1, Prkce, Sptssa, Nsmaf
GOBP_CELLULAR_RESPONSE_TO_ALKALOID	0.270563	0.449988	0.420981	1.12757	Tgm2, Ppp1r1b, Gstm7, Bcl2l1, Recql5, Casp7, Ryr3, Aif1, Tmem38a, Ryr2, Casq2
GOBP_VIRAL_TRANSLATION	0.287474	0.463014	0.463687	1.12747	Dhx9, Denr, Eif3b, Eif3g, Atg5, Eif3f, Shfl, Mcts1
GOBP_EMBRYONIC_EYE_MORPHOGENESIS	0.273333	0.451742	0.411434	1.12739	Aldh1a3, Stra6, Ihh, Rarb, Zeb1, Prox1
GOBP_MRNA_PROCESSING	0.0869565	0.248769	0.283375	1.12721	Sfpq, Srsf6, App, Ncbp2, Dhx9, Habp4, Tia1, Prdx6, Trub2, Ptbp2, Rbm15b, Ddx17, Srsf5, Ddx5, Nbdy, Rbm10, Thrap3, Mfap1a, Crnkl1, Srsf1, Adar, Prpf19, Cirbp, Ctr9, Rbm4b, Thoc5, Rbm38, Rbmx, Khdrbs1, Hnrnpm, Hnrnpr, Aqr, Ddx46, Wtap, Cpeb3, Zfp326, Cpsf1, Pdcd11, Prpf31, Cpsf3, Aar2, Rbm19, Zmat5, Mettl16, Tgs1, Rbm5, Ramac, Son, Gemin5, Tra2a, Sfswap, Rbm11, Eftud2, BC005624, Txnl4b, Dhx36, Rbm2…
GOBP_GRANULOCYTE_ACTIVATION	0.269841	0.449486	0.393337	1.12715	Il18, Plpp6, Pla2g2a, Traf3ip2, Dnase1, Anxa1, Vamp2, Itgam, Myd88
GOBP_REGULATION_OF_LIPID_METABOLIC_PROCESS	0.121118	0.292659	0.295681	1.12658	Rdh10, Lgals12, Gpld1, Fgf1, Idh1, Etfbkmt, Pdgfa, Mbtps1, Ccdc3, Pik3ip1, Agt, Lpcat3, Prkag2, Sphk1, Bcl11b, Zbtb20, Dgkz, Rorc, Lactb, Id2, Sik1, Abcg1, Clcn2, Slc27a1, Nfkb1, Atp1a1, Plpp1, Bscl2, Mlycd, Pdk2, Scap, Rgn, Ccn1, Prmt3, Armc5, Erlin2, Wdtc1, Adgrf5, Abca3, Daglb, Gps2, Star, Macroh2a1, Zmpste24, Pik3r4, Thrsp, Mtmr9, Fitm2, Cdk4, Anxa1, Chp1, Prkce, Cd74, Abcd1, Tysnd1, Dab2ip, …
GOBP_REGULATION_OF_CATION_CHANNEL_ACTIVITY	0.208763	0.394679	0.329732	1.12498	Pink1, Gstm7, Edn1, Gsto1, Kcnq1, Ank2, Klhl24, Lrrc26, Cracr2a, App, Cacnb3, Nipsnap2, Ifngr2, Pkd2, Rasgrf2, Hap1, Amigo1, Ank3, Crbn, Gnb5, Vamp2, Dmd, Calm1, P2ry6, Atpsckmt, Stim1, Adrb2, Cdk5, Shank1
GOBP_NEGATIVE_REGULATION_OF_MRNA_SPLICING_VIA_SPLICEOSOME	0.28178	0.459172	0.451244	1.12454	Srsf6, Rbm10, Rbmx, Sfswap
R-MMU-3769402 (R-MMU-3769402) - Deactivation of the beta-catenin transactivating complex	0.267666	0.447357	0.413969	1.12423	Sox4, Lef1, Tle2, Tcf7l2, Hdac1, Ctnnb1, Tcf7, Ctbp1, Ctnnbip1
GOBP_PROTEIN_DEMANNOSYLATION	0.280083	0.457664	0.472448	1.12396	Rnf103, Amfr, Uggt1, Edem2, Uggt2, Rnf139, Marchf6, Trim13, Man1a2, Rnf185
GOBP_NEGATIVE_REGULATION_OF_OSTEOCLAST_DIFFERENTIATION	0.284501	0.460684	0.449097	1.12365	Pik3r1, Gpr55, Tcta, Tlr3, Tlr4, Ctnnb1, Zfp458, Ltf
GOBP_POSITIVE_REGULATION_OF_ANIMAL_ORGAN_MORPHOGENESIS	0.279826	0.457521	0.425726	1.12355	Fgf1, Edn1, Csf1, Ctnnb1, Robo1, Fgf2
GOBP_REGULATION_OF_ION_TRANSMEMBRANE_TRANSPORT	0.107937	0.274866	0.286618	1.12354	Atp1b1, Kcnu1, Pink1, Gstm7, Wnk4, Edn1, Gsto1, Kcnq1, Ank2, Klhl24, Gpd1l, Lrrc26, Cracr2a, Snta1, App, Cacnb3, Tcaf1, Agt, Hecw2, Cx3cl1, Slc30a1, Tpcn1, Glrx, Slc43a2, Clcn2, Nipsnap2, Ifngr2, Rgn, Coa8, Iscu, Cftr, Pkd2, Wnk2, Zmpste24, Rasgrf2, Hap1, Amigo1, Ank3, Slc30a5, Scn2b, Crbn, Dnajc30, Tpcn2, Chp1, Prkce, Taco1, Cacna1b, Tcirg1, Cyba, Psen1, Pdzk1, Gnb5, Nedd4, Hspa2, Akap9
GOBP_PYRIMIDINE_NUCLEOSIDE_TRIPHOSPHATE_METABOLIC_PROCESS	0.284501	0.460684	0.449012	1.12344	Ak3, Tyms, Nme4, Ctps2, Cmpk2, Nme5, Uck1, Nme9
GOCC_TRAPP_COMPLEX	0.275574	0.453586	0.486731	1.12202	Trappc12, Trappc14, Trappc10, Trappc13, Trappc9, Trappc11, Trappc2
GOBP_PROTEIN_LOCALIZATION_TO_LYSOSOME	0.28211	0.459172	0.394233	1.12099	Lamp2, Sort1, Mfsd1, Atp13a2, Szt2, Clu, Ap4m1, Ap3d1, Gnptab, Kics2, Nedd4, Nagpa, Cd81, Sorl1, Ap3b1, Lmbrd1, Kptn, Glmp
mmu04672 (04672) - Intestinal immune network for IgA production -	0.282937	0.460097	0.432701	1.12092	Pigr, Il15ra, Ltbr, Ccl25, Il15
GOBP_HISTONE_H3_DEACETYLATION	0.284232	0.460684	0.470989	1.12048	Hdac11, Sfpq, Smarcad1, Sirt2, Hdac1, Sirt7, Hdac2, Sirt1, Hdac7
GOBP_ADENYLATE_CYCLASE_INHIBITING_G_PROTEIN_COUPLED_RECEPTOR_SIGNALING_PATHWAY	0.28211	0.459172	0.393819	1.11982	Adcy6, Edn1, Gnai1, Oprd1, Psap, Htr5a, Gabbr1, Ric8a
GOBP_WATER_HOMEOSTASIS	0.261959	0.442214	0.377467	1.1198	Scnn1a, Aqp1, Adcy6, Ext1, Inpp5k, Trpv4, Cftr, Ext2, Grhl1, Kdf1, Prkacb, Met, Scnn1g, Akap11
GOBP_CELL_FATE_COMMITMENT_INVOLVED_IN_FORMATION_OF_PRIMARY_GERM_LAYER	0.277895	0.455464	0.440737	1.1193	Ets2, Ctr9, Smad1, Rtf1, Ctnnb1, Bmpr1a, Cdc73, Paf1, Mesp1, Hnf1b
GOCC_PHOTORECEPTOR_INNER_SEGMENT	0.264237	0.444948	0.377116	1.11876	Shank2, Atp8a2, Cib2, Atp1a1, Guk1, Rp1, Reep6, Opn1sw, Gnat3, Epb41l5, Ccdc66, Zbed4
R-MMU-72163 (R-MMU-72163) - mRNA Splicing - Major Pathway	0.185185	0.370028	0.305237	1.11861	Ncbp2, Dhx9, Ppil2, Srsf5, Rbm10, Mfap1a, Mfap1b, Crnkl1, Srsf1, Prpf19, Rbmx, Hnrnpr, Aqr, Ddx46, Fam32a, Prpf31, Steep1, Upf3b, Rbm5, Eftud2, BC005624, Rbm22, Snw1, Sf3b3, Acin1, Ppil3, Cherp, Srrt, Luc7l3, Gpatch1, Polr2b, Slu7, Sugp1, Lsm7, Sf3b4, Ctnnbl1, Srsf2, Prpf4b, Prpf4, Ddx39b, Puf60, Htatsf1, Tfip11, Sf3b6, Xab2, Eif4a3, Hnrnpu, Zmat2, Ddx41, Snrnp200, Prpf18, U2af2, Hnrnpd, Ppil4, M…
R-MMU-8878171 (R-MMU-8878171) - Transcriptional regulation by RUNX1	0.203911	0.389317	0.307656	1.11852	H2bc21, Smarcc1, Cdk6, Ldb1, Esr1, Tcf12, Bmi1, Psme1, H3f3a, Tcf3, Ccnh, Smarcc2, Setd1b, Psme2, Psme2b, Smarcd1, Yap1, Kmt2b, Psmb10, Cbx6, Psme3, Ring1, Psmc4, Smarcd3, Psmc5, Hdac1, Psmf1, Cdk7, Ptpn11, Ash2l, Prmt1, Smarce1, Scmh1, H2aj, Arid1a
mmu05224 (05224) - Breast cancer -	0.224543	0.409098	0.326603	1.11844	Fgf1, Pik3r3, Wnt6, Axin2, Fzd6, Pik3r1, Notch1, Fzd10, Lef1, Wnt5b, Cdk6, Esr1, Gadd45g, Dvl3, Dll4, Apc, Notch2, Raf1, Pik3r2, Trp53, Araf, Tcf7l2, Erbb2, Cdk4, Fzd2, Ctnnb1, Fgf20, Tcf7, Wnt10a, Ddb2, Axin1, Ncoa1, Fgf2, Mtor
GOBP_ALPHA_AMINO_ACID_CATABOLIC_PROCESS	0.261391	0.441642	0.345399	1.11791	Aspa, Glul, Ivd, Mccc2, Csad, Prodh, Aldh6a1, Bcat2, Acad8, Cbs, Sardh, Rida, Aldh4a1, Scly, Gstz1, Acadsb, Tat
GOBP_CYTOPLASMIC_PATTERN_RECOGNITION_RECEPTOR_SIGNALING_PATHWAY	0.257353	0.438961	0.369589	1.11748	Rigi, Tifa, Alpk1, Irf7, Irgm2, Map3k7, Rnf135, Otulin, Irgm1, Irf3, Tlr4, Slc15a2, Cyld, Ddx60, Trim25, Erbin, Pum1, Ifih1, Birc2, Tkfc, Usp15, Ufd1, Xiap, Traf6, Gpatch3
R-MMU-611105 (R-MMU-611105) - Respiratory electron transport	0.261391	0.441642	0.345257	1.11745	Ndufaf4, Ndufa8, Etfdh, Taco1, Lrpprc, Uqcr10, Ndufa1, Ndufa7, Ndufb2, Ndufs1, Ndufa10, Acad9, Ndufb4, Etfb, Sco1, Ndufaf7, Ndufb7, Ndufs2, Ndufb5, Ndufv1, Ndufb10, Ndufaf3, Surf1, Cox19, Coq10a, Ndufv2, Ndufa13, Ndufb9, Uqcrc2
GOBP_PYRIMIDINE_NUCLEOBASE_METABOLIC_PROCESS	0.283582	0.460183	0.477681	1.11701	Dpysl3, Aldh6a1, Tyms, Ctps2, Dpyd, Mtor, Dhodh
mmu05144 (05144) - Malaria -	0.275556	0.453586	0.400509	1.11642	Thbs1, Il18, Icam1, Tlr4, Cr1l, Tgfb2, Myd88, Met, Cd81
mmu05231 (05231) - Choline metabolism in cancer -	0.243499	0.426359	0.341512	1.11641	Pik3r3, Pik3r1, Pdgfa, Gpcpd1, Rac3, Chpt1, Dgkz, Pip5k1c, Pla2g4a, Plpp1, Pla2g4c, Slc22a5, Tsc2, Slc44a2, Slc22a4, Lypla1, Raf1, Pik3r2
GOBP_PURINE_DEOXYRIBONUCLEOTIDE_METABOLIC_PROCESS	0.283582	0.460183	0.477238	1.11598	Adk, Samhd1, Gda, Guk1, Nudt15, Xdh, Ada
GOBP_POSITIVE_REGULATION_OF_MACROPHAGE_ACTIVATION	0.282105	0.459172	0.439361	1.11581	Thbs1, Pla2g4a, Lbp, Tlr4
GOBP_CHRONIC_INFLAMMATORY_RESPONSE	0.2881	0.463537	0.484021	1.11578	Thbs1, Vnn1, Vcam1
GOBP_ENDODERMAL_CELL_DIFFERENTIATION	0.273148	0.451742	0.396845	1.11556	Mmp15, Lamb3, Ctr9, Col8a1, Rtf1, Macroh2a1, Hmga2, Ctnnb1, Col7a1, Hsbp1, Cdc73, Paf1, Mesp1, Hnf1b, Setd2
GOBP_HISTONE_H3_K14_ACETYLATION	0.295117	0.470568	0.445759	1.1153	Zzz3, Brpf3, Meaf6, Kat2a, Kat14, Sgf29, Yeats2, Sirt1, Tada2a, Kmt2a
R-MMU-192105 (R-MMU-192105) - Synthesis of bile acids and bile salts	0.289417	0.465183	0.430519	1.11527	Scp2, Hsd17b4, Rxra, Ncoa1, Acox2, Ncoa2, Akr1c14, Osbpl2, Nr1h4, Acot8
GOBP_REGULATION_OF_CELL_JUNCTION_ASSEMBLY	0.206434	0.392886	0.313002	1.11504	Thbs1, Ptprd, Bcas3, Nptx1, Gpc4, Tpbg, App, Agt, Agrn, Ldb1, Arhgap6, Poldip2, Rcc2, Lingo2, Flrt3, Limch1, Ikbkb, Eif4g1, Abi3, Flot1, Amigo1, Phldb2, Col16a1, Il1rap, Camsap3, Fam107a, Gpm6b
GOBP_POSITIVE_REGULATION_OF_TRANSLATION	0.229765	0.414266	0.325594	1.11499	Thbs1, Cyp1b1, Pink1, Sox4, Dhx9, Habp4, Usp16, Dhx29, Trub2, Coa3, Nat10, Cirbp, Mif4gd, Khdrbs1, Larp1, Ctif, Cpeb3, Jmjd4, Eif4g2, Eif4g1, Upf3b, Erbb2, Guf1, Prkdc, Ddx3x, Dhx36, Upf3a, Mtor, Mettl3, Ythdf2, Tent5b, Fastkd2, Vim, Eif4a3, Hnrnpu, Rps6kb1, Rmnd1, Zcchc4, Mpv17l2, Fmr1, Hnrnpd
GOCC_NADH_DEHYDROGENASE_COMPLEX	0.284404	0.460684	0.392044	1.11477	Ndufa8, Ndufa1, Ndufa7, Ndufb2, Ndufs1, Ndufa10, Ndufb4, Ndufb7, Foxred1, Ndufs2, Ndufb5, Ndufv1, Ndufb10, Ndufv2, Ndufa13, Ndufb1, Ndufb9, Ndufa12, Ndufa11, Ndufc1, Ndufb11, Ndufa3
mmu04924 (04924) - Renin secretion -	0.257282	0.438961	0.367019	1.11416	Aqp1, Adcy6, Edn1, Clca3b, Gnai1, Agt, Calml4, Gucy1a2, Npr1, Gnas, Gnaq, Pde1c, Prkacb, Calm1, Clca3a2, Adrb2, Clca3a1
GOBP_VENTRICULAR_CARDIAC_MUSCLE_CELL_MEMBRANE_REPOLARIZATION	0.29375	0.468942	0.451925	1.11314	Kcnq1, Ank2, Snta1, Zmpste24, Akap9
GOBP_REGULATION_OF_MRNA_SPLICING_VIA_SPLICEOSOME	0.236407	0.420616	0.336249	1.11297	Srsf6, Tia1, Prdx6, Rbm15b, Ddx17, Ddx5, Rbm10, Thrap3, Prpf19, Cirbp, Rbmx, Khdrbs1, Wtap, Mettl16, Rbm5, Son, Tra2a, Sfswap, Rbm11, Snw1, Srpk1, Sf3b4, Srsf2, Puf60, Hnrnpu, Fmr1, Mbnl3, U2af2, Mbnl1
GOBP_MESENCHYMAL_CELL_DEVELOPMENT	0.261176	0.441642	0.358215	1.11284	Rdh10, Edn1, Sema3c, Notch1, Sema3f, Kitl, Nolc1, Bcl2, Nrtn, Pef1, Sema3a, Bmpr1a, Ret, Pitx2
mmu04724 (04724) - Glutamatergic synapse -	0.241463	0.425227	0.340265	1.11253	Shank2, Adcy6, Gngt2, Gnai1, Glul, Homer2, Pla2g4a, Pla2g4c, Gng4, Adcy1, Gnas, Gnaq, Homer3, Lzts3, Gng12, Gnb5, Gng7, Grik5
GOBP_RESPIRATORY_ELECTRON_TRANSPORT_CHAIN	0.227818	0.413082	0.337094	1.11239	Pink1, Gpd1, Bid, Ndufa8, Uqcc3, Etfrf1, Immp2l, Iscu, Sod2, Afg1l, Etfdh, Slc25a22, Uqcr10, Aifm2, Ndufa1, Ndufa7, Ndufb2, Ndufs1, Mybbp1a, Ndufa10, Sdhb, Ndufb4, Etfb, Coq9, Sdhaf2, Ndufb7, Gpd2, Ndufs2, Sdhd, Ndufb5, Ndufv1, Ndufb10, Cox5b
GOBP_NEURAL_CREST_CELL_DIFFERENTIATION	0.259434	0.440842	0.351086	1.11187	Rdh10, Edn1, Sema3c, Ext1, Sema3f, Kitl, Nolc1, Nrtn, Pef1, Fbxl17, Sema3a, Wnt10a, Bmpr1a, Ret, Pitx2
GOBP_LIPID_DROPLET_ORGANIZATION	0.286316	0.46226	0.437804	1.11185	Ddhd2, Bscl2, Pla2g4c, Fitm2, Pnpla3, Zfyve1, Pnpla2, Rnf213
GOBP_LIPOSACCHARIDE_METABOLIC_PROCESS	0.239437	0.42336	0.339279	1.1118	Gpld1, Hexa, Gm2a, B4galt5, Pigh, Large1, Cln6, Sumf1, Fuca1, Pigk, Glb1, Gba2, Pgap2, Pigg, Pigq, Pigl, Neu2, Pgap3, Pigv, Tm9sf2, Pigb, Pigo, Pigs, Pigt
GOBP_REGULATION_OF_RNA_SPLICING	0.220159	0.40545	0.314679	1.11138	Pik3r1, Srsf6, Habp4, Tia1, Prdx6, Ptbp2, Rbm15b, Ddx17, Srsf5, Ddx5, Rbm10, Thrap3, Srsf1, Prpf19, Cirbp, Rbm38, Rbmx, Khdrbs1, Wtap, Zfp326, Mettl4, Mettl16, Rbm5, Son, Tra2a, Sfswap, Rbm11, Rbm22, Snw1, Srpk1
GOBP_AXON_ENSHEATHMENT_IN_CENTRAL_NERVOUS_SYSTEM	0.303901	0.476288	0.456953	1.1111	Aspa, B4galt5, Ncstn, Clu, Myrf, Ercc2, Plp1, Abca2, Tlr2, Mal
mmu04961 (04961) - Endocrine and other factor-regulated calcium reabsorption -	0.276888	0.454707	0.373968	1.11089	Atp1b1, Adcy6, Esr1, Atp1a1, Gnas, Gnaq
GOBP_POSITIVE_REGULATION_OF_RHO_PROTEIN_SIGNAL_TRANSDUCTION	0.29718	0.471116	0.420895	1.1108	Prag1, Adgrg1, Mcf2l, Gpr55, Robo1, Gpr20, Akap13
GOBP_REGULATION_OF_LIPASE_ACTIVITY	0.254717	0.436704	0.358297	1.11058	Sort1, Agt, Esr1, Arhgap6, Gpr55, Prkcz, Ccn1, Ppt1, Lpar2, Pcsk6, Pla2g5, Gnaq, Anxa1, Fgf2, Bicd1, P2ry6, Abl1
R-MMU-8964616 (R-MMU-8964616) - G beta:gamma signalling through CDC42	0.29668	0.470978	0.466716	1.11032	Gngt2, Gng4, Gng12, Gnb5, Gng7
GOCC_PRESYNAPSE	0.138408	0.314047	0.282896	1.1099	Cadps, Shank2, Slc17a5, Slc18a1, Ptprd, Syt12, Slc40a1, Septin6, Glul, Epha4, Tpbg, App, Adgrl1, Sptbn2, Clcn4, Iqsec1, Clcn5, Sphk1, Srcin1, Pip5k1c, Bcl2l1, Snph, Znrf1, Ophn1, Vti1a, Flrt3, Oprd1, Rab11b, Ncstn, Syt11, Ppt1, Dennd1a, P2rx3, Zdhhc17, Ap3d1, Rogdi, Syngr1, Efnb2, Hap1, Flot1, Slc29a1, Git1, Fbxl20, Ctnnb1, Snap47, Ston1, Tmem230, Psen1, Gnb5, Rab40b, Kif1b, Znrf2, Grik5, Stx6, D…
GOBP_REGULATION_OF_MACROPHAGE_ACTIVATION	0.293065	0.468325	0.37825	1.10938	Thbs1, Sphk1, Cx3cl1, Pla2g4a, Lbp, Syt11, Pla2g10, Adgrf5, Shpk, Tlr4, Mfhas1, Cd74
GOBP_REGULATION_OF_MEMBRANE_POTENTIAL	0.138889	0.314586	0.28828	1.10924	Atp1b1, Slc39a8, Pink1, Bco2, Edn1, Kcnq1, Ank2, Gpd1l, Snta1, Dmpk, App, Cacnb3, Crtc1, Gna14, Chrnb1, Bid, Bcl2l1, Glrx, Atp1a1, Myh14, Prkcz, Oprd1, Asic1, Cftr, P2rx3, Bcl2, Dsg2, Igsf11, Ctns, Kcnk1, Sod2, Zmpste24, Tmem25, Mul1, Parp1, Mapt, Hebp2, Gnaq, Slc29a1, Ank3, Mecp2, Scn2b, Slc4a4, Bad, Abcd1, Psen1, Nedd4, Akap9, Grik5, Kcnk16, Rnf122, Dmd, Calm1, Mtor, Hsh2d, Grin2d, Gna11, Ndufs…
mmu00790 (00790) - Folate biosynthesis -	0.287554	0.463014	0.432304	1.10923	Pts, Mocos, Fpgs, Mocs1, Akr1b1, Cbr1, Ggh, Mocs2, Tph2, Th, Pcbd2
R-MMU-1296041 (R-MMU-1296041) - Activation of G protein gated Potassium channels	0.299363	0.472504	0.443326	1.10921	Gngt2, Gng4, Gng12, Gnb5, Gng7, Gabbr1, Gnb4
R-MMU-1296059 (R-MMU-1296059) - G protein gated Potassium channels	0.299363	0.472504	0.443326	1.10921	Gngt2, Gng4, Gng12, Gnb5, Gng7, Gabbr1, Gnb4
R-MMU-997272 (R-MMU-997272) - Inhibition of voltage gated Ca2+ channels via Gbeta/gamma subunits	0.299363	0.472504	0.443326	1.10921	Gngt2, Gng4, Gng12, Gnb5, Gng7, Gabbr1, Gnb4
GOBP_REGULATION_OF_INNATE_IMMUNE_RESPONSE	0.19774	0.383356	0.304535	1.109	Trim12c, Serpinb9, Sfpq, Dhx9, Trim5, Erap1, Polr3b, Parp14, Parp9, Irf7, Irgm2, Ifi35, Samhd1, Ffar2, Lgals9, Lbp, Map3k7, Adar, Rnf135, Trim21, Trafd1, Ikbkb, Zbp1, Znfx1, Irgm1, Mul1, Oas1g, Pla2g5, Ikbke, Oas1a, Irf3, Polr3f, Prkdc, Tlr4, Ptpn11, Xrcc5, Cr1l, Trim56, Hexim1, Cfh, Dcst1, Crebbp, Mettl3, Lamp1, Ythdf2
GOBP_REGULATION_OF_NERVOUS_SYSTEM_DEVELOPMENT	0.128289	0.302542	0.282707	1.10879	Ptn, Tgm2, Lrp4, Ptprd, Aspa, Map3k13, Sema3c, Epha4, Notch1, Tpbg, Tnfrsf21, Il6st, Tmem98, Ctdsp1, Agrn, Cul7, Tppp, Sema3f, Ulk2, Cx3cl1, Nfatc4, Id2, Ulk1, Fstl4, Ascl2, Prkci, Lingo2, Map6, Flrt3, Cux1, Zfyve27, Prpf19, Dll4, Neurl1a, Yap1, Eif4g2, Nf2, Plxna1, Hook3, Mapt, Trp53, Dicer1, Smarcd3, Hap1, Sirt2, Amigo1, Il1rap, Myrf, Kdm4a, Hdac1, Man2a1, Ctnnb1, Xrcc5, Cdkl3, Spint1, Tiam2, F…
GOBP_ANION_TRANSMEMBRANE_TRANSPORT	0.208696	0.394679	0.303032	1.10867	Slc9a3, Slc39a8, Slc46a1, Slc9a4, Slc9a9, Tcaf1, Agt, Slc37a3, Ank, Slc26a9, Slc4a2, Slc43a2, Sfxn3, Slc25a32, Slc27a1, Slc9a8, Slc35b4, Slc12a6, Lrrc8d, Slc25a10, Slc35b3, Slc1a5, Slc1a4, Slc12a9, Cftr, Slc5a1, Clcn7, Slc5a5, Abcc4, Mfsd12, Slc25a42, Slc4a4, Slc25a29, Slc12a7, Slc25a22, Psen1, Slc25a38, Slc7a8, Slc25a15, Slc4a7, Slc20a2, Slc44a4, Slc66a1, Lrrc8c, Slc16a11, Slc12a5, Slc26a6
R-MMU-1834949 (R-MMU-1834949) - Cytosolic sensors of pathogen-associated DNA	0.310782	0.48149	0.40381	1.10835	Dtx4, Dhx9, Nfkb1, Irf7, Ikbkb, Irf3, Ctnnb1, Dhx36, Trim56, Myd88, Nkiras1
GOBP_VERY_LONG_CHAIN_FATTY_ACID_METABOLIC_PROCESS	0.310782	0.48149	0.403716	1.1081	Acot1, Hacd3, Acot2, Hacd2, Hsd17b4, Hacd4, Acaa1a, Slc27a4, Abcd1, Pex2, Acox2
GOBP_POSITIVE_REGULATION_OF_SYNAPSE_ASSEMBLY	0.301843	0.474589	0.39003	1.10794	Ptprd, Tpbg, Agrn, Lingo2, Flrt3, Amigo1, Il1rap, Stau2, Dlg5, Adnp, Amigo3
GOBP_HEPARAN_SULFATE_PROTEOGLYCAN_BIOSYNTHETIC_PROCESS	0.299363	0.472504	0.442731	1.10772	Ext1, Hs3st3b1, Ndst1, Ext2, Tcf7l2, Tm9sf2, Ctnnb1, B3galt6, Ndst2
GOBP_NEGATIVE_REGULATION_OF_HEMOPOIESIS	0.245098	0.427074	0.347195	1.1073	Pik3r1, Ihh, Cdk6, Id2, Tmem176a, Tmem176b, Gpr55, Runx3, Tcta, Tlr3, Erbb2, Tlr4, Ctnnb1, Anxa1, Cr1l, Cd74, Tmem131l, Foxj1
GOBP_REGULATION_OF_T_HELPER_1_TYPE_IMMUNE_RESPONSE	0.2897	0.465361	0.431495	1.10716	Il18, Il1r1, Pla2g4a, Anxa1
GOBP_POSITIVE_REGULATION_OF_CELLULAR_AMIDE_METABOLIC_PROCESS	0.222222	0.407307	0.311231	1.10692	Thbs1, Cyp1b1, Pink1, Sox4, Epha4, Dhx9, Habp4, Usp16, Dhx29, Trub2, Coa3, Abcg1, Nat10, Clu, Cirbp, Ccn1, Mif4gd, Khdrbs1, Larp1, Ctif, Cpeb3, Jmjd4, Eif4g2, Eif4g1, Upf3b, Erbb2, Guf1, Prkdc, Ddx3x, Dhx36
GOBP_CRANIAL_SKELETAL_SYSTEM_DEVELOPMENT	0.28341	0.460183	0.370697	1.10615	Rdh10, Ext1, Ift140, Tgfbr1, Tgfbr2, Runx2, Foxn3, Ndst1, Chst11, Rab23, Ctnnb1, Slc39a3, Tgfb2, Megf8, Med12, Gna11
GOCC_MITOCHONDRIAL_PROTEIN_CONTAINING_COMPLEX	0.17284	0.354262	0.294363	1.106	Pdha1, Mccc2, Ndufa8, Bckdha, Mtx3, Nsun3, Pdk2, Immp2l, Bckdk, Micu2, Suclg2, Hadhb, Prorp, Idh3a, Dnajc11, Dbt, Mrpl49, Mrps2, Mrpl36, Hadha, Mrps35, Mrpl16, Uqcr10, Pdhx, Timm9, Mrpl37, Ndufa1, Timm10, Bcs1l, Mrps11, Ndufa7, Polrmt, Ndufb2, Ndufs1, Idh3g, Nsun4, Bckdhb, Polg, Timm29, Ndufa10, Apoo, Sdhb, Ndufb4, Idh3b, Mrpl48, Mccc1, Mpv17l2, Mrpl21, Samm50, Grpel2, Ndufb7, Suclg1, Mrpl44, Mtx…
mmu04064 (04064) - NF-kappa B signaling pathway -	0.257683	0.439109	0.338205	1.1056	Blnk, Rigi, Il1r1, Zap70, Bcl2l1, Gadd45g, Tnfrsf11a, Nfkb1, Icam1, Lbp, Map3k7, Ikbkb, Bcl2, Parp1, Tlr4, Cyld, Card10, Irak4, Myd88, Ltbr, Trim25, Ripk1, Ltb, Birc2, Irak1
GOBP_NEGATIVE_REGULATION_OF_SYNAPTIC_TRANSMISSION	0.285714	0.461703	0.37047	1.10547	Shank2, Sorcs2, Slc30a1, Asic1, Syt11, Atad1, Tmem25, Mapt, Plk2, Stau2, Adnp, Eif4a3, Pick1, Abhd6, Gabbr1, Fmr1
GOBP_COLLAGEN_METABOLIC_PROCESS	0.254197	0.436704	0.345573	1.1053	Mmp7, Mmp15, Ihh, Tmprss6, Vipas39, Pepd, Vps33b, Mmp11, Mmp28, Mmp20
GOCC_PHAGOCYTIC_VESICLE_MEMBRANE	0.268868	0.448556	0.356582	1.10526	Lamp2, Tapbp, Irgm2, Rab11b, Rab11fip1, Pik3c3, Irgm1, Pik3r4, Pip4p2, Rab9, Rab23, Tcirg1, Cyba, Rab43, Rab20, B2m, Atp6v0a4, Lamp1
mmu04640 (04640) - Hematopoietic cell lineage -	0.274648	0.45275	0.358523	1.10504	Anpep, Il1r1, Csf1, Cd55, Il1r2, Kitl, Thpo, Cr1l, Cd55b, Itgam
GOBP_VITAMIN_METABOLIC_PROCESS	0.251799	0.434421	0.335503	1.10452	Rdh10, Cubn, Slc46a1, Gsto1, Cd320, Slc25a32, Rpe65, Rfk, Nfkb1, Rgn, Hlcs, Prmt3, Fpgs, Aasdhppt, Mmachc, Slc52a2, Flad1, Thtpa, Btd, Pnpo, Mtr, Mmaa, Slc19a2, Cbr1, Tpk1, Vkorc1l1, Pm20d2, Pltp
GOCC_AP_TYPE_MEMBRANE_COAT_ADAPTOR_COMPLEX	0.282655	0.459814	0.406673	1.10441	Ap3s2, Ap5z1, Synrg, Ap4m1, Ap3d1, Ap4s1, Ap5m1, Ap1g2, Ap2m1, Ap3b1, Clba1
GOBP_POLYOL_CATABOLIC_PROCESS	0.303688	0.476091	0.418451	1.10435	Inpp5k, Inpp4b, Bpnt1, Sord, Inpp5e, Inpp5j, Nudt3, Impa1, Gk, Tkfc, Gpd2
GOBP_REGULATION_OF_LYMPHOCYTE_DIFFERENTIATION	0.223118	0.407843	0.313747	1.10348	Il18, Zap70, Ihh, Sox4, Lef1, Id2, Tgfbr2, Clptm1, Prkcz, Lgals9, Sox12, Runx3, Zbtb1, Kat2a, Myb, Il15ra, Ap3d1, Drosha, Erbb2, Cd46, Prkdc, Anxa1, Bad, Cr1l, Tcf7, Cd74, Zeb1, Tmem131l, Foxj1
GOBP_ADHERENS_JUNCTION_ORGANIZATION	0.294785	0.470177	0.384639	1.10222	Epha4, Zfp703, Tbcd, Pip5k1c, Kifc3, Cdh1, Efnb2, Ctnnb1, Camsap3
GOBP_PROTEIN_DNA_COMPLEX_DISASSEMBLY	0.305085	0.476899	0.44211	1.10177	Smarcc1, Smarcc2, Smarcd1, Grwd1, Smarcd3, Smarce1, Arid1a, Smarcd2, H2ac25, Supt16
GOBP_REGULATION_OF_HUMORAL_IMMUNE_RESPONSE	0.304147	0.476474	0.387819	1.10166	Cd55, Cd46, C4bp, Cr1l, Cd55b, Foxj1, Cfh
GOBP_REGULATION_OF_T_CELL_DIFFERENTIATION	0.233161	0.417069	0.324256	1.1014	Il18, Zap70, Ihh, Sox4, Lef1, Tgfbr2, Clptm1, Prkcz, Lgals9, Sox12, Runx3, Zbtb1, Kat2a, Myb, Ap3d1, Drosha, Erbb2, Cd46, Anxa1, Bad, Cr1l, Tcf7, Cd74, Zeb1, Tmem131l, Foxj1
GOBP_REGULATION_OF_STEM_CELL_DIFFERENTIATION	0.29717	0.471116	0.368607	1.10101	Ptn, Notch1, Prickle1, Sox5, Cdk6, Yap1, Prkdc, Dhx36, Smyd5, Tgfb2, Bmpr1a, Mettl3, Ythdf2, Abl1, Mtch2, Hnrnpu, Tacstd2
GOBP_REGULATION_OF_TYPE_I_INTERFERON_MEDIATED_SIGNALING_PATHWAY	0.295612	0.470646	0.390565	1.101	Irf7, Samhd1, Adar, Zbp1, Mul1, Oas1g, Ikbke, Oas1a, Irf3, Ptpn11, Trim56, Dcst1, Mettl3, Ythdf2, Usp18
GOBP_REGULATION_OF_LONG_TERM_NEURONAL_SYNAPTIC_PLASTICITY	0.313278	0.483242	0.462557	1.10042	App, Agt, Neurl1a, Syngr1
GOBP_STRESS_ACTIVATED_PROTEIN_KINASE_SIGNALING_CASCADE	0.172619	0.354126	0.295447	1.10002	Pink1, Cryab, Map3k13, Cracr2a, Hacd3, Pdcd4, App, Sash1, Agt, Trpv4, Sphk1, Rap2a, Marveld3, Gadd45g, Mid1, Nfkb1, Tgfbr3, Mapk8ip1, Map4k3, Lgals9, Sh3rf2, Map3k7, Zmynd11, Taok2, Ikbkb, Fktn, Tlr3, Gps1, Rb1cc1, Gps2, Zmpste24, Dnaja1, Mturn, Mdfic, Nod1, Stradb, Igbp1, Tlr4, Cyld, Mfhas1, Ambp, Map4k2, Sema3a, Map4k4, Irak4, Tnfrsf19, Prmt1, Tgfb2, Dab2ip, Dixdc1, Axin1, Myd88, Ltbr, Zfp458, …
GOBP_NEGATIVE_REGULATION_OF_AUTOPHAGY	0.254157	0.436704	0.347923	1.09991	Wdr6, Pink1, Bmf, Ctsa, Zkscan3, Poldip2, Nrbp2, Tsc2, Eif4g3, Bcl2, Eif4g2, Eif4g1, Mcl1, Ubqln4, Trp53, Sirt2, Kdm4a, Mtmr9, Becn1, Tigar, Met, Mtor
R-MMU-350054 (R-MMU-350054) - Notch-HLH transcription pathway	0.298283	0.472209	0.428599	1.09972	Hdac11, Notch1, Hdac8, Kat2a, Maml2, Hdac10, Hdac1, Snw1, Hdac2, Ncor2, Hdac7
GOBP_THYROID_HORMONE_METABOLIC_PROCESS	0.303609	0.476091	0.439414	1.09942	Slc16a10, Cpq, Slc5a5, Dio1, Iyd, Duox2, Pax8, Slc16a2, Ctsb
GOBP_T_CELL_CYTOKINE_PRODUCTION	0.289079	0.464779	0.404822	1.09939	Il18, Il1r1, Cd55, Prkcz, Map3k7, Cd55b, B2m, Cd81
GOBP_REGULATION_OF_MYOTUBE_DIFFERENTIATION	0.295964	0.470808	0.398583	1.09892	Notch1, Dmpk, Sik1, Atp11a, Fbxo22, Rbm38, Bcl2, Hdac1, Nln, Mtor
GOBP_RNA_PHOSPHODIESTER_BOND_HYDROLYSIS	0.237333	0.421536	0.310669	1.09825	Ncbp2, Endov, Exosc5, Angel2, Samhd1, Utp20, Elac2, Bop1, Rcl1, Nol9, Tsr1, Cpsf1, Prorp, Drosha, Cpsf3, Rida, Dicer1, Rnase4, Eri3, Nudt12, Cstf3, Tsnax, Parn, Ybey, Xrn1, Slfn9, Rnasel, Rexo2, Xrn2, Angel1, Rpp14, Nop9, Smg6, Exosc9, Rnaseh1, Cnot2, Rrs1, Cpsf7, Toe1, Rrp36, Ern1, Exosc10, Apex1, Bms1, Tbl3, Polr2i, Exosc2, Zc3h12c, Cnot6, Dis3, Ppp1r8, Dis3l, Exosc7
GOBP_CARTILAGE_DEVELOPMENT_INVOLVED_IN_ENDOCHONDRAL_BONE_MORPHOGENESIS	0.300866	0.473728	0.41001	1.09818	Axin2, Ihh, Ext1, Trpv4, Tgfbr2, Zmpste24, Rarb
GOBP_NEGATIVE_REGULATION_OF_B_CELL_ACTIVATION	0.306522	0.478177	0.413318	1.09758	Tnfrsf21, Id2, Pkn1, Cr1l, Foxj1, Parp3, Thoc1, Hmgb3, Rc3h1
mmu04623 (04623) - Cytosolic DNA-sensing pathway -	0.295775	0.470646	0.357166	1.09755	Il18, Rigi, Polr3b, Nfkb1, Irf7, Polr3e, Samhd1, Dnase2a, Adar, Ikbkb, Zdhhc1, Zbp1, Ikbke, Irf3, Polr3f, Polr3h
GOBP_RELAXATION_OF_CARDIAC_MUSCLE	0.323591	0.49226	0.475955	1.09719	Atp1b1, Gstm7, Atp1a1, Gsn
GOBP_SPERM_FLAGELLUM_ASSEMBLY	0.302575	0.475036	0.427519	1.09695	Bbs2, Neurl1a, Tpgs1, Cep131, Mns1, Pla2g3, Spag6
GOCC_RNA_POLYMERASE_COMPLEX	0.272506	0.451235	0.331621	1.09621	Polr3b, Polr3e, Recql5, Ercc3, Polr1b, Ccnh, Myo6, Ctr9, Kat2a, Polr1a, Gtf2h3, Polr1e, Znfx1, Rtf1, Gtf2e1, Polr3f, Cdk7, Polr3h, Ercc2, Pex2, Taf2, Polrmt, Polr2b, Cdc73, Rprd1b, Taf6, Paf1
GOBP_NEGATIVE_REGULATION_OF_RNA_CATABOLIC_PROCESS	0.283019	0.460097	0.353598	1.09601	Tent5c, Axin2, Dhx9, Angel2, Rbm10, Thrap3, Cirbp, Traf3ip2, Secisbp2, Larp1, Mettl16, Tent5a, Ikbke, Eif4enif1, Dkc1, Dhx36, Phax, Lrpprc, Zcchc17, Parn, Nbas, Myd88, Nrde2, Tent5b
GOBP_NEURON_FATE_COMMITMENT	0.31106	0.481539	0.390347	1.096	Ihh, Notch1, Bcl11b, Id2, Tgfbr1, Dll4
GOBP_POSITIVE_REGULATION_OF_DNA_BINDING_TRANSCRIPTION_FACTOR_ACTIVITY	0.192661	0.378212	0.292968	1.096	Trim12c, Pink1, Il18, Rigi, Edn1, Map3k13, App, Dhx9, Agt, Crtc1, Trim5, Sphk1, Cx3cl1, Esr1, Tnfrsf11a, Prkci, Dhx33, Prkcz, Tcf3, Lgals9, Oprd1, Map3k7, Clu, Trim21, Ikbkb, Tlr3, Rbck1, Camk1d, Ddrgk1, Adcy1, Pprc1, Nod1, Flot1, Il1rap, Rnf220, Cat, Ikbke, Tlr4, Fzd2, Ctnnb1
GOBP_NEURAL_PRECURSOR_CELL_PROLIFERATION	0.258398	0.439952	0.325358	1.09595	Ptn, Adgrg1, Fzd6, Notch1, Lef1, Sox5, Cx3cl1, Eml1, Id2, Ptbp2, Dll4, Nf2, Daglb, Hook3, Trp53, Smarcd3, Sirt2, Tead3, Ift20, Ctnnb1, Spint1, Psmg1, Ryk, Rere, Dixdc1, Cx3cr1, Fgf2, Prox1
GOBP_POSITIVE_REGULATION_OF_PROTEIN_POLYUBIQUITINATION	0.315353	0.484958	0.460488	1.0955	Ube2v2, Ddx3x, Ube2d1, Rnf40, Birc2, Nmi, Xiap
GOCC_LATERAL_PLASMA_MEMBRANE	0.290954	0.466821	0.364453	1.0947	Atp1b1, Ptpro, Snta1, Tbcd, Atp1a1, Cdh1, Myo1a, Apc, Pkd1, Gna12, Numa1, Ank3, Ctnnb1, Anxa1, Axin1, Dmd
R-MMU-211945 (R-MMU-211945) - Phase I - Functionalization of compounds	0.263529	0.444034	0.341737	1.09464	Aldh1a1, Cyp1b1, Aldh3a1, Ptgs1, Acss1, Ahr, Cyp2f2, Cyb5b, Aldh1b1, Rxra, Cyp3a13, Cyp2j6, Bphl, Ephx1, Adh7, Adh1, Cmbl, Ncoa1, Cyp4v3, Cyp4b1
GOCC_ANCHORED_COMPONENT_OF_PLASMA_MEMBRANE	0.295612	0.470646	0.388055	1.09393	Pkhd1, Rtn4rl1, Gpc1, Gpc4, Nod1
GOBP_PROTEOGLYCAN_BIOSYNTHETIC_PROCESS	0.309417	0.480435	0.378036	1.09389	Ext1, Hs3st3b1, Fam20b, Ndst1, Chst11, Ext2, Chpf2, Tcf7l2, Chst12, Tm9sf2, Ctnnb1, B3galt6, Ndst2, Bmpr1b, Chpf, Bmpr2, B3gat3, Csgalnact2, Extl2, Slc2a10
GOBP_CELLULAR_RESPONSE_TO_COPPER_ION	0.319502	0.488698	0.459651	1.09351	Aqp1, Mt2, App, Map1lc3a, Becn1, Hsf1, Aoc1, Mt1
GOBP_MESENCHYME_DEVELOPMENT	0.198777	0.384611	0.292289	1.09346	Rdh10, Axin2, Edn1, Sema3c, Epha4, Notch1, Zfp703, Pdcd4, Ext1, Lef1, Cul7, Amer1, Sema3f, Tgfbr1, Ddx17, Ddx5, Tgfbr2, Kitl, Tgfbr3, Polr1b, Nolc1, Il17rd, Poglut1, Pkd2, Yap1, Bcl2, Phldb1, Tcf7l2, Nrtn, Mcrip1, Phldb2, Pef1, Hmga2, Fbxl17, Ctnnb1, Zfp750, Tbx3, Dand5, Sema3a, Exoc4, Robo1, Tiam1, Wnt10a, Tgfb2, Dab2ip, Hdac2, Tasor, Epb41l5, Mtor, Bmpr1a, Ret, Fuz, Dlg5, Pitx2, Trim28, Bambi, …
GOBP_NEURON_CELLULAR_HOMEOSTASIS	0.305195	0.476933	0.408104	1.09308	Cx3cl1, Fggy, Tmem175, Dctn1, Prkaa1, Cdk5, Tspoap1
GOCC_CUL4_RING_E3_UBIQUITIN_LIGASE_COMPLEX	0.297645	0.471539	0.402112	1.09203	Dcaf11, Wdtc1, Dcaf10, Dcaf7, Det1, Dcaf8, Crbn, Fbxw5, Ddb2, Dcaf17, Dcaf4, Cul4a, Dcaf13, Cop1, Ercc8, Rbx1
GOBP_2_OXOGLUTARATE_METABOLIC_PROCESS	0.313433	0.483242	0.466996	1.09203	Idh1, Phyh, Idh2, Ogdh, Tat, D2hgdh, Idh3b
GOBP_NEGATIVE_REGULATION_OF_RNA_SPLICING	0.335498	0.50067	0.416492	1.09154	Srsf6, Ptbp2, Rbm10, Rbmx, Sfswap
GOBP_T_CELL_DIFFERENTIATION	0.180791	0.364209	0.292449	1.09085	Il18, Patz1, Zap70, Ihh, Sox4, Cracr2a, Tmem98, Lfng, Lef1, Cdk6, Bcl11b, Rorc, Tgfbr2, Runx2, Clptm1, Prkcz, Lgals9, Sox12, Runx3, Zbtb1, Dll4, Kat2a, Myb, Armc5, Traf3ip2, Bcl2, Ap3d1, Drosha, Ly9, Trp53, Erbb2, Cd46, Prkdc, Ctnnb1, Anxa1, Bad, Cr1l, Tcf7, Cd74, Zeb1, Tcirg1, Tmem131l, Foxj1
R-MMU-5654736 (R-MMU-5654736) - Signaling by FGFR1	0.312925	0.483171	0.380609	1.09067	Fgfrl1, Fgf1, Pik3r1, Gab1, Tgfbr3, Flrt3, Ptpn11, Fgf20
GOBP_NUCLEOLUS_ORGANIZATION	0.317697	0.487316	0.466195	1.09015	Bend3, Polr1b, Nolc1, Macroh2a1, Sirt2, Sirt1, Rrp8, Phf2, Usp36, Rrn3
R-MMU-74751 (R-MMU-74751) - Insulin receptor signalling cascade	0.315909	0.485399	0.3892	1.08981	Fgf1, Pik3r1, Gab1, Pik3c3, Pik3r4, Pik3r2, Ptpn11, Fgf20, Fgf2
GOCC_CHROMOSOME_CENTROMERIC_CORE_DOMAIN	0.323651	0.49226	0.458076	1.08976	H2bc21, Rcc2, H4c16
GOBP_KIDNEY_MORPHOGENESIS	0.279236	0.457109	0.344353	1.08961	Fgf1, Kif26b, Wnt6, Pbx1, Wnk4, Sox4, Agt, Maged1, Adamts16, Lzts2, Greb1l, Pkd2, Pkd1, Bcl2, Zmpste24
R-MMU-373076 (R-MMU-373076) - Class A/1 (Rhodopsin-like receptors)	0.244505	0.426465	0.306927	1.08958	Edn1, App, Cx3cl1, Ece1, Gpr55, Xk, Ffar2, Oprd1, Lpar2, Cckar, Ccl6, Opn1sw, Nln, Anxa1, Psap, Cx3cr1, Ccl25, Ccl9, P2ry6, Prokr1, Adrb2, Htr5a
GOBP_REGULATION_OF_ATP_DEPENDENT_ACTIVITY	0.302326	0.474782	0.351815	1.08953	Atp1b1, Dhx9, Tor1aip1, Tmem64, Rgn, Vma21, Trp53, Msh3, Hspa2, Chtop, Ifit1bl1, Ahsa1, Sirt1, Ltf, Msh2, Ssbp1, Hnrnpu, Thada, Ryr2, Setmar
GOBP_REGULATION_OF_SMALL_GTPASE_MEDIATED_SIGNAL_TRANSDUCTION	0.201863	0.38746	0.286062	1.08948	Tgm2, Fam13a, Plekhg1, Prag1, Adgrg1, Amot, Arhgap39, Arhgef19, Notch1, Arhgap42, Plekhg5, Csf1, Fgd4, Iqsec1, Psd3, Arhgap6, Mcf2l, Gpr55, Kitl, Ccdc125, Ophn1, Eps8l1, Kank2, Lztr1, Tsc2, Cdc42se2, Scai, Arhgdib, Mapkap1, Arhgap1, Cgnl1, Dennd1a, Notch2, Raf1, Ralgps1, Arhgef17, Dennd4c, Arhgef18, Cyth1, Ripor2, Rasa1, Rasgrf2, Flot1, Kank1, Arfgap1, Arhgap35, Eps8l2, Tiam2, Arfgef2, Map4k4, Ro…
GOBP_REGULATION_OF_GLUCOSE_IMPORT	0.318284	0.487802	0.374283	1.08881	Itln1, Pik3r1, Aspscr1, Prkag2, Prkci, Ocln, Arpp19
GOBP_LIPID_IMPORT_INTO_CELL	0.323651	0.49226	0.457501	1.0884	Thbs1, Slc27a1, Slc27a4
GOBP_CALCIUM_INDEPENDENT_CELL_CELL_ADHESION_VIA_PLASMA_MEMBRANE_CELL_ADHESION_MOLECULES	0.323651	0.49226	0.457471	1.08832	Cldn8, Cldn23, Cx3cl1
GOBP_POSITIVE_REGULATION_OF_GLIAL_CELL_DIFFERENTIATION	0.307175	0.478782	0.394484	1.08762	Ptn, Aspa, Notch1, Il6st, Id2, Prpf19, Dicer1, Hdac1, Spint1, Hdac2, Mtor
GOCC_MOTILE_CILIUM	0.227528	0.412695	0.300122	1.0874	Atp1b1, Scnn1a, Septin6, Sord, Atp1a1, Dnai4, Bbs2, Ofd1, Pkd2, Ift52, Pkd1, Gas8, Tpgs1, Abhd2, Ift88, Ift20, Camsap3, Anxa1, Ift74, Mkks, Ttll3, Ift46, Iqcd, Cfap300, Slc26a6, Cfap36, Nme5, Slc22a14, Cabcoco1, Ift81, Wdr19, Efcab2, Ift27, Rnf38, Mns1, Catsper2, Dync2h1, Efcab9, Tssk1
R-MMU-2672351 (R-MMU-2672351) - Stimuli-sensing channels	0.275294	0.453539	0.339472	1.08738	Scnn1a, Ttyh3, Clcn4, Trpv4, Clcn5, Tpcn1, Ano8, Clcn2, Asic1, Clcn7, Raf1, Tpcn2, Trpv6, Ttyh2, Calm1, Wwp1, Scnn1g, Trpm6, Ano10, Ripk1, Ryr3, Unc79, Trpm7, Ryr2, Casq2, Trpm5, Ano9
GOBP_CARDIAC_ATRIUM_DEVELOPMENT	0.307175	0.478782	0.394386	1.08735	Ank2, Sox4, Notch1, Dll4, Ccn1, Notch2, Dand5, Tgfb2, Prox1
GOBP_CELL_DIFFERENTIATION_IN_SPINAL_CORD	0.301927	0.474589	0.400375	1.08731	Sox4, Notch1, Dll4, Scyl3, Lmo4
R-MMU-75893 (R-MMU-75893) - TNF signaling	0.311751	0.482089	0.361234	1.08711	Smpd2, Ulk1, Sppl2b, Optn, Map3k7, Otulin, Ikbkb, Rbck1, Ikbke, Cyld, Ube2d1, Nsmaf, Sppl2a, Madd, Ripk1, Usp21, Birc2, Ube2d2a, Usp2, Ikbkg, Ube2l3, Xiap
R-MMU-72172 (R-MMU-72172) - mRNA Splicing	0.224719	0.409248	0.294754	1.08702	Ncbp2, Dhx9, Ppil2, Srsf5, Rbm10, Mfap1a, Mfap1b, Crnkl1, Srsf1, Prpf19, Rbmx, Hnrnpr, Aqr, Ddx46, Fam32a, Prpf31, Steep1, Zmat5, Upf3b, Rbm5, Eftud2, BC005624, Rbm22, Snw1, Sf3b3, Acin1, Ppil3, Cherp, Srrt, Luc7l3, Gpatch1, Polr2b, Slu7, Sugp1, Lsm7, Sf3b4, Ctnnbl1, Srsf2, Rnpc3, Prpf4b, Prpf4, Ddx39b, Puf60, Htatsf1, Tfip11, Sf3b6, Xab2, Eif4a3, Hnrnpu, Zmat2, Ddx41, Snrnp200, Prpf18, U2af2, Hn…
GOBP_VENTRICULAR_SEPTUM_DEVELOPMENT	0.303103	0.475588	0.356216	1.0869	Fgfrl1, Stra6, Sox4, Notch1, Tgfbr1, Tgfbr2, Tgfbr3, Ccn1, Lmo4, Nprl3, Hoxa13, Fzd2, Tbx3, Dand5, Robo1, Tgfb2, Prox1, Bmpr1a
GOCC_INTRINSIC_COMPONENT_OF_MITOCHONDRIAL_OUTER_MEMBRANE	0.317895	0.487481	0.427956	1.08684	Pink1, Dmpk, Synj2bp, Fundc1, Mul1, Rhot2, Pigbos1
GOBP_RNA_SPLICING	0.16263	0.342022	0.277002	1.0863	Pik3r1, Sfpq, Srsf6, Ncbp2, Dhx9, Habp4, Tia1, Prdx6, Ptbp2, Rbm15b, Ddx17, Srsf5, Ddx5, Zfp638, Rbm10, Thrap3, Mfap1a, Crnkl1, Srsf1, Prpf19, Cirbp, Rbm4b, Thoc5, Rbm38, Rbmx, Khdrbs1, Hnrnpm, Hnrnpr, Aqr, Ddx46, Wtap, Zfp326, Mettl4, Prpf31, Aar2, Rbm19, Zmat5, Mettl16, Tgs1, Ivns1abp, Rbm5, Son, Gemin5, Tra2a, Sfswap, Rbm11, Eftud2, BC005624, Txnl4b, Rbm22, Snw1, Prmt1, Sf3b3, Srpk1, Rtcb, Usp…
GOBP_NEGATIVE_REGULATION_OF_WOUND_HEALING	0.318907	0.48834	0.366172	1.08629	Thbs1, Edn1, Pdgfa, Adtrp
GOBP_POSITIVE_REGULATION_OF_NUCLEOTIDE_METABOLIC_PROCESS	0.309417	0.480435	0.393971	1.0862	Pink1, App, Gpd1, Zbtb20, Slc4a4, Psen1, Gapdhs, Prkaa1
GOBP_PATTERN_RECOGNITION_RECEPTOR_SIGNALING_PATHWAY	0.260388	0.440849	0.305499	1.08616	Rigi, Pik3ap1, Rab11fip2, Tifa, Esr1, Alpk1, Irf7, Irgm2, Ifi35, Ffar2, Lgals9, Lbp, Map3k7, Rnf135, Otulin, Lrrc14, Tlr3, Gps2, Irgm1, Oas1g, Nod1, Flot1, Oas1a, Irf3, Tlr4, Slc15a2, Cyld, Ddx60, Mfhas1, Ddx3x, Prkce, Cyba, Irak4, Dab2ip, Myd88, Trim25, Ptprs, Erbin, Pum1, Tnip2, Ltf, Unc93b1, Ifih1, Smpdl3b, Gpr108, Birc2, Irak1, Lgr4
GOBP_EMBRYONIC_ORGAN_MORPHOGENESIS	0.197531	0.383267	0.291031	1.08609	Rdh10, Aldh1a3, Atp8a2, Stra6, Fzd6, Edn1, Ihh, Kcnq1, Notch1, Tshz1, Ift140, Id2, Tgfbr1, Tgfbr2, Runx2, C2cd3, Lrig1, Myo6, Ndst1, Pkd2, Ift52, Yap1, Notch2, Chst11, Ttc39c, Naglu, Rarb, Fzd2, Ctnnb1, Slc39a3, Zeb1, Tbx3, Psen1, Mkks, Slc44a4, Scrib, Flvcr1, Megf8, Myo3b, Med12, Prox1
GOBP_NUCLEOBASE_METABOLIC_PROCESS	0.311659	0.482089	0.393713	1.08549	Dpysl3, Aldh6a1, Ppat, Paics, Gda, Tyms, Ctps2, Gart, Dpyd, Mtor, Xdh, Dhodh, Ada
GOBP_ANTIGEN_PROCESSING_AND_PRESENTATION_OF_PEPTIDE_ANTIGEN	0.328829	0.497223	0.389202	1.08532	Tapbp, Erap1, Marchf8, Ikbkb, Abcb9, Ide, Mfsd6, Cd74, B2m, Tapbpl, Tap1, Ctse, Tap2, Traf6, Fcer1g, Lgmn
GOBP_ICOSANOID_METABOLIC_PROCESS	0.287081	0.462943	0.330342	1.08491	Cyp1b1, Cyp2b10, Ptgs1, Edn1, Hpgd, Gstm2, Cyp2f2, Faah, Pla2g4a, Pla2g4c, Abhd12, Abcc10, Pla2g2f, Pla2g10, Daglb, Ephx1, Pla2g5, Anxa1, Cd74
GOCC_CIS_GOLGI_NETWORK	0.33557	0.50067	0.36988	1.08483	Pik3r1, Limk2, Lrpap1, Golim4, Yipf6, Golga5, Map6, Fktn, Bcl9, Hook3, Man2a1, Ift20, Akap9, Rab29, Atp2c1, Slc10a7, Angel1, Ubxn2a
R-MMU-8939236 (R-MMU-8939236) - RUNX1 regulates transcription of genes involved in differentiation of HSCs	0.309302	0.480435	0.350177	1.08446	Ldb1, Tcf12, Psme1, Tcf3, Ccnh, Psme2, Psme2b, Yap1, Psmb10, Psme3, Psmc4, Psmc5, Psmf1, Cdk7
GOBP_HISTONE_H4_ACETYLATION	0.313953	0.483494	0.346222	1.08441	Lef1, Zzz3, Msl3, Epc1, Bend3, Muc1, Meaf6, Kansl1, Kansl2, Kat2a, Mbtd1, Jade3, Zmpste24, Naa60, Vps72, Kat6a, Ctbp1, Sirt1, Ncoa1, Mcrs1, Ep400, Kmt2a, Atg5, Jade1, Usp22, Kat8
GOCC_INTRINSIC_COMPONENT_OF_MITOCHONDRIAL_INNER_MEMBRANE	0.337264	0.501813	0.362713	1.08341	Pisd, Mtx3, Sfxn3, Coa3, Coq2, Mcur1, Uqcc3, Dnajc11, Etfdh, Slc22a14, Apoo, Pet100, Mpc2, Samm50, Sco1, Mtx1
GOBP_REGULATION_OF_ACTIN_FILAMENT_BUNDLE_ASSEMBLY	0.297872	0.471762	0.327209	1.08305	Vil1, Pik3r1, Inpp5k, Cx3cl1, Tesk1, Arhgap6, Tgfbr1, Synpo, Limch1, Sorbs3, Carmil1, Cgnl1, Nf2, Arhgef18, Ttc8, Coro2b, Phldb2
GOBP_REGULATION_OF_TRANSCRIPTION_BY_RNA_POLYMERASE_I	0.313901	0.483494	0.392306	1.08161	Ubtf, Heatr1, Dhx33, Wdr43, Wdr75, Macroh2a1, Zmpste24, Erbb2, Sirt7, Nol11, Mtor, Maf1
GOBP_REGULATION_OF_NEURAL_PRECURSOR_CELL_PROLIFERATION	0.324645	0.493354	0.350028	1.08116	Ptn, Adgrg1, Notch1, Cx3cl1, Id2, Ptbp2, Dll4, Nf2, Trp53, Smarcd3, Sirt2, Ctnnb1, Spint1, Cx3cr1, Fgf2, Prox1
GOCC_EXTRINSIC_COMPONENT_OF_ORGANELLE_MEMBRANE	0.330317	0.497725	0.367239	1.08111	Coq8a, Ulk1, Gba2, Wdr81, Vac14, Anxa1, Noa1, Zfyve1, Psd, Wdfy3, Gripap1, Tepsin, Emc2, Atg14, Pml, Syn3, Coq4, Tamm41
R-MMU-1483255 (R-MMU-1483255) - PI Metabolism	0.314685	0.484483	0.346635	1.0808	Pik3r3, Pik3r1, Inpp5k, Inpp4b, Pip5k1c, Arf3, Pik3c2a, Inpp5e, Pik3c3, Vac14, Pik3r4, Pik3r2, Pnpla6, Mtmr9, Fig4, Inpp5j, Rufy1, Plekha5
R-MMU-195253 (R-MMU-195253) - Degradation of beta-catenin by the destruction complex	0.296912	0.471116	0.339097	1.07995	Lef1, Tle2, Amer1, Psme1, Ppp2r1b, Psme2, Psme2b, Psmb10, Psme3, Psmc4, Psmc5, Tcf7l2, Psmf1, Ctnnb1, Tcf7, Ctbp1, Axin1, Cul1
GOBP_INOSITOL_PHOSPHATE_BIOSYNTHETIC_PROCESS	0.34322	0.506172	0.433164	1.07948	Cd244a, Ppip5k2, Fgf2, P2ry6, Itpkb, Ppip5k1, Ip6k1, Plcg2, Itpkc
GOBP_NUCLEAR_TRANSCRIBED_MRNA_CATABOLIC_PROCESS_NONSENSE_MEDIATED_DECAY	0.319444	0.488698	0.383813	1.07893	Ncbp2, Dcp1b, Secisbp2, Ctif, Upf3b, Pnrc2, Parn, Nbas, Upf3a, Smg5, Smg6, Eif4a3
GOCC_TRANSPORT_VESICLE	0.191558	0.376776	0.278226	1.07851	Fgfrl1, Slc17a5, Slc18a1, Dpysl3, Syt12, Sort1, Slc40a1, Edn1, Septin6, Kcnq1, Nptx1, App, Golim4, Clcn4, Iqsec1, Clcn5, Rassf9, Bcl2l1, Cd55, Znrf1, Ap1ar, Atp13a2, Tmem184a, Ncald, Golga5, Map6, Vti1a, Scap, Oprd1, Rab11b, Ncstn, Yipf1, Syt11, Synrg, Ppt1, Stx5a, Rogdi, Syngr1, Sytl1, Vma21, Yipf2, Hap1, Pef1, Rab9, Ston1, Cd55b, Chp1, Sec31a, Cd74, Tmem230, Psen1, Rab40b, Kif1b, Sec31b, Stx6, …
GOBP_POSITIVE_REGULATION_OF_CHONDROCYTE_DIFFERENTIATION	0.344398	0.506959	0.453234	1.07824	Sox5, Runx2, Zfp219, Bmpr1b, Loxl2
GOBP_POSITIVE_REGULATION_OF_GTPASE_ACTIVITY	0.218935	0.403745	0.288102	1.07824	Tgm2, Rasgef1b, Bcas3, Arhgef19, Arhgap42, Fzd10, Arhgef26, Rabgap1l, Agrn, Rab11fip2, Iqsec1, Mtss2, Cx3cl1, Tax1bp3, Arhgap6, Rcc2, Dock11, Ccdc125, Wdr41, Dvl3, Tbc1d5, Tsc2, Rsu1, Rgn, Tbc1d16, Ralgps1, Rapgefl1, Tbc1d8, Ccl6, Rasa1, Rasgrf2, Erbb2, Nedd9, Tbc1d22b, Arhgap35, Pkp4, Snx18, Tiam2, Slc27a4, Syde1, Foxj1, Gnb5, Map4k4, Tiam1, Chn2, Scrib, Rgl2, Dock8, Tbc1d7, Sgsm2, Ccl25, Ccl9, …
GOCC_OXIDOREDUCTASE_COMPLEX	0.2954	0.470646	0.32088	1.07783	Gpd1l, Gpd1, Pdha1, Cyb5b, Ndufa8, Bckdha, Pdk2, Bckdk, Idh3a, Cat, Dbt, Ogdh, Cyba, Uqcr10, Pdhx, Ndufa1, Bcs1l, Ndufa7, Ndufb2, Ndufs1, Idh3g, Bckdhb, Ndufa10, Sdhb, Ndufb4, Etfb, Idh3b, Duox2, Cyb5r3, Ndufb7, Gpd2, Foxred1, Ndufs2, Sdhd, Ndufb5, Ndufv1, Ndufb10, Sdha, Noxo1, Ndufv2, Cbr4, Ndufa13, Ndufb1, Ndufb9, Gcsh, Uqcrc2, Pdhb
GOBP_NEURON_RECOGNITION	0.331111	0.497725	0.386579	1.07759	Epha4, Tnfrsf21, App, Ext1, Igsf9, Amigo1, Arhgap35, Sema3a, Robo1, Megf8
GOBP_CELLULAR_MODIFIED_AMINO_ACID_CATABOLIC_PROCESS	0.341253	0.504416	0.41594	1.0775	Pcyox1l, Ggact, Prodh, Abhd12, Aasdhppt, Abhd16a, Sardh, Aldh4a1
GOBP_REGULATION_OF_OXIDATIVE_STRESS_INDUCED_INTRINSIC_APOPTOTIC_SIGNALING_PATHWAY	0.334783	0.500185	0.405725	1.07741	Pink1, Sfpq, Sod2, Mcl1, Parp1, Bag5, Sirt1, Nme5
R-MMU-74158 (R-MMU-74158) - RNA Polymerase III Transcription	0.331111	0.497725	0.386509	1.07739	Polr3b, Polr3e, Gtf3c6, Snapc5, Polr3f, Gtf3c4, Polr3h, Gtf3c2, Gtf3a, Snapc4, Polr2l, Snapc3, Polr3d, Polr3a, Polr1c, Tbp
R-MMU-76046 (R-MMU-76046) - RNA Polymerase III Transcription Initiation	0.331111	0.497725	0.386509	1.07739	Polr3b, Polr3e, Gtf3c6, Snapc5, Polr3f, Gtf3c4, Polr3h, Gtf3c2, Gtf3a, Snapc4, Polr2l, Snapc3, Polr3d, Polr3a, Polr1c, Tbp
GOBP_METANEPHROS_DEVELOPMENT	0.330986	0.497725	0.350606	1.07739	Rdh10, Kif26b, Pdgfa, Id3, Lamb2, Greb1l, Ctsh, Pkd2, Yap1, Pkd1, Bcl2, Ctnnb1, Foxj1, Gdf11, Ret, Dlg5, Osr2
GOBP_NEGATIVE_REGULATION_OF_PROTEIN_MATURATION	0.332632	0.498721	0.423745	1.07615	Thbs1, Tmem98, Tmem59, Il1r2
R-MMU-3371571 (R-MMU-3371571) - HSF1-dependent transactivation	0.334737	0.500185	0.423694	1.07602	Cryab, Mlst8, Camk2g, Fkbp4, Hspa2, Hsf1, Mtor, Hsbp1
GOBP_N_ACETYLGLUCOSAMINE_METABOLIC_PROCESS	0.343284	0.506172	0.459979	1.07562	Large1, Mgat3, Gne, Gnpda2, Chst2, Extl2
GOBP_REGULATION_OF_RAS_PROTEIN_SIGNAL_TRANSDUCTION	0.273973	0.452051	0.301142	1.07536	Prag1, Adgrg1, Notch1, Arhgap42, Csf1, Iqsec1, Psd3, Mcf2l, Gpr55, Kitl, Ccdc125, Ophn1, Eps8l1, Kank2, Lztr1, Cdc42se2, Scai, Arhgdib, Mapkap1, Dennd1a, Notch2, Raf1, Ralgps1, Dennd4c, Arhgef18, Cyth1, Ripor2, Rasa1, Rasgrf2, Flot1, Kank1, Arfgap1, Arhgap35, Eps8l2, Arfgef2, Map4k4, Robo1, Kbtbd7, Tgfb2, Dab2ip, Met, Psd, Rgl2, Iqsec2, Erbin
GOBP_NUCLEAR_MEMBRANE_REASSEMBLY	0.338947	0.502297	0.42341	1.0753	Chmp4c, Reep3, Ubxn2b, Spast, Sirt2, Chmp1b, Ubxn2a, Chmp4b
GOBP_VENTRICULAR_SEPTUM_MORPHOGENESIS	0.333333	0.499261	0.385517	1.07504	Fgfrl1, Sox4, Notch1, Tgfbr1, Tgfbr2, Tgfbr3, Fzd2, Tbx3, Robo1, Tgfb2, Prox1, Bmpr1a
GOBP_PIGMENTATION	0.321596	0.49056	0.327909	1.07455	Ihh, Atrn, Vps33a, Kitl, Szt2, Rab11b, Hps4, Myo5a, Bbs2, Ap1m1, Bcl2, Vps33b, Ap3d1, Sod2, Mfsd12, Hps5, Fig4, Shroom3, Mkks, Rab29, Gna11, Bcl2l11, Atp6ap2, Arl6, Mysm1, Rab27b, Lrmda, Ap3b1
GOBP_GLUCOSE_IMPORT	0.339806	0.502897	0.353861	1.07422	Itln1, Sort1, Pik3r1, Aspscr1, Prkag2, Slc27a1, Prkci, Ocln, Arpp19, Slc5a1
GOBP_MITOCHONDRIAL_RNA_PROCESSING	0.341667	0.504752	0.435757	1.07332	Elac2, Prorp, Fastkd2, Fastkd1, Trnt1, Pus1, Cdk5rap1, Trmt5, Pnpt1, Tbrg4, Supv3l1, Hsd17b10
R-MMU-2142845 (R-MMU-2142845) - Hyaluronan metabolism	0.347548	0.509404	0.458692	1.07261	Hexa, Gusb, Has3, Chp1, Abcc5, Cemip
GOBP_PROTEIN_LOCALIZATION_TO_CILIARY_MEMBRANE	0.353183	0.513764	0.440961	1.07221	Lztfl1, Rabep1, Ift20, Exoc4, Rab29, Wdr19, Trip11
GOCC_CATALYTIC_STEP_2_SPLICEOSOME	0.331754	0.497998	0.328153	1.07161	Ddx5, Crnkl1, Srsf1, Prpf19, Rbmx, Hnrnpm, Hnrnpr, Aqr, Eftud2, Rbm22, Snw1, Sf3b3, Ppil3, Wdr83, Gpatch1, Slu7, Lsm7, Prpf4b, Tfip11, Sf3b6, Xab2, Eif4a3, Hnrnpu, Zcchc8, Ddx41, Snrnp200, Sf3a2, Mtrex, Hnrnph1, Syf2, Isy1, Pnn
GOBP_DOUBLE_STRAND_BREAK_REPAIR_VIA_NONHOMOLOGOUS_END_JOINING	0.337995	0.502072	0.343675	1.07157	Dtx3l, Parp9, Prpf19, Shld1, Hmga2, Kmt5b, Prkdc, Sirt7, Xrcc5, Lig3, Ercc4, Nhej1, Hsf1, Lig4, Parp3, Ercc6, Dclre1a, Trp53bp1, Tfip11, Setmar, Poll, Kdm4d, Rnf8, Dclre1b, Shld2, Ercc8, Nudt16l1
GOBP_AMIDE_TRANSPORT	0.222222	0.407307	0.287026	1.07115	Slc16a10, Gpld1, Car2, Upk3a, Edn1, Slc46a1, Sox4, Glul, Snx19, Tapbp, Rab11fip2, Trpv4, Sidt2, Slc25a32, Slc27a1, Ffar2, Mttp, Rab11b, Stxbp4, Cftr, Mgst1, Raf1, Camk2g, Fam3d, Abcc4, Abcb9, Tcf7l2, Disp1, Cert1, Ptpn11, Slc15a2, Sgpp1, Anxa1, Bad, Prkce, Cd74, Abcd1, Tcirg1
GOBP_REGULATION_OF_CILIUM_ASSEMBLY	0.331754	0.497998	0.328005	1.07113	Limk2, Ift140, Tesk1, Adamts16, Cdk10, Tbc1d5, Atmin, Tbc1d16, Yap1, Rp1, Tbc1d8, Hap1, Rabep2, Tbc1d22b, Arhgap35, Ift88, Ift20, Cyld, Tbc1d19, Atg3, Mphosph9, Tbc1d7, Fuz, Cdkl5, Mns1, Wrap73, Atg5, Cep97, Tchp, Ccdc88a
GOBP_SNRNA_PROCESSING	0.358531	0.518198	0.413311	1.07069	Ints4, Exosc5, Ints14, Ints7, Ints8, Exosc9, Ints3, Toe1, Exosc2, Ints9, Exosc7, Ints6l, Ints10, Ints1, Ints2
GOCC_PHOTORECEPTOR_CONNECTING_CILIUM	0.319444	0.488698	0.38088	1.07068	Ift140, Rp1l1, Ift52, Ift122, Rp1, Ttc8, Ift20, Kifap3, Pcdhb22, Pcdhb16, Wdr19, Cetn3, Ift57, Whrn, Rpgrip1l
GOBP_TRANSCRIPTION_INITIATION_FROM_RNA_POLYMERASE_II_PROMOTER	0.298329	0.472209	0.338335	1.07057	Atf7ip, Esr1, Maz, Med24, Ercc3, Med16, Ccnh, Gtf2e1, Trp53, Cdk7, Cdk4, Dhx36, Zfp451, Ppm1d, Paxip1, Ctnnbip1, Taf2, Med12, Med23, Ercc6, Med14, Taf6, E2f3, Taf6l, Hnf1b, Srf, Taf11, Polr2i, Med17, Gtf2b, Med27
R-MMU-4641263 (R-MMU-4641263) - Regulation of FZD by ubiquitination	0.367432	0.524974	0.464306	1.07033	Fzd6, Rnf43, Znrf3, Lgr5
GOBP_POSITIVE_REGULATION_OF_PROTEIN_LOCALIZATION_TO_CELL_SURFACE	0.351812	0.512793	0.457606	1.07007	Gpd1l, Tm9sf4, Snx33
GOBP_RRNA_CATABOLIC_PROCESS	0.353814	0.513899	0.42937	1.07002	Exosc5, Drosha, Xrn1, Slfn9, Ddx49, Exosc9, Mrpl44, Exosc10, Exosc2, Dis3, Dis3l, Exosc7, Trir, Slfn8
GOBP_REGULATION_OF_TRANSLATIONAL_ELONGATION	0.353945	0.513904	0.457491	1.0698	Usp16, Cpeb3, Dph1, Srp9, Dph2, Alkbh1, Eif4a3, Dph5, Shfl, Dph7, Dph3
GOBP_WATER_TRANSPORT	0.356846	0.516517	0.449531	1.06944	Upk3a, Aqp1, Inpp5k, Cftr, Slc5a1
GOBP_RENAL_SYSTEM_PROCESS_INVOLVED_IN_REGULATION_OF_SYSTEMIC_ARTERIAL_BLOOD_PRESSURE	0.356846	0.516517	0.449432	1.0692	Ptpro, Agt, Coro2b, Cyba
GOBP_AMINO_ACID_TRANSMEMBRANE_TRANSPORT	0.306413	0.478165	0.335663	1.06901	Slc16a10, Slc7a4, Agt, Slc43a2, Sfxn3, Slc36a1, Lrrc8d, Slc1a5, Slc1a4, Slc22a4, Slc6a7, Slc6a6, Mfsd12, Slc38a10, Slc25a29, Slc25a22, Psen1, Slc25a38, Slc7a8, Slc25a15, Slc66a1, Lrrc8c, Slc38a9, Slc7a6
GOBP_REGULATION_OF_TRANSCRIPTION_ELONGATION_FROM_RNA_POLYMERASE_II_PROMOTER	0.323326	0.49226	0.379209	1.06899	Ldb1, Recql5, Zmynd11, Wdr43, Nelfcd, Ctnnb1, Axin1, Hexim1, Ercc6, Cbx7, Ell2, Cdc73, Eapp, Supt16, Hnrnpu, Rnf8, Rnf168
GOCC_GABA_ERGIC_SYNAPSE	0.34633	0.508584	0.375944	1.06899	Ptpro, Slc6a6, Flot1, Ctbp1, Bsn, Abhd6, Gabbr1
GOBP_POSITIVE_REGULATION_OF_DEFENSE_RESPONSE_TO_VIRUS_BY_HOST	0.35	0.511197	0.402389	1.06855	Rigi, Dtx3l, Parp9, Trim44, Traf3ip2, Zdhhc1
GOCC_GLUTAMATERGIC_SYNAPSE	0.230769	0.414541	0.282834	1.06838	Cadps, Ptpro, Shank2, Ptprd, Adgrl3, Arhgap39, Epha4, Nptx1, Gpc4, Dynll2, Crtc1, Sptbn2, Homer2, Ppm1h, Sema3f, Prkci, Ophn1, Prkcz, Flrt3, Cdh1, Ap3d1, Adcy1, Efnb2, Flot1, Il1rap, Fbxl20, Ablim3, Akap9, Grik5, Ctbp1, Bsn, Scrib, Plekha5, Dgkq, Ntng2, Erbin, Grin2d, Caprin1, Cdkl5, Cdk5, Shank1, Gripap1, Eif4a3, P2rx6, Abhd6, Src, Ap2m1, Gabbr1, Sptbn1, Abr, Tspoap1, Hras, Camk1
GOBP_VENTRICULAR_CARDIAC_MUSCLE_CELL_ACTION_POTENTIAL	0.361472	0.520362	0.407475	1.06791	Kcnq1, Ank2, Gpd1l, Snta1, Dsg2
R-MMU-6794361 (R-MMU-6794361) - Neurexins and neuroligins	0.340564	0.503559	0.404607	1.06782	Shank2, Homer2, Nrxn3, Homer3, Sh3glb2, Epb41l5
GOBP_MATURATION_OF_5_8S_RRNA	0.354545	0.51418	0.381281	1.06763	Ftsj3, Utp20, Bop1, Rcl1, Nol9, Prkdc, Eri3, Nop9, Mak16, Exosc9, Rrp15, Rrs1, Mtrex, C1d, Exosc10, Wdr12, Exosc2, Exosc7
GOBP_AORTA_MORPHOGENESIS	0.329764	0.497725	0.392875	1.06694	Sox4, Notch1, Dll4, Nprl3, Efnb2, Tgfb2, Prox1, Bmpr1a
GOBP_RESPONSE_TO_AMPHETAMINE	0.355932	0.515682	0.42809	1.06683	Ppp1r1b, Edn1, Asic1, Nr4a2, Hdac2
GOBP_TETRAPYRROLE_METABOLIC_PROCESS	0.339853	0.502897	0.355044	1.06644	Cubn, Slc46a1, Uros, Cd320, Fech, Eif2ak1, Urod, Cox10, Alas1, Mmachc, Ambp, Slc25a38, Mtr, Pgrmc1, Flvcr1, Tmem14a, Mmaa, Tmem14c, Sucla2, Fxn, Abcb10, Lmbrd1
GOBP_POSITIVE_REGULATION_OF_LIPASE_ACTIVITY	0.367347	0.524974	0.360576	1.06629	Agt, Esr1, Arhgap6, Gpr55, Prkcz, Ccn1, Lpar2, Pla2g5, Gnaq, Fgf2, P2ry6
GOBP_REGULATION_OF_CHOLESTEROL_METABOLIC_PROCESS	0.340381	0.50354	0.388366	1.06597	Fgf1, Mbtps1, Lpcat3, Abcg1, Scap, Erlin2
GOBP_REGULATION_OF_CARDIAC_MUSCLE_CELL_MEMBRANE_REPOLARIZATION	0.358051	0.51778	0.427609	1.06564	Kcnq1, Ank2, Snta1, Zmpste24, Akap9
GOBP_CENTRAL_NERVOUS_SYSTEM_NEURON_DIFFERENTIATION	0.325641	0.494486	0.31318	1.06557	Ephb6, Sox4, Epha4, B4galt5, Rac3, Bcl11b, Ldb1, Ophn1, Szt2, Lhx6, Gba2, Dll4, Scyl3, Lmo4, Nr4a2, Mapt, Arhgap35, Ogdh, Sema3a, Psen1, B2m, Prox1, Grcc10, Dcc, Ttc21b
GOBP_REGULATION_OF_GLIOGENESIS	0.308789	0.480149	0.334463	1.06519	Ptn, Aspa, Notch1, Il6st, Tmem98, Id2, Ascl2, Prkci, Prpf19, Nf2, Dicer1, Sirt2, Kdm4a, Hdac1, Ctnnb1, Spint1
GOBP_CELL_CELL_JUNCTION_ASSEMBLY	0.336788	0.501518	0.313494	1.06484	Ptpro, Cldn8, Ank2, Zfp703, Tbcd, Agt, Cldn23, Trpv4, Pip5k1c, Tln2, Marveld3, Marveld2, Ctnnd2, Ocln, Pof1b, Ikbkb, Apc, Patj, Pkp4, Ocel1, Ctnnb1
GOBP_SKELETAL_SYSTEM_MORPHOGENESIS	0.279778	0.457521	0.292876	1.06481	Rdh10, Axin2, Sp5, Ihh, Dhrs3, Ext1, Sgpl1, Sox5, Trpv4, Ift140, Mgp, Tgfbr1, Tgfbr2, Runx2, Foxn3, Ndst1, Pkd1, Chst11, Zmpste24, Ext2, Rab23, Bmp1, Rarb, Ctnnb1, Slc39a3, Nle1, Zeb1, Ryk, Psen1, Flvcr1, Megf8, Med12, Cdx1, Bmpr1b, Fuz, Osr2, Pcgf2, Ltf, Rflnb
GOBP_LYMPHOID_PROGENITOR_CELL_DIFFERENTIATION	0.361396	0.520362	0.437466	1.06371	Sox4, Notch1, Zbtb1, Bcl2, Prkdc, Lig4
GOCC_PHOSPHATIDYLINOSITOL_3_KINASE_COMPLEX	0.35141	0.512564	0.40293	1.06339	Pik3r3, Pik3r1, Pik3c2a, Pik3c3, Vac14, Pik3r4, Pik3r2, Becn1
GOBP_REGULATION_OF_NOTCH_SIGNALING_PATHWAY	0.328467	0.4972	0.331417	1.06294	Prag1, Notch1, Il6st, Lfng, Synj2bp, Enho, Pofut1, Prkci, Dll4, Poglut1, Neurl1a, Yap1, Cbfa2t2, Tspan5, Hif1an, Tspear, Cd46, Rfng, Tspan15, Robo1, Tgfb2, Galnt11, Mettl3, Ythdf2
GOBP_PURINE_CONTAINING_COMPOUND_BIOSYNTHETIC_PROCESS	0.301939	0.474589	0.299694	1.06276	Pink1, Adcy6, Ak3, Acss1, Adk, Pdha1, Prkag2, Hacd2, Dcakd, Ppat, Uqcc3, Prpsap2, Mlycd, Pdk2, Paics, Gucy2c, Slc35b3, Adal, Ppt1, Gucy1a2, Nme4, Prpsap1, Slc25a16, Guk1, Adcy1, Vps9d1, Parp1, Npr1, Gart, Papss2, Dnajc30, Acsf3, Gcdh, Pank1, Adsl, Pdhx, Ampd2, Atic
GOCC_SCHAFFER_COLLATERAL_CA1_SYNAPSE	0.349765	0.511197	0.344452	1.06261	Ptprd, Epha4, Slc30a1, Prkci, Prkcz, P2rx3, Adcy1, Efnb2, Fbxl20, Ctnnb1, Bsn, Ntng2, Iqsec2, Dcc, Cdk5, Shank1, Gabbr1, Abr
mmu00770 (00770) - Pantothenate and CoA biosynthesis -	0.360169	0.519871	0.426266	1.06229	Csad, Bcat2, Aldh1b1, Aasdhppt, Pank1, Dpyd, Aldh3a2, Ppcs
mmu04919 (04919) - Thyroid hormone signaling pathway -	0.334171	0.500068	0.314067	1.06198	Atp1b1, Slc16a10, Pik3r3, Pik3r1, Notch1, Esr1, Atp1a1, Med24, Rxra, Tsc2, Med16, Kat2a, Notch2, Raf1, Rxrb, Pik3r2, Trp53, Hdac1, Ctnnb1, Bad, Rcan1, Hdac2, Ncoa1, Prkacb, Med12, Mtor, Crebbp, Dio1
GOBP_REGULATION_OF_HISTONE_H3_K4_METHYLATION	0.361364	0.520362	0.379146	1.06166	Kansl1, Kansl2, Ctr9, Myb, Rtf1, Macroh2a1, Ctnnb1, Snw1, Paxip1, Dnmt3b, Mcrs1
GOBP_REGULATION_OF_PROTEIN_LOCALIZATION_TO_CELL_SURFACE	0.342222	0.505158	0.380853	1.06163	Gpd1l, Tm9sf4, Tax1bp3, Rab11b, Leprot, Ctnnb1, Gpm6b, Egf, Bdnf, Abca2, Snx33
GOBP_ORGANIC_HYDROXY_COMPOUND_TRANSPORT	0.264957	0.445224	0.288081	1.06158	Slc18a1, Pink1, Aqp1, Syt12, Stra6, Kcnq1, Agt, Lpcat3, Abca8b, Slc10a3, Stard3, Abcg1, Scp2, Nfkb1, Lima1, Stard5, Rxra, Mttp, Slc10a5, Clu, Syt11, Cftr, Slc5a1, Pla2g10, Osbpl7, Abca3, Ly6e, Gps2, Star, Abcc4, Ptpn11, Fgf20, Tpcn2, Gpm6b, Zdhhc8, Soat1, Naxe, Gramd1c, C1qtnf1, Sirt1, Osbpl11
GOBP_N_TERMINAL_PROTEIN_AMINO_ACID_MODIFICATION	0.356522	0.516398	0.399495	1.06087	Sox4, Naa30, Metap1d, Naa60, Crebbp, Naa35
GOBP_NEGATIVE_REGULATION_OF_LIPID_METABOLIC_PROCESS	0.335731	0.500772	0.327728	1.06072	Gpld1, Etfbkmt, Pdgfa, Ccdc3, Pik3ip1, Sphk1, Sik1, Slc27a1, Nfkb1, Atp1a1, Bscl2, Scap, Prmt3, Erlin2, Wdtc1
GOBP_NUCLEOSIDE_PHOSPHATE_CATABOLIC_PROCESS	0.320665	0.489784	0.335406	1.06034	Nudt4, Entpd8, Mlycd, Samhd1, Gda, Fhit, Nt5c2, Nt5m, Fitm2, Nudt12, Abcd1, Dpyd, Nudt7, Pde5a, Nudt15, Entpd6, Nudt3, Smug1, Cnp, Xdh, Nudt9, Ada, Nudt19, Pde8b, Nudt5
GOBP_MITOPHAGY	0.346667	0.50894	0.380244	1.05993	Pink1, Arfip2, Optn, Tsc2, Trp53, Map1lc3b, Atg13, Becn1, Tigar, Vps13c, Atg14
GOBP_NEGATIVE_REGULATION_OF_CELL_DEVELOPMENT	0.31117	0.481539	0.299053	1.05968	Ptn, Lrp4, Sema3c, Notch1, Tmem98, Ctdsp1, Sema3f, Ulk2, Nfatc4, Ulk1, Fstl4, Ascl2, Ap1ar, Rcc2, Hook3, Trp53, Dicer1, Sirt2, Kank1, Kdm4a, Ctnnb1, Cdkl3, Ryk, Sema3a, Psen1, Rufy3, B2m, Mbp, Bmpr1a, Ptprs, Dcc, Trim11, Ltf, Rflnb
GOBP_POSITIVE_REGULATION_OF_FIBROBLAST_PROLIFERATION	0.374439	0.530693	0.366176	1.05957	Aqp1, Pdgfa, Dhx9, Agt, Sphk1, Cdk6, Esr1, Bmi1
GOBP_OLIGOSACCHARIDE_LIPID_INTERMEDIATE_BIOSYNTHETIC_PROCESS	0.36961	0.526748	0.43563	1.05925	Alg3, Alg1, Srd5a3, Rft1, Dolk, Alg8, Mpdu1, Alg2, Alg12, Alg14
GOBP_RESPONSE_TO_INTERLEUKIN_1	0.334963	0.500317	0.323095	1.05893	Il1r1, Edn1, App, Cx3cl1, Mylk3, Il1r2, Tnfrsf11a, Nfkb1, Prkci, Lgals9, Map3k7, Usp10, Ikbkb, Rbmx, Zbp1, Adamts7, Ccl6, Igbp1, Anxa1, Cyba, Irak4, Dab2ip, Gbp2, Myd88, Zfp458, Ankrd1, Ccl25, Ccl9, Tnip2
mmu05218 (05218) - Melanoma -	0.368545	0.526115	0.343432	1.05853	Fgf1, Pik3r3, Pik3r1, Pdgfa, Cdk6, Gadd45g, Cdh1, Raf1, Pik3r2, Trp53, Araf, Cdk4, Fgf20, Bad, Ddb2, Met, Fgf2
R-MMU-2428924 (R-MMU-2428924) - IGF1R signaling cascade	0.346847	0.509037	0.379524	1.05833	Fgf1, Pik3r1, Gab1, Pik3c3, Pik3r4, Pik3r2, Ptpn11, Fgf20, Fgf2
GOBP_MODULATION_OF_EXCITATORY_POSTSYNAPTIC_POTENTIAL	0.353333	0.513844	0.386166	1.05815	Dmpk, App, Prkcz, Igsf11, Tmem25, Adrb2, Shank1, Eif4a3
R-MMU-112316 (R-MMU-112316) - Neuronal System	0.258675	0.439967	0.283729	1.05798	Shank2, Ptprd, Adcy6, Gngt2, Kcnq1, Gnai1, Glul, Cacnb3, Homer2, Aldh5a1, Nsf, Ncald, Gng4, Myo6, Abcc9, Panx1, Camk2g, Camkk1, Kcnk1, Adcy1, Flot1, Il1rap, Nrxn3, Comt, Gnat3, Homer3, Cacna1b, Camkk2, Gng12, Gnb5, Gng7, Grik5, Vamp2, Sh3glb2, Kcnk16, Epb41l5, Prkacb, Calm1
R-MMU-113418 (R-MMU-113418) - Formation of the Early Elongation Complex	0.349776	0.511197	0.383563	1.05751	Ncbp2, Ercc3, Ccnh, Gtf2h3, Nelfcd, Cdk7, Ercc2, Polr2b, Supt5, Polr2l, Ctdp1, Polr2i
GOBP_CELLULAR_RESPIRATION	0.279661	0.457521	0.28798	1.05729	Pink1, Me3, Idh1, Slc25a23, Gpd1, Trpv4, Pdha1, Bid, Nfatc4, Ndufa8, Nipsnap2, Uqcc3, Etfrf1, Cox10, Immp2l, Iscu, Idh2, Suclg2, Sod2, Idh3a, Afg1l, Etfdh, Cat, Ide, Noa1, Dnajc30, Ogdh, Sdhaf4, Abcd1, Slc25a22, Adsl, Uqcr10, Aifm2, Dhtkd1, Ndufa1, Aco1, Ndufa7, Ndufb2, Ndufs1, Mybbp1a, Idh3g, Atpsckmt, Lyrm7, Ndufa10, Msh2, Mtfr1l, Sdhb, Ndufb4, Etfb, Idh3b, Sucla2, Coq9, Sdhaf2
R-MMU-2168880 (R-MMU-2168880) - Scavenging of heme from plasma	0.373717	0.53009	0.434813	1.05726	Ambp, Apol9a, Apol9b, Hp, Apol10a, Apol7c, Apol10b, Apol7a, Alb, Apol11a, Apol11b, Apol7b, Hpx, Cd163, Apol7e
GOBP_MYELOID_LEUKOCYTE_ACTIVATION	0.291785	0.467877	0.290444	1.05724	Thbs1, Il18, App, Tspan32, Csf1, Itgb6, Plpp6, Sphk1, Cx3cl1, Pla2g4a, Gab2, Tgfbr2, Ifngr2, Pla2g2a, Ifi35, Lgals9, Lbp, Clu, Syt11, Traf3ip2, Tlr3, Pla2g10, Notch2, Adgrf5, Dnase1, Shpk, Mapt, Tlr4, Anxa1, Mfhas1, Prkce, Adgre5, Cd74, Psen1, Vamp2, Itgam, Cx3cr1, Myd88, Ltbr
R-MMU-2404192 (R-MMU-2404192) - Signaling by Type 1 Insulin-like Growth Factor 1 Receptor (IGF1R)	0.363636	0.522088	0.377475	1.05698	Fgf1, Pik3r1, Gab1, Pik3c3, Pik3r4, Pik3r2, Ptpn11, Fgf20, Fgf2
GOBP_FATTY_ACID_TRANSMEMBRANE_TRANSPORT	0.373444	0.529977	0.444081	1.05647	Thbs1, Slc27a1, Slc25a20, Abcd1
GOBP_POSITIVE_REGULATION_OF_GLYCOPROTEIN_METABOLIC_PROCESS	0.378947	0.535398	0.415818	1.05602	Ncstn, Pomt2, Ramp1, Tcf7l2, Ctnnb1, Chp1, Soat1, Pomt1, Il15, Abca2, Il33, Slc2a10
GOCC_PROTEIN_PHOSPHATASE_TYPE_2A_COMPLEX	0.375519	0.532083	0.443851	1.05592	Nkd1, Ppp2r1b, Ptpa, Ppp2r2b, Ppp2r3d, Ppp2r3a
GOBP_MRNA_CLEAVAGE	0.383475	0.539679	0.423609	1.05567	Ncbp2, Cpsf1, Cpsf3, Rnase4, Cstf3, Cpsf7, Ern1, Polr2i
GOBP_REGULATION_OF_GLIAL_CELL_DIFFERENTIATION	0.386047	0.542029	0.349968	1.05561	Ptn, Aspa, Epha4, Notch1, Tnfrsf21, Il6st, Tmem98, Id2, Prpf19, Dicer1, Kdm4a, Hdac1, Ctnnb1, Spint1
GOBP_RIBOSOMAL_SMALL_SUBUNIT_BIOGENESIS	0.364896	0.522924	0.334821	1.05555	Heatr1, Dhx37, Nom1, Utp20, Nat10, Wdr46, Rcl1, Tsr2, Pwp2, Mettl17, Tsr1, Wdr3, Ltv1, Prkdc, Xrcc5, Nol11, Utp6, Utp25, Ercc2, Mrps11, Nop9, Ddx52, Riok1, Rrs1, Nol10, Bysl, Rrp36, Dcaf13, Surf6, Bms1, Tbl3
GOBP_LIVER_MORPHOGENESIS	0.383158	0.539374	0.415283	1.05466	Ptn, Fgf1, Notch2, Fgl1, Prox1
mmu04611 (04611) - Platelet activation -	0.3175	0.487152	0.312743	1.05437	Vwf, Pik3r3, Adcy6, Ptgs1, Pik3r1, Gnai1, Mylk3, Tln2, Pla2g4a, Prkci, Prkcz, Pla2g4c, Gucy1a2, Adcy1, Pik3r2, Gnas, Arhgap35, Gnaq
GOBP_RESPONSE_TO_HEAT	0.345499	0.507777	0.318461	1.05428	Thbs1, Fgf1, Trpv4, Trp53inp1, Zfand1, Dnajc7, P2rx3, Chordc1, Dnaja1, Mapt, Eif2b1, Dhx36, Hspa2, Hdac2, Hsf1, Sirt1, Eif2b4, Mtor, Hsbp1, Crebbp, Hsbp1l1, Slu7
R-MMU-418217 (R-MMU-418217) - G beta:gamma signalling through PLC beta	0.38809	0.543799	0.433438	1.05392	Gngt2, Gng4, Gng12, Gnb5, Gng7
R-MMU-500657 (R-MMU-500657) - Presynaptic function of Kainate receptors	0.38809	0.543799	0.433438	1.05392	Gngt2, Gng4, Gng12, Gnb5, Gng7
GOBP_REGULATION_OF_ACTOMYOSIN_STRUCTURE_ORGANIZATION	0.353659	0.513899	0.322234	1.05357	Pik3r1, Edn1, Inpp5k, Mylk3, Tesk1, Arhgap6, Tgfbr1, Limch1, Sorbs3, Carmil1, Cgnl1, Nf2, Arhgef18, Ttc8, Coro2b, Phldb2, Mkks, Met, Prox1, Mtor
GOBP_CARDIAC_CHAMBER_DEVELOPMENT	0.335917	0.500773	0.300551	1.05325	Fgfrl1, Stra6, Ank2, Sox4, Sema3c, Notch1, Dhrs3, Parva, Tgfbr1, Tgfbr2, Tgfbr3, Greb1l, Dll4, Ndst1, Ccn1, Lmo4, Nprl3, Notch2, Ly6e, Zmpste24, Trp53, Smarcd3, Hoxa13, Fzd2, Tbx3, Dand5, Snx17, Robo1, Tgfb2
GOBP_CELLULAR_RESPONSE_TO_VIRUS	0.37296	0.529725	0.33755	1.05247	Rigi, Ext1, Nfkb1, Irf7, Irgm2, Lgals9, Adar, Rnf135, Tlr3, Irgm1, Oas1g, Ikbke, Oas1a, Irf3, Ddx60, Ddx3x, Trim25, Pum1, Lgals8, Ifih1, Birc2, Tkfc, Fmr1, Usp15
GOBP_POSITIVE_REGULATION_OF_OSTEOBLAST_DIFFERENTIATION	0.377451	0.533982	0.348072	1.05243	Fam20c, Zhx3, Ifitm1, Il6st, Gdpd2, Runx2, Smad5, Ccn1, Yap1, Smad1, Acvr2a, Tent5a, Ctnnb1, Ctnnbip1, Fgf2, Bmpr1a, Bmpr1b, Ltf
GOBP_CATECHOL_CONTAINING_COMPOUND_METABOLIC_PROCESS	0.35426	0.51418	0.381624	1.05216	Sult1a1, Ly6e, Nr4a2, Npr1, Comt, Tgfb2, Itgam, Hdc
R-MMU-3214847 (R-MMU-3214847) - HATs acetylate histones	0.381395	0.538011	0.335785	1.05172	H2bc21, Msl3, Brpf3, Meaf6, Kansl1, Kansl2, Jade3, Kat6b, Ncoa1, Mcrs1, Ncoa2, Jade1, H4c16, Kat8, Wdr5, Atf2, H3c15, Hcfc1, Ing4
GOBP_GLIAL_CELL_DEVELOPMENT	0.35461	0.51418	0.321671	1.05155	Hdac11, Aspa, Sox4, B4galt5, App, Tppp, Cdk6, Lamb2, Ncstn, Clu, Mapt, Dicer1, Sirt2, Myrf, Eif2b1, Tlr4, Ercc2, Psen1, Eif2b4, Med12
GOBP_PURINE_NUCLEOSIDE_MONOPHOSPHATE_METABOLIC_PROCESS	0.359447	0.519105	0.370074	1.05125	Ak3, Adk, Mpp1, Ppat, Paics, Gda, Guk1, Nt5c2, Gart, Adsl, Ampd2, Atic, Xdh, Pfas, Ada
GOBP_AMP_METABOLIC_PROCESS	0.391579	0.546687	0.413939	1.05125	Ak3, Adk, Ppat, Paics, Gart, Adsl, Ampd2, Atic, Xdh, Pfas, Ada
GOBP_RESPONSE_TO_GONADOTROPIN	0.391579	0.546687	0.413647	1.0505	Cyp1b1, Edn1, Notch1, Tgfbr3, Nsmf, Slc5a5
GOBP_RNA_CATABOLIC_PROCESS	0.282675	0.459814	0.276553	1.05044	Tent5c, Axin2, Ago1, Ncbp2, Dhx9, Sidt2, Exosc5, Angel2, Ddx5, Nbdy, Rbm10, Ago4, Thrap3, Elac2, Dcp1b, Cirbp, Mov10, Traf3ip2, Secisbp2, Hnrnpm, Tnrc6a, Larp1, Gtpbp1, Ctif, Cpeb3, Drosha, Zhx2, Mettl16, Rida, Dicer1, Upf3b, Tent5a, Cnot11, Ikbke, Eif4enif1, Zswim8, Dkc1, Nudt12, Cnot10, Dxo, Pnrc2, Dhx36, Phax, Nt5c3b, Lrpprc, Zcchc17, Parn, Nbas, Myd88, Xrn1, Slfn9, Upf3a, Nrde2, Rnasel, Oas2,…
GOBP_NEURON_PROJECTION_REGENERATION	0.3918	0.546687	0.361048	1.05016	Ptn, Rtn4rl1, Epha4, Ulk1, Lamb2, Bcl2, Kremen1, Nrep, Mtr, Ptprs
mmu00534 (00534) - Glycosaminoglycan biosynthesis - heparan sulfate / heparin -	0.394251	0.54828	0.431651	1.04957	Ext1, Hs3st3b1, Extl1, Ndst1, Ext2, Hs3st3a1, B3galt6, Ndst2
R-MMU-3238698 (R-MMU-3238698) - WNT ligand biogenesis and trafficking	0.394251	0.54828	0.431456	1.0491	Wnt6, Wls, Wnt5b, Wnt10a
R-MMU-3858494 (R-MMU-3858494) - Beta-catenin independent WNT signaling	0.350515	0.511803	0.306412	1.04869	Nlk, Gngt2, Fzd6, Prickle1, Rac3, Lef1, Wnt5b, Psme1, Dvl3, Map3k7, Gng4, Psme2, Psme2b, Psmb10, Psme3, Psmc4, Psmc5, Tcf7l2, Psmf1, Fzd2, Ctnnb1, Gng12, Gnb5, Gng7
GOBP_REGULATION_OF_CARDIAC_MUSCLE_CONTRACTION_BY_REGULATION_OF_THE_RELEASE_OF_SEQUESTERED_CALCIUM_ION	0.394251	0.54828	0.431099	1.04823	Gstm7, Gsto1, Ank2, Dmd, Calm1, Tmem38a, Ryr2, Casq2
GOBP_POLYOL_BIOSYNTHETIC_PROCESS	0.394077	0.54828	0.360211	1.04773	Pts, Sptssb, Cd244a, Sphk1, Ppip5k2, Sptlc1, Isyna1, Sptssa, Fgf2, Impa1, P2ry6, Itpkb, Ppip5k1, Abca2, Ip6k1, Pcbd2, Acer2, Plcg2
GOBP_RESPONSE_TO_COCAINE	0.363636	0.522088	0.390951	1.04713	Tgm2, Ppp1r1b, Homer2, Eftud2, Hdac2
mmu05164 (05164) - Influenza A -	0.344473	0.506959	0.302521	1.04684	Pik3r3, Il18, Rigi, Pik3r1, Tmprss2, Cdk6, Bid, Nfkb1, Ifngr2, Irf7, Icam1, Rab11b, Adar, Ikbkb, Tlr3, Irf9, Raf1, Oas1g, Pik3r2, Ikbke, Oas1a, Irf3, Tlr4, Cdk4, Rae1, Tmprss4, Irak4, Myd88, Rnasel, Oas2, Crebbp, Trim25, Ifnar2, Nxf1
GOBP_MONOVALENT_INORGANIC_ANION_HOMEOSTASIS	0.396588	0.549271	0.447657	1.0468	Kcnq1, Slc12a6, Car12, Slc12a9, Slc12a7, Slc12a5
GOBP_FOCAL_ADHESION_ASSEMBLY	0.353081	0.513753	0.327681	1.04629	Thbs1, Bcas3, Ldb1, Arhgap6, Poldip2, Rcc2, Limch1, Taok2, Bcl2, Coro2b, Phldb2, Col16a1, Ptprk, Camsap3, Fam107a, Gpm6b, Map4k4
R-MMU-983695 (R-MMU-983695) - Antigen activates B Cell Receptor (BCR) leading to generation of second messengers	0.385417	0.541285	0.424568	1.04576	Blnk, Pik3r1, Pik3ap1, Dapp1
GOBP_HISTONE_H3_ACETYLATION	0.382075	0.53827	0.330124	1.04549	Lef1, Zzz3, Ldb1, Brpf3, Meaf6, Map3k7, Kat2a, Kat14, Jade3, Kat6b, Sgf29, Naa60, Supt7l, Zfp451, Eny2, Yeats2, Kat6a, Sirt1, Taf2, Taf6, Tada2a, Kmt2a, Taf6l, Camk1, Jade1, Usp22, Kat8
GOBP_NEGATIVE_REGULATION_OF_CELL_KILLING	0.400853	0.551523	0.447074	1.04544	Serpinb9, Lgals9, Cx3cr1
R-MMU-201556 (R-MMU-201556) - Signaling by ALK	0.396304	0.549146	0.429948	1.04543	Ptn, Pik3r1, Pik3r2, Hdac1, Hdac2
R-MMU-114608 (R-MMU-114608) - Platelet degranulation	0.371703	0.529312	0.31735	1.04475	Selenop, Vwf, Lamp2, Pdgfa, Pcyox1l, App, Habp4, Aplp2, F5, Brpf3, Endod1, Cdc37l1, Clu, F8, Abcc4, Nhlrc2, Ahsg, Tex264, Tgfb2, Psap, Lgals3bp, Calm1
mmu00071 (00071) - Fatty acid degradation -	0.37844	0.534961	0.367396	1.04468	Acaa2, Eci1, Acox3, Aldh1b1, Acaa1a, Hadhb, Hadha, Eci2, Gcdh, Adh7, Acadsb, Aldh3a2, Adh1, Acads, Acaa1b, Acadm, Eci3
GOBP_CELLULAR_NITROGEN_COMPOUND_CATABOLIC_PROCESS	0.25614	0.437583	0.265303	1.04464	Nudt4, Tent5c, Dpysl3, Entpd8, Axin2, Ago1, Ncbp2, Dhx9, Sidt2, Cdadc1, Exosc5, Aldh6a1, Angel2, Ddx5, Nbdy, Rbm10, Ago4, Thrap3, Mlycd, Samhd1, Elac2, Adal, Rgn, Gda, Dcp1b, Cirbp, Mov10, Tet3, Traf3ip2, Secisbp2, Hnrnpm, Tnrc6a, Larp1, Gtpbp1, Ctif, Fhit, Cpeb3, Aasdhppt, Dnase1, Nt5c2, Nt5m, Drosha, Zhx2, Mettl16, Rida, Dicer1, Upf3b, Tent5a, Cnot11, Fitm2, Ikbke, Eif4enif1, Zswim8, Dkc1, Aifm…
GOBP_MULTICELLULAR_ORGANISMAL_RESPONSE_TO_STRESS	0.386728	0.542563	0.351617	1.04449	Thbs1, Ext1, Hmgcs2, Asic1, P2rx3, Bcl2, Eif4g1, Nr4a2, Mecp2, Fbxl20
GOBP_EMBRYONIC_HEART_TUBE_MORPHOGENESIS	0.393643	0.54828	0.347559	1.04396	Ihh, Notch1, Tgfbr2, C2cd3, Pkd2, Ift52, Yap1, Notch2, Tbx3, Psen1, Mkks, Megf8, Ryr2, Ift57, Mesp1, Tead2, Setdb2, Srf, Ovol2
R-MMU-163200 (R-MMU-163200) - Respiratory electron transport, ATP synthesis by chemiosmotic coupling, and heat production by uncoupling proteins.	0.34321	0.506172	0.312661	1.04396	Ndufaf4, Ndufa8, Etfdh, Slc25a27, Taco1, Lrpprc, Uqcr10, Ndufa1, Ndufa7, Ndufb2, Ndufs1, Ndufa10, Acad9, Ucp2, Ndufb4, Etfb, Atp5mc1, Sco1, Ndufaf7, Ndufb7, Ndufs2, Ndufb5, Atp5pb, Ndufv1, Ndufb10, Ndufaf3, Surf1, Cox19, Coq10a, Ndufv2, Ndufa13, Ndufb9, Uqcrc2
GOBP_POSITIVE_REGULATION_OF_IMMUNE_RESPONSE	0.270175	0.449712	0.266118	1.04354	Gpld1, Trim12c, Il18, Blnk, Il1r1, Zap70, Sfpq, Tnfrsf21, Dhx9, Cacnb3, Il6st, Trim5, Yes1, Polr3b, Dgkz, Cd55, Pla2g4a, Parp9, Gab2, Irf7, Irgm2, Ifi35, Prkcz, Ffar2, Lgals9, Lbp, Map3k7, Zbtb1, Clu, Myb, Ikbkb, Khdrbs1, Zbp1, Znfx1, Bcl2, Rbck1, Shld1, Gps2, Irgm1, Cmtm3, Cd46, Pla2g5, Eif2b1, Ikbke, Irf3, Kmt5b, Polr3f, Prkdc, Tlr4, C4bp, Xrcc5, Anxa1, Cr1l, Cd55b, Prkce, Cd74, Psen1, Sppl3, T…
GOBP_EXTRACELLULAR_MATRIX_ASSEMBLY	0.373272	0.529872	0.367297	1.04336	Ihh, Notch1, Agt, Has3, Lamb2, Ntn4, Lamb3, Phldb1, Phldb2, Gpm6b
R-MMU-352230 (R-MMU-352230) - Amino acid transport across the plasma membrane	0.396104	0.549146	0.397931	1.0429	Slc16a10, Slc43a2, Slc36a1, Slc1a4, Slc6a6, Slc25a29, Slc7a8, Slc7a6, Slc7a3, Slc6a14
GOBP_POST_EMBRYONIC_DEVELOPMENT	0.374396	0.530693	0.329474	1.04275	Selenop, Sema3c, Sgpl1, Aldh5a1, Bcl11b, Tgfbr1, Plagl2, Szt2, Bcl2, Chst11, Sod2, Nr4a2, Scube1, Mecp2, Ercc2, Psen1, Atrx, Mtor, Aco1, Grcc10, Acadm, Mmut, Bcl2l11, Abl1
R-MMU-8939243 (R-MMU-8939243) - RUNX1 interacts with co-factors whose precise effect on RUNX1 targets is not known	0.362222	0.521026	0.380137	1.04163	Smarcc1, Bmi1, Smarcc2, Smarcd1, Cbx6, Ring1, Smarcd3, Smarce1, Scmh1, Arid1a, Smarcd2, Smarca2, Phc3, Cbx2, Smarcb1, Cbfb
GOBP_DEVELOPMENTAL_PIGMENTATION	0.394009	0.54828	0.370939	1.04151	Ihh, Vps33a, Kitl, Hps4, Ap1m1, Bcl2, Ap3d1, Sod2, Hps5, Gna11, Bcl2l11, Atp6ap2
GOBP_NEGATIVE_REGULATION_OF_EPITHELIAL_CELL_MIGRATION	0.399061	0.550299	0.337574	1.04047	Thbs1, Patz1, Notch1, Mcc, Synj2bp, Marveld3, Krit1, Dll4, Map2k5, Mecp2, Card10, Sema3a, Dab2ip, Fgf2
GOBP_FOAM_CELL_DIFFERENTIATION	0.360987	0.520258	0.377308	1.04026	Il18, Agt, Csf1, Abcg1, Nfkb1, Pla2g2a, Pla2g10, Pla2g5, Soat1
GOBP_REGULATION_OF_MRNA_3_END_PROCESSING	0.385281	0.541236	0.38838	1.04025	Ncbp2, Ctr9, Cpeb3, Dhx36, Hsf1, Cdc73, Rnf40, Paf1, Supt5, Cpsf7, Virma, Zc3h3
R-MMU-3928665 (R-MMU-3928665) - EPH-ephrin mediated repulsion of cells	0.360987	0.520258	0.377277	1.04018	Ephb6, Epha4, Yes1, Ephb4, Efna4, Ncstn, Efnb2
GOBP_RECEPTOR_RECYCLING	0.372591	0.529725	0.382754	1.03946	Rep15, Nsf, Kif16b, Ece1, Ap1ar, Pheta1, Optn, Rab11b, Tbc1d16, Arfgef2, Psen1, Rab29, Scrib
R-MMU-168928 (R-MMU-168928) - DDX58/IFIH1-mediated induction of interferon-alpha/beta	0.363229	0.522088	0.376905	1.03915	Rigi, App, Nfkb1, Irf7, Ikbkb, Ikbke, Irf3, Cyld
GOBP_REGULATION_OF_RENAL_SYSTEM_PROCESS	0.39485	0.548408	0.404861	1.03882	Ptpro, Edn1, Inpp5k, Agt, Coro2b, Npr1, Cyba
GOBP_INTRINSIC_APOPTOTIC_SIGNALING_PATHWAY_IN_RESPONSE_TO_OXIDATIVE_STRESS	0.401376	0.551523	0.361391	1.03871	Cyp1b1, Pink1, Sfpq, Prodh, Bcl2, Sod2, Mcl1, Parp1, Bag5, Sirt1, Gskip, Nme5
GOBP_TRANSCYTOSIS	0.3875	0.543364	0.42164	1.03855	Pigr, Lrpap1, Rab11b
GOBP_PHOSPHATIDYLINOSITOL_PHOSPHATE_BIOSYNTHETIC_PROCESS	0.399061	0.550299	0.336495	1.03806	Pik3r3, Pik3r1, Inpp4b, Bpnt1, Pip5k1c, Efr3b, Tmem150a, Pik3c2a, Pik3c3, Pik3r4, Pik3r2, Ttc7, Fig4, Becn1
GOBP_REGULATION_OF_DENDRITE_MORPHOGENESIS	0.398551	0.549946	0.344071	1.03799	Ptprd, Epha4, Cul7, Hecw2, Rap2a, Nfatc4, Nsmf, Cux1, Cdkl3, Dhx36, Nedd4, Stau2, Caprin1, Fbxo31, Cdkl5
GOBP_NEGATIVE_REGULATION_OF_PEPTIDYL_LYSINE_ACETYLATION	0.405117	0.552688	0.443663	1.03746	Hint2, Zfp451, Ctbp1, Hdac2, Sirt1, Atg5
GOCC_COMPLEX_OF_COLLAGEN_TRIMERS	0.402464	0.551951	0.426632	1.03737	Col11a2, Col8a1, Col16a1, Col7a1, Col27a1
GOBP_CARDIAC_MUSCLE_CELL_ACTION_POTENTIAL	0.400978	0.551523	0.345328	1.03726	Atp1b1, Kcnq1, Ank2, Gpd1l, Snta1, Atp1a1, Dsg2, Ank3, Scn2b, Akap9, Dmd, Calm1
GOBP_PROTEIN_METHYLATION	0.338983	0.502297	0.285271	1.03716	Etfbkmt, Bend3, Pcmtd2, Kansl1, Kansl2, Setd1b, Ctr9, Nfyc, Prdm2, Tet3, Prmt3, Myb, Kmt2b, Rtf1, Jmjd4, Macroh2a1, Pcmtd1, Zfp110, Lcmt1, Fam98a, Zfp369, Kdm4a, Kmt5b, Mecp2, Sirt7, Ctnnb1, Wdr82, Cxxc1, Ash2l, Wdr5b, Smyd5, Snw1, Chtop, Prmt1, Camkmt, Setdb1, Paxip1, Dnmt3b, Setd4, Sirt1, N6amt1, Atrx, Crebbp, Coprs, Mcrs1, Atpsckmt, Nsd1, Rrp8, Prmt9, Fam98b, Eef1akmt1, Paf1, Kdm6a, Setmar, Ml…
GOBP_ESTABLISHMENT_OF_PROTEIN_LOCALIZATION_TO_VACUOLE	0.408578	0.554855	0.356443	1.03691	Lamp2, Sort1, Mon1b, Clu, Ap4m1, Ap3d1, Pik3r4, Gnptab, Nedd4, Nagpa, Vps41, Rnf215, Sorl1, Snf8, Vps13c
GOBP_POSITIVE_REGULATION_OF_LIPID_METABOLIC_PROCESS	0.378866	0.535398	0.303814	1.03655	Rdh10, Gpld1, Fgf1, Ccdc3, Agt, Zbtb20, Dgkz, Abcg1, Slc27a1, Mlycd, Scap, Rgn, Ccn1, Adgrf5, Daglb, Star, Pik3r4, Anxa1, Chp1, Prkce, Cd74, Abcd1
GOCC_CARBOXY_TERMINAL_DOMAIN_PROTEIN_KINASE_COMPLEX	0.39834	0.549946	0.435533	1.03614	Ercc3, Ccnh, Gtf2h3, Cdk7, Ercc2
GOCC_CILIARY_TRANSITION_ZONE	0.401408	0.551523	0.335861	1.03611	Ift140, Rp1l1, Ift52, Ift122, Rp1, Ttc8, Cep131, Tmem80, Ift20, Kifap3, Pcdhb22, Cplane1, Ccdc66, Pcdhb16, Cfap36, Cc2d2a, Tmem17, Traf3ip1, Wdr19, Cetn3, Ift57, Whrn, Rpgrip1l
GOBP_TIGHT_JUNCTION_ORGANIZATION	0.410377	0.556257	0.334147	1.03572	Cldn8, Tbcd, Ext1, Cldn23, Marveld3, Tgfbr1, Marveld2, Ocln, Pof1b, Ikbkb, Apc, Patj, Ocel1
GOBP_CD4_POSITIVE_ALPHA_BETA_T_CELL_ACTIVATION	0.384428	0.540459	0.322605	1.03468	Il18, Cracr2a, Twsg1, Tmem98, Lef1, Rorc, Cd55, Tgfbr2, Prkcz, Lgals9, Runx3, Myb, Armc5, Ly9, Anxa1, Cd55b, Tcirg1
mmu05146 (05146) - Amoebiasis -	0.403423	0.55223	0.315666	1.03458	Serpinb9, Pik3r3, Il1r1, Pik3r1, Gna14, Il1r2, Lamb2, Nfkb1, Lamb3, Adcy1, Pik3r2, Gnas, Gnaq, Tlr4, Serpinb6b, Tgfb2, Itgam, Prkacb, Arg2, Gna11
R-MMU-111996 (R-MMU-111996) - Ca-dependent events	0.404762	0.552688	0.394756	1.03458	Adcy6, Pla2g4a, Camkk1, Adcy1, Pde1c, Camkk2, Prkacb, Calm1
GOBP_PHOTORECEPTOR_CELL_DIFFERENTIATION	0.407159	0.553765	0.352697	1.03443	Ihh, Notch1, Ift140, Rp1l1, Prkci, Rp1, Ttc8, Naglu, Ift20, Rdh13, Tug1, Nr2e3
GOBP_SEMAPHORIN_PLEXIN_SIGNALING_PATHWAY_INVOLVED_IN_NEURON_PROJECTION_GUIDANCE	0.421712	0.563822	0.44847	1.03382	Edn1, Sema3f, Ece1, Plxna1, Sema3a
GOBP_CELLULAR_RESPONSE_TO_INTERLEUKIN_1	0.402326	0.551951	0.329982	1.03354	Il1r1, Edn1, Cx3cl1, Mylk3, Il1r2, Nfkb1, Map3k7, Usp10, Ikbkb, Rbmx, Zbp1, Adamts7, Ccl6, Irak4, Dab2ip, Gbp2, Myd88, Zfp458, Ankrd1, Ccl25, Ccl9, Tnip2
GOBP_REGULATION_OF_NEUROTRANSMITTER_RECEPTOR_ACTIVITY	0.412844	0.557495	0.359564	1.03346	Pink1, Klhl24, Nptx1, App, Ifngr2, Rasgrf2, Akap9, Adrb2, Shank1, Src
GOBP_NUCLEOSIDE_MONOPHOSPHATE_METABOLIC_PROCESS	0.391509	0.546687	0.326173	1.03297	Entpd8, Ak3, Adk, Rfk, Mpp1, Ppat, Paics, Gda, Tyms, Guk1, Nt5c2, Nt5m, Gart, Dpyd, Adsl, Ampd2, Cmpk2, Atic, Tk2, Xdh, Dhodh, Pfas, Ada
GOBP_PEPTIDYL_LYSINE_MODIFICATION	0.318033	0.487554	0.263606	1.03264	Sox4, Etfbkmt, Lef1, Brd7, Vipas39, Zzz3, Msl3, Ldb1, Epc1, Bend3, Brpf3, Muc1, Meaf6, Med24, Kansl1, Kansl2, Map3k7, Atat1, Loxl4, Setd1b, Ctr9, Kat2a, Nfyc, Glyr1, Tet3, Myb, Mbtd1, Kat14, Tada2b, Kmt2b, Vps33b, Rtf1, Jade3, Hdac10, Macroh2a1, Zmpste24, Mul1, Kat6b, Senp7, Zfp110, Sgf29, Hint2, Sirt2, Zfp369, Kdm4a, Naa60, Supt7l, Phf20l1, Kmt5b, Hmg20b, Mecp2, Mllt1, Sirt7, Ctnnb1, Gtf3c4, Pia…
GOBP_POSITIVE_REGULATION_OF_CARTILAGE_DEVELOPMENT	0.396104	0.549146	0.385479	1.03248	Sox5, Runx2, Zfp219, Ccn1, Smad1, Bmp1, Bmpr1b
GOBP_ANTIGEN_PROCESSING_AND_PRESENTATION_OF_EXOGENOUS_ANTIGEN	0.414737	0.558526	0.406505	1.03237	Psme1, Ikbkb, Ap3d1, Mfsd6, Cd74, B2m, Tap1, Ap3b1, Ctse, Traf6, Fcer1g, Cd1d1, Lgmn
R-MMU-1187000 (R-MMU-1187000) - Fertilization	0.408624	0.554855	0.424393	1.03193	Kcnu1, Izumo4, Ovgp1, Cd9, Adam21
R-MMU-1474165 (R-MMU-1474165) - Reproduction	0.408624	0.554855	0.424393	1.03193	Kcnu1, Izumo4, Ovgp1, Cd9, Adam21
GOBP_PROTEIN_KINASE_C_ACTIVATING_G_PROTEIN_COUPLED_RECEPTOR_SIGNALING_PATHWAY	0.411017	0.556706	0.41406	1.03187	Edn1, Dgkz, Plpp1, Dgkq, Pick1
R-MMU-74259 (R-MMU-74259) - Purine catabolism	0.408624	0.554855	0.424368	1.03186	Gda, Nt5c2, Nudt15, Xdh, Nudt9, Nudt1, Nudt5, Adprm
GOBP_RUFFLE_ORGANIZATION	0.402878	0.551983	0.342847	1.03177	Inpp5k, Arhgef26, Mtss2, Def8, Rcc2, Lima1, Arfip2, Eps8l1, Icam1, Carmil1, Cobl, Abi3, Fam98a, Kank1, Eps8l2, Tcirg1
R-MMU-77595 (R-MMU-77595) - Processing of Intronless Pre-mRNAs	0.411017	0.556706	0.413784	1.03118	Ncbp2, Cpsf1, Cpsf3, Cstf3, Cpsf7, Pabpn1, Cstf2t
GOBP_REGULATION_OF_HORMONE_METABOLIC_PROCESS	0.374439	0.530693	0.373937	1.03097	Rdh10, Clcn2, Nfkb1, Atp1a1, Prmt3, Zmpste24, Tcf7l2
GOBP_ADENYLATE_CYCLASE_MODULATING_G_PROTEIN_COUPLED_RECEPTOR_SIGNALING_PATHWAY	0.38992	0.545485	0.290798	1.03002	Adgrl3, Adcy6, Adgrg1, Edn1, Gnai1, Adgrl1, Gna14, Lgr5, Vipr1, Oprd1, Ramp1, Lpar2, Gna12, Adcy1, Gnas, Gnaq, Gnat3, Adgre5, Tmem116
GOBP_EPITHELIAL_CELL_DIFFERENTIATION_INVOLVED_IN_KIDNEY_DEVELOPMENT	0.391892	0.546687	0.369279	1.02976	Ptpro, Notch1, Ext1, Lamb2, Yap1, Notch2, Ctnnb1, Foxj1, Podxl
GOCC_NEURON_PROJECTION_TERMINUS	0.398082	0.549946	0.312747	1.0296	Slc18a1, Septin6, Glul, Epha4, Tpbg, Ophn1, Vti1a, Flrt3, Oprd1, P2rx3, Ap3d1, Git1, Grik5, Dixdc1, Elk1, Vamp2, Bsn, Dmd
R-MMU-2024096 (R-MMU-2024096) - HS-GAG degradation	0.4238	0.565531	0.446637	1.0296	Gpc1, Gpc4, Gusb, Hgsnat, Glb1, Glb1l, Naglu, Ids
GOBP_NCRNA_3_END_PROCESSING	0.405093	0.552688	0.366429	1.02929	Exosc5, Elac2, Ptcd1, Ints14, Ints7, Dkc1, Eri3, Parn, Ints8, Trnt1, Exosc9, Toe1, Exosc10, Exosc2, Exosc7, Fbl, Ints6l, Ints1, Ints2
GOBP_RETROGRADE_TRANSPORT_ENDOSOME_TO_GOLGI	0.404819	0.552688	0.316907	1.02895	Snx1, Stx16, Pheta1, Vti1a, Tbc1d5, Tmem87a, Vps50, Vps52, Atp9a, Stx5a, Washc2, Trappc10, Rab9, Dctn1, Rab29, Stx6, Vps53, Arfrp1, Vps51, Sgsm2, Washc1, Slc66a2, Rgp1, Eipr1, Snx12, Ankfy1, Prepl, Ykt6, Tmem87b, Erc1
mmu04666 (04666) - Fc gamma R-mediated phagocytosis -	0.404819	0.552688	0.316752	1.02845	Marcksl1, Pik3r3, Pik3r1, Limk2, Sphk1, Pip5k1c, Pla2g4a, Myo10, Gab2, Gsn, Plpp1, Pla2g4c, Raf1, Pik3r2
GOBP_POSITIVE_REGULATION_OF_NEURAL_PRECURSOR_CELL_PROLIFERATION	0.401848	0.551523	0.364805	1.02838	Adgrg1, Notch1, Cx3cl1, Dll4, Smarcd3, Ctnnb1, Cx3cr1, Fgf2, Prox1
GOBP_POSITIVE_REGULATION_OF_TRANSLATIONAL_INITIATION	0.403888	0.552475	0.396974	1.02837	Habp4, Dhx29, Khdrbs1, Larp1, Ddx3x, Mtor, Mettl3, Ythdf2, Rps6kb1, Cdc123, Ythdf1, Ythdf3, Uhmk1
GOBP_REGULATION_OF_SYNAPTIC_TRANSMISSION_GABAERGIC	0.412148	0.55747	0.389486	1.02791	Car2, Zdhhc3, Hap1, Prkce
GOBP_MICROGLIAL_CELL_ACTIVATION	0.396396	0.549146	0.368446	1.02744	App, Sphk1, Cx3cl1, Ifngr2, Clu, Syt11, Tlr3, Mapt, Itgam, Cx3cr1
GOBP_POSITIVE_REGULATION_OF_DNA_TEMPLATED_TRANSCRIPTION_INITIATION	0.424379	0.565698	0.353048	1.02704	Esr1, Bclaf1, Med24, Med16, Trp53, Dhx36, Paxip1, Taf2, Med12, Ercc6, Med14, Taf6, Hnf1b, Srf, Taf11, Med17
GOBP_POSITIVE_REGULATION_OF_MUSCLE_HYPERTROPHY	0.412017	0.55747	0.400226	1.02692	Edn1, Il6st, Agt, Parp1, Pde5a, Becn1
GOBP_INTERLEUKIN_6_MEDIATED_SIGNALING_PATHWAY	0.412731	0.557495	0.422288	1.02681	Il6st, Ctr9, Yap1, Ripk1, Src
GOBP_REGULATION_OF_DENDRITE_DEVELOPMENT	0.406103	0.55282	0.313177	1.02627	Ptn, Ptprd, Epha4, Crtc1, Cul7, Hecw2, Rap2a, Nfatc4, Tmem106b, Nsmf, Cux1, Cobl, Camk1d, Cdkl3, Dhx36, Nedd4, Dab2ip, Stau2, Dcc, Caprin1, Fbxo31, Abl1, Cdkl5
GOBP_REGULATION_OF_POSTSYNAPTIC_MEMBRANE_NEUROTRANSMITTER_RECEPTOR_LEVELS	0.41704	0.560372	0.354654	1.02623	Nptx1, Gpc4, Prkci, Ophn1, Prkcz, Efnb2, Scrib, Iqsec2, Erbin, Gripap1, Hras
GOBP_POSITIVE_REGULATION_OF_CALCIUM_ION_TRANSPORT	0.391727	0.546687	0.30959	1.02611	Atp1b1, Gstm7, Gsto1, Ank2, Cracr2a, Cacnb3, Cx3cl1, Nipsnap2, Rgn, Pkd2, P2rx3
GOBP_LONG_TERM_MEMORY	0.410148	0.556086	0.373734	1.0258	Nfatc4, Prkcz, Kat2a, Ctns, Cpeb3, Adcy1, Mecp2, Slc2a4, Shank1, Rps6kb1, Srf, Rasgrf1
GOBP_POSITIVE_REGULATION_OF_ATP_DEPENDENT_ACTIVITY	0.403226	0.55223	0.360655	1.02449	Atp1b1, Dhx9, Tor1aip1, Rgn, Msh3, Hspa2, Chtop, Ahsa1, Msh2, Ssbp1, Hnrnpu, Ryr2, Setmar
GOBP_CHONDROCYTE_DEVELOPMENT	0.413043	0.557495	0.38577	1.02442	Axin2, Ext1, Tgfbr2, Runx2, Sulf2, Chst11, Bmpr1b, Rflnb, Col27a1, Bmpr2, Tsku, Comp
GOBP_REGULATION_OF_ACTIN_NUCLEATION	0.413043	0.557495	0.385761	1.0244	Vil1, Ap1ar, Gsn, Arfip2, Washc5
GOBP_MITOCHONDRIAL_RNA_METABOLIC_PROCESS	0.414027	0.558134	0.347743	1.02372	Tfb2m, Elac2, Tfb1m, Twnk, Mettl4, Prorp, Ears2, Lrpprc, Polrmt, Fastkd2, Prkaa1, Fastkd1, Trnt1, Pus1, Sars2, Wars2, Mterf4, Mterf2, Cdk5rap1, Ppargc1b, Tars2, Trmt5, Pnpt1, Tbrg4, Chchd10, Supv3l1, Hsd17b10, Aars2
GOBP_POSITIVE_REGULATION_OF_GLIOGENESIS	0.41629	0.560009	0.3475	1.023	Ptn, Aspa, Notch1, Il6st, Id2, Prkci, Prpf19, Dicer1, Hdac1, Spint1, Hdac2, Mtor
GOCC_SPLICEOSOMAL_COMPLEX	0.389831	0.545485	0.280798	1.02256	Ptbp2, Ddx5, Mfap1a, Crnkl1, Srsf1, Adar, Prpf19, Cirbp, Rbmx, Hnrnpm, Hnrnpr, Aqr, Prpf31, Aar2, Zmat5, Ivns1abp, Rbm5, Tra2a, Eftud2, BC005624, Txnl4b, Rbm22, Snw1, Sf3b3, Ppil3, Wdr83, Luc7l3, Gpatch1, Slu7, Sugp1, Lsm7, Sf3b4, Ctnnbl1, Srsf2, Rnpc3, Prpf4b, Prpf4, Prpf40b, Ddx39b, Htatsf1, Tfip11, Sf3b6, Xab2, Eif4a3, Hnrnpu, Zcchc8, Zmat2, Ddx41, Snrnp200, Prpf18, Sf3a2, U2af2, Mtrex, Hnrnph…
GOBP_CELL_DIFFERENTIATION_INVOLVED_IN_KIDNEY_DEVELOPMENT	0.408257	0.554855	0.359486	1.02219	Ptpro, Notch1, Ext1, Amer1, Lamb2, Yap1, Notch2, Ctnnb1, Foxj1, Podxl
GOBP_HUMORAL_IMMUNE_RESPONSE_MEDIATED_BY_CIRCULATING_IMMUNOGLOBULIN	0.396396	0.549146	0.36642	1.02179	Cd55, Clu, Cd46, C4bp, Cr1l, Cd55b, Foxj1, Cd81
R-MMU-194068 (R-MMU-194068) - Bile acid and bile salt metabolism	0.392377	0.54694	0.370511	1.02152	Scp2, Stard5, Hsd17b4, Rxra, Ncoa1, Acox2, Ncoa2, Akr1c14, Osbpl2
GOBP_REGULATION_OF_CARTILAGE_DEVELOPMENT	0.425121	0.566025	0.338604	1.0215	Axin2, Sox5, Tgfbr1, Runx2, Zfp219, Kat2a, Ccn1, Smad1, Adamts7, Bmp1, Rarb, Ptpn11, Ctnnb1
GOBP_RETINA_DEVELOPMENT_IN_CAMERA_TYPE_EYE	0.397933	0.549946	0.302144	1.02131	Cyp1b1, Atp8a2, Ihh, Lamb2, Rp1l1, Clcn2, Rpe65, Tspan12, Dll4, Rp1, Ttc8, Zhx2, Smarcd3, Naglu, Man2a1, Tcirg1, Psen1, Tgfb2, Rdh13, Prox1, Tbc1d32, Ret, Bmpr1b, Xrn2, Nr2e3, Mertk
GOBP_MALE_SEX_DIFFERENTIATION	0.396867	0.549375	0.298214	1.02123	Cyp1b1, Adgrg1, Patz1, Pdgfa, Sgpl1, Esr1, Bcl2l1, Dhx37, Tgfbr1, Kitl, Ago4, H3f3a, Hsd17b4, Smad5, Greb1l, Tlr3, Bcl2, Dhcr24, Acvr2a, Fkbp4, Hoxa13, Ctnnb1, Tbx3, Sema3a, Tgfb2, Bik, Atrx, Bmpr1a, Lhfpl2, Bcl2l11, Rab13, Nudt1, Msh2, Lgr4
GOBP_POSITIVE_REGULATION_OF_CANONICAL_WNT_SIGNALING_PATHWAY	0.435208	0.573524	0.311506	1.02095	Fam53b, Wls, Dkk2, Sox4, Lgr5, Amer1, Nfkb1, Wnk2, Yap1, Kank1, Rnf220, Tmem9, Ddx3x, Nle1, Lrrk1, Fgf2, Csnk1e, Gskip, Ttc21b, Bambi, Atp6ap2, Egf, Lgr6, Ptk7, Lgr4, Src, Gid8, Sema5a, Jrk, Adgra2
GOBP_REGULATION_OF_MESENCHYMAL_CELL_PROLIFERATION	0.422078	0.563822	0.389309	1.0203	Chrd, Ihh, Pdgfa, Tgfbr2, Ctnnb1, Zeb1, Ctnnbip1, Bmpr1a, Stat1
R-MMU-912631 (R-MMU-912631) - Regulation of signaling by CBL	0.432203	0.571153	0.409378	1.0202	Pik3r3, Pik3r1, Yes1, Pik3r2
GOBP_REGULATION_OF_GLIAL_CELL_PROLIFERATION	0.419006	0.561618	0.393782	1.0201	Notch1, Ascl2, Prkci, Dicer1, Rnf10, Cdkn2b, Prkch
GOBP_REGULATION_OF_MEMBRANE_REPOLARIZATION	0.423913	0.565531	0.383703	1.01893	Kcnq1, Ank2, Snta1, Cacnb3, Zmpste24, Akap9
GOBP_POSITIVE_REGULATION_OF_DNA_TEMPLATED_TRANSCRIPTION_ELONGATION	0.41649	0.560009	0.371181	1.0188	Thoc5, Ctnnb1, Hmgn1, Ercc6, Thoc1, Cbx7, Ell2, Cdc73, Ddx39b, Eapp, Supt5, Supt16
GOBP_CELLULAR_RESPONSE_TO_HEAT	0.429594	0.56876	0.333849	1.01865	Thbs1, Fgf1, Trpv4, Zfand1, Dnajc7, Chordc1, Mapt, Dhx36, Hdac2, Hsf1, Sirt1, Mtor, Hsbp1, Crebbp, Hsbp1l1, Slu7
GOBP_REGULATION_OF_SYSTEMIC_ARTERIAL_BLOOD_PRESSURE_BY_HORMONE	0.421166	0.563535	0.393073	1.01826	Edn1, Agt, Ece1, Cyba, Atp6ap2
GOBP_TISSUE_REGENERATION	0.445755	0.58133	0.340578	1.01729	Ptn, Hopx, Notch1, Large1, Tgfbr2, Cpq, Yap1, Bcl9
GOBP_CENTRAL_NERVOUS_SYSTEM_NEURON_DEVELOPMENT	0.436893	0.574904	0.335048	1.0171	Ephb6, Epha4, B4galt5, Rac3, Szt2, Lhx6, Gba2, Nr4a2, Mapt, Arhgap35, Ogdh, Sema3a, Grcc10, Dcc
GOBP_PHOSPHATIDYLINOSITOL_DEPHOSPHORYLATION	0.417749	0.560767	0.379714	1.01704	Inpp5k, Inpp4b, Inpp5e, Pip4p2, Mtmr9, Fig4, Inpp5j, Mtmr10, Mtmr12
GOCC_PHAGOPHORE_ASSEMBLY_SITE	0.396861	0.549375	0.368775	1.01674	Bcas3, Ulk2, Ulk1, Pik3c3, Rb1cc1, Wdr45, Atg13, Becn1, Zfyve1, Nbr1, Wipi2, Atg14, Atg5, Phaf1
GOBP_POSITIVE_REGULATION_OF_SMOOTH_MUSCLE_CONTRACTION	0.426407	0.567179	0.387924	1.01667	Edn1, Sphk1, Ada, Srf
R-MMU-912526 (R-MMU-912526) - Interleukin receptor SHC signaling	0.435685	0.57381	0.427317	1.01659	Pik3r3, Pik3r1, Pik3r2
GOBP_NEUTROPHIL_MIGRATION	0.420925	0.563535	0.316963	1.01658	Il1r1, Edn1, Cx3cl1, Pip5k1c, Dapk2, Mpp1, Lbp, Camk1d, Ripor2, Ccl6, Umod, Cd74, Irak4, Tgfb2, Myd88, Ccl25, Ccl9, Ppib
GOBP_BILE_ACID_AND_BILE_SALT_TRANSPORT	0.435685	0.57381	0.427252	1.01643	Slc10a3, Slc10a5, Abcc4, Slc10a7, Prkaa1
mmu04613 (04613) - Neutrophil extracellular trap formation -	0.40884	0.554869	0.286409	1.01639	Vwf, Pik3r3, Hdac11, Pik3r1, H2bc21, Clcn4, Clcn5, Nfkb1, H3f3a, Hdac8, Map3k7, H3f5, H3f3c, Raf1, Hdac10, Macroh2a1, Pik3r2, Hdac1, Tlr4, Cr1l, Casp4, Cyba, Hdac2, Itgam, H2aj, Mtor
GOBP_CHLORIDE_TRANSMEMBRANE_TRANSPORT	0.428899	0.568521	0.353618	1.01637	Slc26a9, Slc12a6, Slc12a9, Cftr, Slc5a1, Clcn7, Slc12a7, Slc12a5, Slc26a6, Apol9a, Pcyox1, Ano9, Slc12a8, Slc12a3
GOCC_ATPASE_COMPLEX	0.415865	0.559767	0.313807	1.01602	Bcl7a, Smarcc1, Bcl11b, Chd3, Ddx21, Smarcc2, Smarcd1, Smarcd3, Hdac1, Chd4, Smarce1, Ss18, Hdac2, Nfrkb, Rbbp4, Ino80, Arid1a, Mcrs1, Ptpa, Ercc6, Arid1b, Ino80b, Bcl7c, Mybbp1a, Smarcd2, Pbrm1, Ep400, Bptf, Smarca2, Actr5, Brd9, Ing3, Mta2, Smarcb1, Vcp, Dpf3, Gatad2a, Mta1, Hmgxb4, Chrac1, Cfdp1, Smarca4, Dek
GOBP_POSITIVE_REGULATION_OF_INTERLEUKIN_6_PRODUCTION	0.41247	0.557495	0.313804	1.01565	Rigi, App, Dhx9, Trpv4, Zbtb20, Lgals9, Lbp, Tlr3, Nod1, Il1rap, Tlr4, Ptpn11, Cd74, Cyba, Myd88, Setd4, Mbp, Aif1, Ifih1, Card9
GOCC_UBIQUITIN_LIGASE_COMPLEX	0.38253	0.538771	0.264715	1.01448	Fbxo32, Os9, Klhl24, Sel1l, Klhl8, Cul7, Ube4a, Rmnd5a, Bmi1, Dcaf11, Klhl42, Fbxo25, Med24, Lztr1, Fem1c, Fem1a, Brap, Otulin, Rnf144b, Wdtc1, Rhbdd2, Dmac2, Abtb1, Rbck1, Fbxl18, Amfr, Enc1, Dcaf10, Klhdc2, Ring1, Dcaf7, Det1, Dcun1d2, Ranbp10, Fbxo9, Zer1, Kctd2, Pef1, Dcaf8, Fbxl20, Fbxl17, Zswim8, Lmo7, Crbn, Fbxw5, Ube2e1, Fbxl6, Nedd4, Anapc13, Kbtbd7, Ube2d1, Ddb2, Cdc23, Atg3, Cul1, Med1…
GOBP_NEGATIVE_REGULATION_OF_MRNA_METABOLIC_PROCESS	0.417266	0.560536	0.313315	1.01407	Tent5c, Axin2, Srsf6, Dhx9, Angel2, Rbm10, Thrap3, Cirbp, Ctr9, Rbmx, Traf3ip2, Secisbp2, Larp1, Mettl16, Tent5a, Sfswap, Ikbke, Eif4enif1
GOBP_WALKING_BEHAVIOR	0.458599	0.589409	0.405275	1.01401	Epha4, Abhd12, Ctns, Zmpste24, Spg11, Fxn, Dab1, Chd7, Efnb3, Oxr1
mmu04136 (04136) - Autophagy - other -	0.426667	0.567275	0.369923	1.01364	Ulk2, Mlst8, Pik3c3, Pik3r4, Igbp1, Atg13, Becn1, Atg3, Mtor, Wipi2, Rptor, Atg5, Atg10
GOCC_MITOCHONDRIAL_LARGE_RIBOSOMAL_SUBUNIT	0.453488	0.586886	0.335932	1.01328	Nsun3, Mrpl49, Mrpl36, Mrpl16, Mrpl37, Nsun4, Mrpl48, Mpv17l2, Mrpl21, Mrpl44, Mrpl2, Mrps18a, Mrpl3, Mterf4, Mrpl22, Mrpl50, Mrpl19, Mrpl42, Mrpl11, Mrpl57, Mrpl47, Mrpl9, Mrpl41, Mrpl4, Mrpl10
R-MMU-1428517 (R-MMU-1428517) - The citric acid (TCA) cycle and respiratory electron transport	0.428191	0.568045	0.284035	1.0128	Me3, Pdha1, Ndufaf4, Ndufa8, Rxra, Pdk2, Idh2, Pdpr, Suclg2, Idh3a, Etfdh, Slc25a27, Ogdh, Taco1, Gstz1, Lrpprc, Uqcr10, D2hgdh, Pdp1, Pdhx, Ndufa1, Ndufa7, Ndufb2, Ndufs1, Idh3g, Ndufa10, Acad9, Ucp2, Sdhb, Ndufb4, Etfb, Idh3b, Sucla2, Atp5mc1, Sco1, Ndufaf7, Ndufb7, Suclg1, Ndufs2, Sdhd, Ndufb5, Atp5pb, Ndufv1, Ndufb10, Ndufaf3, Surf1, L2hgdh, Sdha, Cox19, Coq10a, Ndufv2, Ndufa13, Ndufb9, Uqcrc…
GOBP_NUCLEOTIDE_BINDING_DOMAIN_LEUCINE_RICH_REPEAT_CONTAINING_RECEPTOR_SIGNALING_PATHWAY	0.429501	0.56876	0.383696	1.01263	Irgm2, Map3k7, Otulin, Irgm1, Tlr4, Slc15a2, Cyld, Erbin, Birc2, Rnf34, Xiap
R-MMU-71403 (R-MMU-71403) - Citric acid cycle (TCA cycle)	0.458599	0.589409	0.404544	1.01217	Me3, Idh2, Suclg2, Idh3a, Ogdh, Idh3g, Sdhb, Idh3b, Sucla2, Suclg1, Sdhd, Sdha
GOBP_PEPTIDYL_CYSTEINE_MODIFICATION	0.431193	0.570379	0.355915	1.01204	Snta1, Zdhhc14, Zdhhc4, Zdhhc3, Zdhhc24, Zdhhc9, Zdhhc1, Zdhhc17, Golga7b, Zdhhc6, Zdhhc8, Dmd, Zdhhc23
GOBP_REGULATION_OF_INSULIN_RECEPTOR_SIGNALING_PATHWAY	0.443645	0.579962	0.33604	1.01129	Pik3r1, Vwa2, Inpp5k, Ncoa5, Sesn3, Agt, Prkcz, Tsc2, Ptpre, Kank1, Ptpn11, Cdk4, Sik2, Slc27a4, Ahsg, Sirt1, Prkaa1, Sorl1, Pip4k2b, Rps6kb1, Src
GOBP_NUCLEOLAR_LARGE_RRNA_TRANSCRIPTION_BY_RNA_POLYMERASE_I	0.433265	0.572079	0.41576	1.01093	Polr1e, Macroh2a1, Sirt7, Nol11, Taf1b, Mtor, Pwp1, Smarcb1, Smarca4
GOCC_TRANSPORTER_COMPLEX	0.392857	0.547469	0.263227	1.01088	Atp1b1, Scnn1a, Ttyh3, Atp8a2, Kcnq1, Lrrc26, Cacnb3, Cachd1, Chrnb1, Ndufa8, Clcn2, Atp11a, Atp1a1, Lrrc8d, Abhd12, Cftr, Pkd2, Micu2, Pkd1, Clcn7, Abcc9, Abcb8, Kcnk1, Atp10b, Scn2b, Trpv6, Pex12, Cacna1b, Hspa2, Akap9, Uqcr10, Grik5, Ttyh2, Timm9, Calm1, Ndufa1, Timm10, Scnn1g, Bcs1l, Lrrc8c, Ptpa, Ndufa7, Ndufb2, Atp11c, Grin2d, Slc26a6, Ndufs1
GOBP_MESODERM_DEVELOPMENT	0.434053	0.572616	0.307058	1.01087	Ets2, Wls, Twsg1, Ext1, Lef1, Ldb1, Sectm1a, Poglut1, Armc5, Yap1, Smad1, Nf2, Acvr2a, Ext2, Mesd, Hmga2, Tbx3, Dand5, Exoc4, Mesp2, Gdf11, Axin1, Epb41l5
R-MMU-1660499 (R-MMU-1660499) - Synthesis of PIPs at the plasma membrane	0.434978	0.57336	0.349276	1.01067	Pik3r3, Pik3r1, Inpp5k, Inpp4b, Pip5k1c, Pik3c2a, Pik3r2, Mtmr9, Inpp5j, Rufy1, Plekha5, Rab4a, Pip4k2b, Pip5k1b
GOBP_REGULATION_OF_ALPHA_BETA_T_CELL_DIFFERENTIATION	0.45814	0.589099	0.334894	1.01014	Il18, Zap70, Ihh, Tgfbr2, Prkcz, Lgals9, Runx3, Myb, Ap3d1
GOBP_OUTFLOW_TRACT_MORPHOGENESIS	0.446602	0.581616	0.33271	1.01001	Edn1, Sema3c, Notch1, Dhrs3, Parva, Tgfbr2, Tgfbr3, Fzd2, Ctnnb1, Tbx3, Robo1, Tgfb2, Bmpr1a, Pitx2
GOBP_ENDOCRINE_SYSTEM_DEVELOPMENT	0.456098	0.587881	0.308884	1.00992	Cyp1b1, Stra6, Pbx1, Edn1, Sox4, Cdk6, Sidt2, Tgfbr1, Cdh1, Armc5, Raf1, Ly6e, Anxa1, Bad, Fgf2, Bmpr1a, Pitx2, Dkk3
GOBP_CARDIOCYTE_DIFFERENTIATION	0.422111	0.563822	0.298669	1.00991	Sorbs2, Edn1, Sema3c, Notch1, Pdcd4, Prickle1, Agt, Mylk3, Fhod3, Sik1, Tgfbr3, Kat2a, Zmpste24, Efnb2, Nebl, Rarb, Ift20, Tbx3, Dhx36, Tgfb2, Prox1, Mtor, Bmpr1a, Pitx2, Acadm
R-MMU-74752 (R-MMU-74752) - Signaling by Insulin receptor	0.455847	0.587881	0.330951	1.00981	Fgf1, Pik3r1, Gab1, Atp6v1b2, Atp6v1g2, Pik3c3, Pik3r4, Pik3r2, Ptpn11, Fgf20, Tcirg1, Fgf2, Atp6v0a4
GOCC_INTEGRATOR_COMPLEX	0.439232	0.576719	0.431577	1.0092	Ints4, Ints14, Ints7, Ints8, Ints3, Ints9, Ints6l, Ints10, Ints1, Ints2
mmu05162 (05162) - Measles -	0.438144	0.57571	0.297092	1.00828	Pik3r3, Rigi, Pik3r1, Cdk6, Bid, Bcl2l1, Eif2ak1, Nfkb1, Irf7, Map3k7, Adar, Ikbkb, Irf9, Bcl2, Oas1g, Pik3r2, Trp53, Cd46, Rab9, Ikbke, Oas1a, Irf3, Tlr4, Cdk4, Bad, Irak4, Myd88, Oas2, Ifnar2
GOBP_MAINTENANCE_OF_CELL_NUMBER	0.425974	0.566882	0.293741	1.00803	Ptn, Sox4, Notch1, Ldb1, Zfp358, Ascl2, Ctr9, Kat2a, Yap1, Bcl9, Raf1, Rtf1, Wdr43, Zfp322a, Hook3, Zhx2, Zfp706, Hmga2, Eif4enif1, Ctnnb1, Tbx3, Vps72, Cdx2, Ss18, Ddx6, Med12, Prox1, Srrt, Bmpr1a, Lig4, Mettl3
GOBP_POSITIVE_REGULATION_OF_MYELOID_LEUKOCYTE_MEDIATED_IMMUNITY	0.443983	0.579962	0.423708	1.008	Rigi, Ddx21, Dhx36, Itgam
GOBP_PYRIMIDINE_NUCLEOSIDE_TRIPHOSPHATE_BIOSYNTHETIC_PROCESS	0.441365	0.578274	0.430985	1.00782	Tyms, Nme4, Ctps2, Cmpk2, Nme5, Uck1, Nme9, Uckl1, Dtymk, Nme2, Tbpl1
GOBP_PIGMENT_GRANULE_ORGANIZATION	0.441558	0.578369	0.383812	1.0059	Hps4, Ap1m1, Bcl2, Ap3d1, Rab29, Ap3b1, Bloc1s5, Snapin, Hps1, Bloc1s1, Kif13a, Pmel
GOBP_NEGATIVE_REGULATION_OF_VIRAL_TRANSCRIPTION	0.45929	0.589737	0.436156	1.00544	Ifitm3, Trim21, Ubp1, Hexim1, Trim11, Trim31, Trim13, Trim62
GOBP_ALPHA_AMINO_ACID_METABOLIC_PROCESS	0.454545	0.587239	0.278491	1.00451	Slc39a8, Serinc5, Aspa, Glul, Serinc3, Ivd, Mccc2, Aldh5a1, Csad, Prodh, Aldh6a1, Bcat2, Acad8, Ppat, Apip, Cbs, Srr, Msra, Fpgs, Aasdhppt, Sardh, Rida, Ilvbl, Ctps2, Aldh4a1, Mecp2, Gart, Asl, Scly, Gcdh, Gstz1, Acadsb, Tat, Mtr
GOBP_MRNA_CATABOLIC_PROCESS	0.418879	0.561587	0.268902	1.00439	Tent5c, Axin2, Ago1, Ncbp2, Dhx9, Exosc5, Angel2, Ddx5, Nbdy, Rbm10, Ago4, Thrap3, Dcp1b, Cirbp, Mov10, Traf3ip2, Secisbp2, Hnrnpm, Tnrc6a, Larp1, Gtpbp1, Ctif, Cpeb3, Zhx2, Mettl16, Rida, Upf3b, Tent5a, Cnot11, Ikbke, Eif4enif1, Nudt12, Cnot10, Dxo, Pnrc2, Dhx36, Nt5c3b, Parn, Nbas, Myd88, Xrn1, Upf3a, Rnasel, Mettl3, Ythdf2, Tent5b, Xrn2, Pum1, Lsm7, Fastkd2, Fastkd1, Vim, Tnrc6c, Smg5, Smg6, E…
GOCC_INTRINSIC_COMPONENT_OF_PRESYNAPTIC_MEMBRANE	0.457014	0.588211	0.340988	1.00383	Ptprd, Epha4, Oprd1, Ncstn, P2rx3, Efnb2, Psen1, Grik5, Ntng2
GOBP_PYRIMIDINE_RIBONUCLEOSIDE_TRIPHOSPHATE_METABOLIC_PROCESS	0.45929	0.589737	0.435321	1.00351	Ak3, Nme4, Ctps2, Nme5, Uck1, Nme9
GOBP_GLYCOSPHINGOLIPID_METABOLIC_PROCESS	0.47836	0.605525	0.344718	1.00266	Hexa, Gm2a, B4galt5, Large1, Cln6, Sumf1, Glb1, Gba2, Neu2, Tm9sf2
GOBP_MYD88_DEPENDENT_TOLL_LIKE_RECEPTOR_SIGNALING_PATHWAY	0.4375	0.575283	0.406952	1.00237	Irf7, Map3k7, Tlr4, Irak4, Myd88, Irak1, Traf6, Tlr2, Irak3, Tnip1
GOBP_NEGATIVE_REGULATION_OF_MRNA_CATABOLIC_PROCESS	0.469767	0.598218	0.332278	1.00225	Tent5c, Axin2, Dhx9, Angel2, Rbm10, Thrap3, Cirbp, Traf3ip2, Secisbp2, Larp1, Mettl16, Tent5a, Ikbke, Eif4enif1, Nbas, Myd88
mmu03022 (03022) - Basal transcription factors -	0.451389	0.585852	0.35651	1.00218	Gtf2i, Ercc3, Ccnh, Gtf2h3, Gtf2e1, Cdk7, Ercc2, Taf2
GOBP_REGULATION_OF_NEURON_MIGRATION	0.440909	0.578078	0.357883	1.00212	Adgrg1, Cx3cl1, Nsmf, Sema3a, Dab2ip, Ntng2, Ulk4, Fbxo31, Srgap2, Phactr1
GOBP_METENCEPHALON_DEVELOPMENT	0.453012	0.586691	0.308611	1.00201	Atrn, Sptbn2, Ldb1, Ptbp2, Ophn1, Ncstn, Kat2a, Bcl2, Trp53, Hap1, Naglu, Mecp2, Gart, Ptpn11, Ogdh, Psen1, Rere, Dixdc1, Scrib, Atic, Prox1, Sdf4, Ttc21b, Aif1, Abl1, Cdk5, Herc1, Gnpat, Hnrnpd, Sema4c, Whrn, Dab1, Rpgrip1l
GOCC_TRANSCRIPTION_ELONGATION_FACTOR_COMPLEX	0.455157	0.587239	0.346224	1.00183	Tcea2, Ctr9, Aff1, Rtf1, Ice2, Nelfcd, Mllt1, Elp2, Ice1, Pex2, Elp4, Ercc6, Ell2, Cdc73, Paf1, Supt5, Supt16
GOBP_NEGATIVE_REGULATION_OF_OXIDATIVE_STRESS_INDUCED_INTRINSIC_APOPTOTIC_SIGNALING_PATHWAY	0.439583	0.5769	0.406659	1.00165	Pink1, Sod2, Bag5, Sirt1, Nme5, Trap1, Nono, Vnn1, Htra2
R-MMU-372790 (R-MMU-372790) - Signaling by GPCR	0.464164	0.593598	0.254771	1.00121	Ppp1r1b, Pik3r3, Adcy6, Gngt2, Pik3r1, Edn1, Gnai1, Arhgef19, Plekhg5, App, Arhgef26, Fgd4, Gna14, Cx3cl1, Dgkz, Cd55, Rgs12, Pla2g4a, Ece1, Gpr55, Xk, Ffar2, Vipr1, Oprd1, Gng4, Ppp2r1b, Ramp1, Abhd12, Lpar2, Camkk1, Arhgef17, Gna12, Daglb, Arhgef18, Cckar, Adcy1, Ccl6, Pik3r2, Gnas, Rasgrf2, Gnaq, Opn1sw, Tiam2, Gnat3, Nln, Anxa1, Prkce, Adgre5, Pde1c, Camkk2, Gng12, Gnb5, Gng7
GOBP_POSITIVE_REGULATION_OF_TRANSCRIPTION_BY_RNA_POLYMERASE_III	0.449692	0.584211	0.411623	1.00088	Brf1, Ddx21, Ice2, Ice1, Mtor, Ercc6, Mybbp1a, Rptor, Chd8
GOBP_NUCLEOSIDE_METABOLIC_PROCESS	0.474654	0.602313	0.335375	1.00075	Adk, Cdadc1, Ppat, Prpsap2, Adal, Gda, Nme4, Macrod1, Nt5c2, Dpyd, Atic, Tk2, Xdh, Nme5, Nudt1, Macrod2, Ada, Apobec3
GOBP_ICOSANOID_TRANSPORT	0.442396	0.579186	0.352285	1.00072	Edn1, Pla2g4a, Tnfrsf11a, Pla2g2a, Abcc10, Pla2g2f, Pla2g10, Abcc4, Pla2g5, Abcc6, Anxa1
GOBP_IMMUNE_RESPONSE_REGULATING_SIGNALING_PATHWAY	0.414557	0.558423	0.257117	1.00058	Pigr, Gpld1, Blnk, Rigi, Zap70, Tnfrsf21, Cacnb3, Pik3ap1, Rab11fip2, Tifa, Yes1, Dgkz, Esr1, Alpk1, Irf7, Irgm2, Ifi35, Ffar2, Lgals9, Lbp, Map3k7, Rnf135, Otulin, Lrrc14, Ctsh, Ikbkb, Tlr3, Khdrbs1, Bcl2, Rbck1, Gps2, Irgm1, Cmtm3, Oas1g, Nod1, Flot1, Eif2b1, Oas1a, Irf3, Tlr4, Slc15a2, Cyld, Ddx60, Mfhas1, Cr1l, Ddx3x, Prkce, Cyba, Psen1, Sppl3, Irak4, Dab2ip, Rab29, Myd88, Eif2b4, Crebbp, Tri…
GOBP_PIRNA_METABOLIC_PROCESS	0.449692	0.584211	0.41144	1.00043	Tdrd12, Tex15, Tdrd9, Tdrd6, Gpat2, Pld6, Henmt1, Ddx4, Tdrd5, Piwil1
GOBP_REGULATION_OF_NIK_NF_KAPPAB_SIGNALING	0.454976	0.587239	0.306323	1.00032	Il18, Edn1, Pdcd4, App, Sash1, Sphk1, Trim44, Ifi35, Lgals9, Tlr3, Rbck1, Nod1, Tlr4, Cyld, Ddx3x, Ptp4a3
GOBP_RESPONSE_TO_RETINOIC_ACID	0.460241	0.590397	0.307928	0.999798	Aqp1, Wnt6, Stra6, Pdgfa, Fzd10, Wnt5b, Yes1, Slc10a3, Rxra, Ctsh, Yap1, Rxrb
GOBP_ESTABLISHMENT_OF_MITOCHONDRION_LOCALIZATION	0.448052	0.582813	0.381402	0.999579	Spast, Myo19, Mapt, Rhot2, Hap1, Lrpprc, Trak1, Hsbp1, Trak2
R-MMU-392451 (R-MMU-392451) - G beta:gamma signalling through PI3Kgamma	0.475584	0.602927	0.399289	0.999026	Gngt2, Gng4, Gng12, Gnb5, Gng7
GOBP_PROSTANOID_BIOSYNTHETIC_PROCESS	0.446855	0.581783	0.378337	0.998487	Ptgs1, Edn1, Pla2g4a, Pla2g10, Daglb, Anxa1, Cd74, Sirt1, Ptgds, Cbr1, Ptges2
GOBP_COLUMNAR_CUBOIDAL_EPITHELIAL_CELL_DIFFERENTIATION	0.482353	0.607378	0.321281	0.998103	Fam20c, Sox4, Notch1, Ext1, Il6st, Yipf6, Cdk6, Sidt2, Tyms, Yap1, Cbfa2t2, Rarb, Bad, Cdx2, Tigar, Fgf2, Prox1, Percc1, Bccip, Abl1, Gpat4, Fasn
GOBP_OOGENESIS	0.442822	0.579541	0.310991	0.997425	Ptn, Edn1, Ihh, Lgr5, Wdr77, H3f3a, Spo11, Bcl2, Panx1, Washc5, Sirt2, Ctnnb1, Pde5a, Bmpr1b, Mettl3, Ythdf2
GOBP_NEGATIVE_REGULATION_OF_PROTEIN_ACETYLATION	0.451745	0.586031	0.410194	0.997402	Hint2, Zfp451, Ctbp1, Hdac2, Sirt1, Atg5
GOBP_LYMPH_VESSEL_DEVELOPMENT	0.45279	0.586544	0.388494	0.996819	Lgals12, Pkd1, Efnb2, Ptpn14, Prox1, Lgals8
GOCC_H4_H2A_HISTONE_ACETYLTRANSFERASE_COMPLEX	0.45279	0.586544	0.388286	0.996287	Msl3, Epc1, Meaf6, Mbtd1, Mllt1, Yeats2, Vps72
GOBP_MICROTUBULE_BUNDLE_FORMATION	0.467662	0.596271	0.300368	0.996283	Tppp, Nav1, Rp1l1, Dnai4, Spast, Bbs2, Neurl1a, Gas8, Tpgs1, Rp1, Lrrc49, Numa1, Cep131, Chp1, Foxj1, Clip1, Ttll3, Zfp207, Ccdc66, Cc2d2a, Capn6, Cfap74, Mns1, Daw1, Dnaaf8, Nckap5l, Cdk5rap2, Dnajb13, Pla2g3, Tekt2, Tppp3, Hydin, Spag6, Cfap100, Dnaaf1
GOBP_CALCIUM_MEDIATED_SIGNALING_USING_INTRACELLULAR_CALCIUM_SOURCE	0.454357	0.587239	0.418661	0.995996	Adgrl1, Homer2, Ryr2
GOBP_AEROBIC_RESPIRATION	0.472149	0.600825	0.278953	0.995453	Pink1, Me3, Idh1, Slc25a23, Trpv4, Pdha1, Bid, Ndufa8, Nipsnap2, Uqcc3, Cox10, Iscu, Idh2, Suclg2, Idh3a, Afg1l, Cat, Ide, Dnajc30, Ogdh, Abcd1, Adsl, Uqcr10, Dhtkd1, Ndufa1, Aco1, Ndufa7, Ndufb2, Ndufs1, Idh3g, Atpsckmt, Ndufa10, Msh2, Mtfr1l, Sdhb, Ndufb4, Idh3b, Sucla2, Coq9, Sdhaf2, Fxn, Ndufb7, Suclg1, Ndufs2, Sdhd, Ndufb5, Ireb2, Atp5pb, Ndufv1, Ndufb10, Cox5b
GOBP_PROTEIN_K63_LINKED_UBIQUITINATION	0.482014	0.607254	0.330596	0.994905	Trim12c, Sash1, Trim5, Ube2e2, Parp10, Rnf135, Prpf19, Trim21, Traf3ip2, Bfar, Ube2v2, Gps2, Ddx3x, Nedd4, Trim56
GOBP_POSITIVE_REGULATION_OF_CELLULAR_RESPONSE_TO_TRANSFORMING_GROWTH_FACTOR_BETA_STIMULUS	0.445887	0.581363	0.371139	0.994069	Thbs1, Fermt1, Tgfbr3, Snw1, Axin1, Crebbp
GOBP_REGULATION_OF_ICOSANOID_SECRETION	0.456432	0.587881	0.417282	0.992715	Edn1, Pla2g4a, Tnfrsf11a, Pla2g10
GOBP_REGULATION_OF_NEUROTRANSMITTER_LEVELS	0.487671	0.610662	0.278222	0.992568	Cadps, Slc18a1, Syt12, Aldh5a1, Slc30a1, Pip5k1c, Snph, Zfp219, Asic1, Syt11, Ppt1, Daglb, Adcy1, Flot1, Slc29a1, Comt, Git1, Fbxl20, Snap47, Gpm6b, Psen1, Grik5, Vamp2, Slc44a4, Scrib
mmu00785 (00785) - Lipoic acid metabolism -	0.456432	0.587881	0.417218	0.992564	Pdha1, Bckdha, Dbt, Ogdh, Dhtkd1, Bckdhb, Lipt1
GOBP_MRNA_CIS_SPLICING_VIA_SPLICEOSOME	0.454936	0.587239	0.386757	0.992365	Ncbp2, Srsf1, Sfswap, Rbm22, Prpf4b, Prpf40b, Snrnp200, Psip1
GOBP_ANDROGEN_RECEPTOR_SIGNALING_PATHWAY	0.454545	0.587239	0.354321	0.992144	Ddx17, Ddx5, Plpp1, Pkn1, Fkbp4, Kdm5d, Hdac1, Pias2, Sirt1, Ncor2, Arid1a
GOBP_MEMORY	0.479319	0.606524	0.300054	0.991862	Ptn, Crtc1, Nfatc4, Eif4ebp2, Prkcz, Asic1, Foxo6, Syt11, Kat2a, Atad1, Ctns, Cpeb3, Adcy1, Mapt, Plk2, Mecp2, Psen1, Rcan1, Cx3cr1, Pgrmc1, Slc2a4
GOBP_RIBONUCLEOTIDE_CATABOLIC_PROCESS	0.482679	0.607647	0.351837	0.991828	Nudt4, Mlycd, Gda, Nt5c2, Fitm2, Abcd1, Dpyd, Nudt7, Pde5a, Nudt3, Xdh, Nudt9, Ada, Nudt19, Pde8b
GOBP_HISTONE_METHYLATION	0.481383	0.607254	0.279848	0.991625	Bend3, Kansl1, Kansl2, Setd1b, Ctr9, Nfyc, Prdm2, Tet3, Myb, Kmt2b, Rtf1, Jmjd4, Macroh2a1, Zfp110, Zfp369, Kdm4a, Kmt5b, Mecp2, Sirt7, Ctnnb1, Wdr82, Cxxc1, Ash2l, Wdr5b, Smyd5, Snw1, Chtop, Prmt1, Setdb1, Paxip1, Dnmt3b, Setd4, Sirt1, N6amt1, Atrx, Crebbp, Coprs, Mcrs1, Nsd1, Rrp8, Paf1, Kdm6a, Setmar, Mllt6, Kmt2a, Kdm4d, Arid4b, Setdb2, Kat8, Setd2, Carm1
GOBP_MITOCHONDRIAL_TRANSMEMBRANE_TRANSPORT	0.459135	0.589737	0.306242	0.991529	Slc39a8, Slc25a23, Sfxn3, Slc25a32, Dnlz, Mcur1, Slc25a20, Micu2, Abcb8, Letm1, Aifm1, Dnajc30, Slc25a29, Slc25a22, Slc25a38, Slc25a15, Slc8b1, Atpsckmt, Ucp2, Psen2, Mpc2, Grpel2, Maip1, Dnajc19, Tst, Atp5pb, Pmpcb, Sfxn2
R-MMU-9696270 (R-MMU-9696270) - RND2 GTPase cycle	0.462585	0.592201	0.34594	0.991328	Wdr6, Prag1, Pik3r1, Fnbp1, Rbmx, Arhgap1, Kidins220, Pik3r2, Arhgap35, Pkp4, Lrrc1, Aldh3a2, Scrib, Dlg5, Muc13
GOBP_ORGANELLE_DISASSEMBLY	0.452196	0.586186	0.293269	0.991316	Plaat3, Pink1, Ulk2, Ulk1, Atp13a2, Cisd2, Zfand1, Arfip2, Fundc1, Optn, Spast, Tsc2, Mrrf, Stx5a, Ddrgk1, Rb1cc1, Mul1, Trp53, Wdr45, Denr, Map1lc3a, Mtif2, Map1lc3b, Atg13, Camkk2, Tex264, Becn1, Tigar, Atg3, Ufc1
GOBP_RNA_POLYADENYLATION	0.472851	0.601212	0.336606	0.990934	App, Ncbp2, Ctr9, Cpeb3, Cpsf1, Cpsf3, Cstf3, Hsf1, Cdc73, Rnf40, Papolg, Paf1, Supt5, Cpsf7, Virma, Zc3h3
GOBP_NEGATIVE_REGULATION_OF_GLIOGENESIS	0.450317	0.584882	0.361026	0.990922	Notch1, Tmem98, Ascl2, Dicer1, Sirt2, Kdm4a, Ctnnb1
GOBP_VITAMIN_BIOSYNTHETIC_PROCESS	0.456432	0.587881	0.416241	0.990238	Rfk, Nfkb1, Rgn, Pnpo, Tpk1, Pltp, Ubiad1
GOCC_CELL_CORTEX_REGION	0.444444	0.580321	0.355239	0.990228	Gnai1, Prkcz, Pkd2, Phldb1, Numa1, Phldb2, Dctn1, Ctnnb1, Insc, Ctbp1, Bsn
GOBP_NEGATIVE_REGULATION_OF_CELLULAR_SENESCENCE	0.479744	0.606721	0.42345	0.990199	Cdk6, Zkscan3, Hmga2, Plk2, Sirt1, Abl1
GOBP_RESPONSE_TO_TUMOR_CELL	0.457701	0.588955	0.375055	0.989826	Rbms3, Notch1, Ahr, Notch2, Abi3
GOCC_RNA_POLYMERASE_II_HOLOENZYME	0.487059	0.610461	0.318528	0.989549	Recql5, Ercc3, Ccnh, Myo6, Ctr9, Kat2a, Gtf2h3, Rtf1, Gtf2e1, Cdk7, Ercc2, Pex2, Taf2, Polr2b, Cdc73, Rprd1b, Taf6, Paf1, Taf6l, Polr2l, Taf11, Polr2i, Tcea1, Gtf2b, Rprd1a, Taf9b, Polr2j, Gtf2f2
GOBP_NEGATIVE_REGULATION_OF_FIBROBLAST_GROWTH_FACTOR_RECEPTOR_SIGNALING_PATHWAY	0.481876	0.607254	0.422962	0.989057	Thbs1, Gpc1, Sulf2
GOBP_ENDOCHONDRAL_BONE_MORPHOGENESIS	0.485126	0.609563	0.332858	0.98877	Axin2, Ihh, Ext1, Trpv4, Tgfbr2, Runx2, Zmpste24, Ext2, Rarb
GOBP_FILOPODIUM_ASSEMBLY	0.511737	0.627429	0.321639	0.988374	Dpysl3, Bcas3, Pik3r1, Fgd4, Agrn, Myo10, Tgfbr1, Dock11, Abitram, Neurl1a, Ripor2
GOBP_HEART_VALVE_MORPHOGENESIS	0.4819	0.607254	0.335656	0.988137	Fgfrl1, Stra6, Sox4, Notch1, Tgfbr2, Dll4, Ccn1, Notch2, Robo1, Tgfb2, Mtor, Bmpr1a
GOBP_REGULATION_OF_TRANSCRIPTION_BY_RNA_POLYMERASE_III	0.458874	0.589623	0.368843	0.987921	Brf1, Zfp523, Ddx21, Ice2, Polr3f, Dhx36, Ice1, Mtor, Ercc6, Mybbp1a, Maf1, Rptor, Chd8, Tenm1
GOBP_POSITIVE_REGULATION_OF_RESPONSE_TO_BIOTIC_STIMULUS	0.49866	0.618338	0.277075	0.987057	Trim12c, Sfpq, Dhx9, Sash1, Trim5, Polr3b, Parp9, Irf7, Irgm2, Ifi35, Ffar2, Lbp, Map3k7, Ikbkb, Zbp1, Znfx1, Irgm1, Pla2g5, Ikbke, Irf3, Polr3f, Prkdc, Tlr4, Xrcc5, Ddx60, Cyba, Trim56, Hexim1, Crebbp, Lamp1, Pum1
GOBP_CELLULAR_PIGMENTATION	0.4819	0.607254	0.335214	0.986834	Vps33a, Rab11b, Hps4, Myo5a, Bbs2, Ap1m1, Bcl2, Vps33b, Ap3d1, Shroom3, Mkks, Rab29, Arl6, Rab27b, Ap3b1, Bloc1s5, Dctn2, Snapin, Bbs7
GOBP_HAIR_CELL_DIFFERENTIATION	0.467593	0.596271	0.351016	0.985996	Mycl, Kcnq1, Notch1, Ercc3, Myo6, Ctnnb1, Ercc2, Slc4a7, Slc44a4, Scrib, Pitx2, Wdpcp, Spink5, Whrn
GOBP_PEPTIDYL_LYSINE_TRIMETHYLATION	0.495392	0.615876	0.330379	0.985838	Etfbkmt, Bend3, Setd1b, Ctr9, Nfyc, Tet3, Rtf1, Zfp110, Zfp369, Kdm4a, Kmt5b, Mecp2, Wdr82, Smyd5, Setd4, Sirt1, Atrx, Atpsckmt, Kmt2a, Kdm4d, Arid4b
GOBP_HISTONE_H2A_MONOUBIQUITINATION	0.466805	0.595989	0.414104	0.985155	Bmi1, Ring1, Ddb2, Pcgf2, Pcgf6, Rnf168, Skp1, Bcor
GOBP_POSITIVE_REGULATION_OF_SPROUTING_ANGIOGENESIS	0.460417	0.590482	0.39991	0.985024	Fgf1, Smad1, Jmjd8, Fgf2, S100a1
GOBP_VENTRICULAR_CARDIAC_MUSCLE_TISSUE_DEVELOPMENT	0.480726	0.607167	0.343415	0.984091	Hopx, Notch1, Id2, Tgfbr1, Tgfbr3, Dll4, Dsg2, Ly6e, Zmpste24, Tbx3, Tgfb2, Prox1, Bmpr1a
GOBP_NEGATIVE_REGULATION_OF_LYMPHOCYTE_DIFFERENTIATION	0.479821	0.606721	0.340023	0.983892	Ihh, Id2, Runx3, Erbb2, Anxa1, Cr1l, Cd74, Tmem131l, Foxj1
GOBP_RESPONSE_TO_PAIN	0.505308	0.622908	0.393065	0.983455	Thbs1, P2rx3, Mtor, Ret
GOBP_RELEASE_OF_SEQUESTERED_CALCIUM_ION_INTO_CYTOSOL_BY_ENDOPLASMIC_RETICULUM	0.467532	0.596271	0.367164	0.983424	Gstm7, Gsto1, Ank2, Dmd, Calm1, Tmem38a, Ryr2, Ccr5, Casq2, Chd7, Cacna1c
R-MMU-525793 (R-MMU-525793) - Myogenesis	0.464583	0.593817	0.399175	0.983215	Tcf4, Tcf12, Tcf3, Cdon, Ctnnb1, Abl1, Mapk14, Mef2a
GOBP_HINDBRAIN_DEVELOPMENT	0.484615	0.609234	0.288849	0.982786	Wls, Atrn, Lef1, Sptbn2, Ldb1, Ptbp2, Ophn1, Ncstn, Kat2a, Smad1, Bcl2, Trp53, Hap1, Naglu, Mecp2, Gart, Ptpn11, Ctnnb1, Psmg1, Ogdh, Psen1, Rere, Dixdc1, Scrib, Fgf2, Atic, Prox1, Sdf4, Ttc21b, Aif1, Abl1, Egf, Cdk5, Herc1, Gnpat, Hnrnpd, Sema4c, Whrn, Dab1, Rpgrip1l, Hnf1b
R-MMU-2022090 (R-MMU-2022090) - Assembly of collagen fibrils and other multimeric structures	0.454955	0.587239	0.352387	0.982659	Col14a1, Col11a2, Loxl4, Col8a1, Bmp1, Mmp20, Col7a1, Col27a1, Pcolce, Loxl2, Col9a3, Col12a1
GOBP_DNA_TEMPLATED_TRANSCRIPTION_TERMINATION	0.507431	0.624557	0.392285	0.981502	Dhx9, Maz, Zmpste24, Xrn2, Smn1, Scaf8, Mterf2, Ssu72, Scaf4, Prmt5, Polr2a, Mterf1a, Polr3k
GOBP_RIBONUCLEOPROTEIN_COMPLEX_SUBUNIT_ORGANIZATION	0.514045	0.629343	0.269861	0.981489	Srsf6, Ago1, Dhx9, Dhx29, Ptbp2, Srsf5, Dhx30, Zfand1, Ago4, Bop1, Crnkl1, Srsf1, Pwp2, Mdn1, Adar, Prpf19, Nop2, Prpf31, Aar2, Tgs1, Dicer1, Rbm5, Ramac, Gemin5, Sfswap, Denr, Prkdc, Xrcc5, Nle1, Srpk1, Mrps11, Cd2bp2, Luc7l3, Slu7, Fastkd2, Cdc73, Ddx39b, Strap, Puf60, Tfip11, Xab2, Ppan, Khdc4, Snrnp200, Prpf18, Rrs1, Sf3a2, Cpsf7
GOBP_APOPTOTIC_CELL_CLEARANCE	0.496536	0.616641	0.347941	0.980845	Thbs1, Tgm2, Anxa1, Becn1, Mertk, Spg11, Xkr4, Xkr6
R-MMU-425397 (R-MMU-425397) - Transport of vitamins, nucleosides, and related molecules	0.45182	0.586031	0.360945	0.98023	Slc29a3, Slc27a1, Slc35b4, Slc35b3, Slco4c1, Slc29a1, Slc27a4
R-MMU-5357905 (R-MMU-5357905) - Regulation of TNFR1 signaling	0.517084	0.630127	0.336979	0.980156	Ulk1, Sppl2b, Optn, Otulin, Ikbkb, Rbck1, Ikbke, Cyld, Ube2d1, Sppl2a, Madd, Ripk1, Usp21, Birc2, Ube2d2a, Usp2, Ikbkg, Ube2l3, Xiap, Fadd
GOBP_PROTEIN_MONOUBIQUITINATION	0.501188	0.619708	0.307713	0.979999	Fancm, Bmi1, Dtx3l, Mgrn1, Ctr9, Trim21, Neurl1a, Ring1, Rnf220, Pef1, Pex12, Ube2e1, Trim56, Ddb2, Cul1, Trim25, Pcgf2, Cdc73, Rnf40, Birc2, Paf1, Pcgf6, Zc4h2, Obi1, Fancl, Faap100, Kbtbd8, Rnf168, Fance
R-MMU-1474228 (R-MMU-1474228) - Degradation of the extracellular matrix	0.490338	0.611959	0.309623	0.979926	Mmp15, Tmprss6, Capn9, Capn15, Col11a2, Capn13, Cdh1, Col8a1, Mmp11, Scube1, Mmp20
GOCC_SYNAPTIC_VESICLE_MEMBRANE	0.490196	0.611959	0.307063	0.979309	Slc17a5, Slc18a1, Syt12, Bcl2l1, Znrf1, Oprd1, Rab11b, Syngr1, Stx6, Vamp2, Bsn, Ptprs, Rab27b, Syngr2, Sema4c, Ptprn2, Phaf1, Syn3, Scamp5, Borcs5, Dnm1l, Snapin
GOBP_NEGATIVE_REGULATION_OF_NEURAL_PRECURSOR_CELL_PROLIFERATION	0.490405	0.611959	0.418769	0.979253	Ptn, Trp53, Sirt2, Spint1
GOBP_ORGAN_INDUCTION	0.490405	0.611959	0.418632	0.978932	Fgf1, Ctnnb1, Robo1, Fgf2, Mesp1
GOBP_VIRAL_GENOME_REPLICATION	0.498715	0.618338	0.288002	0.978395	Ifitm3, Ifitm1, Hacd3, Notch1, Inpp5k, Morc2a, Parp10, Bst2, Adar, Resf1, Ifi27, Gbp7, Znfx1, Bcl2, Larp1, Oas1g, Hmga2, Oas1a, Ddx3x, Rab29, Ilf3, Srpk1, Setdb1, Ctbp1, Ifit1bl1, Tasor, Prox1, Rnasel, Oas2, Top2b, Ltf, Trim28, Ppib, Ifih1, Htatsf1
GOBP_POSITIVE_REGULATION_OF_TRANSCRIPTION_BY_RNA_POLYMERASE_I	0.492632	0.614171	0.385011	0.977781	Ubtf, Heatr1, Dhx33, Wdr43, Wdr75, Erbb2, Nol11, Mtor
GOBP_ACTIVATION_OF_IMMUNE_RESPONSE	0.525994	0.636642	0.261321	0.977605	Gpld1, Trim12c, Blnk, Zap70, Sfpq, Tnfrsf21, Cacnb3, Trim5, Yes1, Dgkz, Cd55, Ffar2, Map3k7, Clu, Ikbkb, Khdrbs1, Zbp1, Znfx1, Bcl2, Rbck1, Gps2, Cmtm3, Cd46, Eif2b1, Prkdc, Tlr4, C4bp, Xrcc5, Cr1l, Cd55b, Prkce, Psen1, Sppl3, Rab29, Eif2b4, Hexim1, Cfh, Crebbp
GOBP_PROTEIN_CONTAINING_COMPLEX_LOCALIZATION	0.520619	0.63231	0.276645	0.977307	Sfpq, Nptx1, Gpc4, Nacc2, Synj2bp, Ift140, Zdhhc3, Rcc2, Ophn1, Prkcz, Ift52, Cep112, Ift122, Ap3d1, Fkbp4, Washc5, Efnb2, Cep131, Ift88, Ltv1, Ift20, Lsg1, Ift74, Akap9, Ift46, Stau2, Scrib, Rabl2, Iqsec2, Ttc21b, Traf3ip1, Nop9, Ift81, Wdr19, Wdr35, Ift27, Gripap1, Hnrnpu, Ift57, Rrs1, Exoc3l4, Hras
GOBP_CELLULAR_RESPONSE_TO_DSRNA	0.5	0.618933	0.392046	0.977009	Rigi, Dhx9, Nfkb1, Tlr3, Mul1, Flot1, Irf3, Ifit1bl1
GOBP_PYROPTOSIS	0.490405	0.611959	0.417641	0.976614	Dhx9, Apip, Zbp1, Casp4, Casp1, Naip2
GOBP_CELLULAR_RESPONSE_TO_VASCULAR_ENDOTHELIAL_GROWTH_FACTOR_STIMULUS	0.508009	0.625075	0.328632	0.976214	Smoc2, Notch1, Gab1, Sphk1, Tspan12, Dll4, Anxa1, Ptp4a3, Robo1, Dab2ip
R-MMU-8953750 (R-MMU-8953750) - Transcriptional Regulation by E2F6	0.495708	0.615876	0.3803	0.975795	Epc1, Bmi1, Ring1, Rbbp4, Tfdp1, Pcgf2, Pcgf6, E2f6, Phc3, Ehmt1, L3mbtl2
GOBP_RIBONUCLEOSIDE_MONOPHOSPHATE_METABOLIC_PROCESS	0.516279	0.629696	0.323326	0.97525	Ak3, Adk, Rfk, Mpp1, Ppat, Paics, Gda, Guk1, Nt5c2, Gart, Dpyd, Adsl, Ampd2, Atic, Xdh, Dhodh, Pfas, Ada, Magi3, Uck1
mmu05030 (05030) - Cocaine addiction -	0.508083	0.625075	0.345836	0.97491	Ppp1r1b, Slc18a1, Gnai1, Creb3l4, Nfkb1, Creb3l2, Gnas, Atf6b, Prkacb, Grin2d, Creb3, Cdk5, Bdnf
R-MMU-72187 (R-MMU-72187) - mRNA 3'-end processing	0.517986	0.630515	0.323844	0.974587	Ncbp2, Srsf5, Srsf1, Thoc5, Cpsf1, Cpsf3, Upf3b, Cstf3, Chtop, Thoc1, Slu7, Srsf2, Ddx39b, Eif4a3, Cpsf7, U2af2, Thoc2
R-MMU-2514859 (R-MMU-2514859) - Inactivation, recovery and regulation of the phototransduction cascade	0.495708	0.615876	0.379641	0.974106	Grk4, Gnb5, Camkmt, Fnta, Calm1
GOBP_CELLULAR_RESPONSE_TO_EXOGENOUS_DSRNA	0.511482	0.627401	0.422465	0.973877	Rigi, Dhx9, Tlr3, Mul1, Flot1, Irf3, Ifit1bl1, Ifih1
R-MMU-5654743 (R-MMU-5654743) - Signaling by FGFR4	0.477778	0.605088	0.349362	0.973846	Fgf1, Pik3r1, Gab1, Ptpn11, Fgf20, Fgf2, Src, Mknk1, Hras
GOCC_DNA_REPAIR_COMPLEX	0.515012	0.629343	0.345204	0.973131	Xpc, Ercc3, Swsap1, Msh3, Prkdc, Xpa, Xrcc5, Ercc4, Nhej1, Lig4, Zswim7, Msh2, Trp53bp1
GOBP_POSITIVE_REGULATION_OF_ATP_METABOLIC_PROCESS	0.48203	0.607254	0.354466	0.972917	Pink1, App, Gpd1, Zbtb20, Bend3, Slc4a4, Psen1, Gapdhs, Prkaa1
GOBP_CHEMICAL_SYNAPTIC_TRANSMISSION_POSTSYNAPTIC	0.505967	0.623464	0.307356	0.972547	Dmpk, App, Chrnb1, Prkcz, P2rx3, Igsf11, Tmem25, Slc29a1, Mecp2, Grik5, Grin2d, Adrb2, Cdk5, Shank1, Eif4a3, P2rx6
R-MMU-416476 (R-MMU-416476) - G alpha (q) signalling events	0.516883	0.630086	0.280116	0.971915	Pik3r3, Gngt2, Pik3r1, Edn1, App, Gna14, Dgkz, Ffar2, Gng4, Abhd12, Lpar2, Daglb, Cckar, Ccl6, Pik3r2, Gnaq, Anxa1, Prkce, Gng12, Gnb5, Gng7, Dgkq, Gna11, Ccl9, P2ry6, Prokr1
GOBP_REGULATION_OF_PROTEIN_LOCALIZATION_TO_SYNAPSE	0.486653	0.610301	0.399696	0.971874	Gpc4, Prkcz, Mapt, Iqsec2, Gripap1, Hras, Arhgap44, Dag1
R-MMU-5620916 (R-MMU-5620916) - VxPx cargo-targeting to cilium	0.48125	0.607254	0.39457	0.97187	Rab11fip3, Exoc8, Pkd2, Pkd1, Exoc4
GOBP_ACTION_POTENTIAL	0.527363	0.637111	0.292897	0.971502	Atp1b1, Kcnq1, Ank2, Gpd1l, Snta1, Cacnb3, Gna14, Atp1a1, Myh14, P2rx3, Dsg2, Gnaq, Ank3, Scn2b, Akap9, Dmd, Calm1, Mtor
GOBP_MODULATION_OF_PROCESS_OF_ANOTHER_ORGANISM	0.51357	0.628963	0.421296	0.971182	Bcl2l1, Ltf, Mpeg1, Reg3b
GOCC_INTRINSIC_COMPONENT_OF_GOLGI_MEMBRANE	0.535211	0.643229	0.314979	0.970829	Large1, Lfng, Casd1, Slc35b4, Zdhhc9, Slc35a4, Slc35b3, Fktn, Ergic3, B4galnt2, Chst12, Rfng, Slc35a5
GOBP_MYELIN_ASSEMBLY	0.510593	0.627022	0.389147	0.969785	Gpc1, Ank2, Tppp, Dicer1, Fig4, Ercc2, Gnpat, Abca2, Pmp22, Cd9, Tlr2
GOBP_COLUMNAR_CUBOIDAL_EPITHELIAL_CELL_DEVELOPMENT	0.481982	0.607254	0.347585	0.969269	Il6st, Yipf6, Cdk6, Sidt2, Tyms, Yap1, Rarb, Bad, Tigar, Gpat4, Fasn, Src
GOBP_REGULATION_OF_TUMOR_NECROSIS_FACTOR_MEDIATED_SIGNALING_PATHWAY	0.528474	0.637854	0.333151	0.96902	H2bc21, Ccdc3, Sphk1, Sppl2b, Otulin, Ikbkb, Gps2, Cyld, Casp4, Zfp458, Sppl2a, Nkiras1, Ripk1, Casp1, Naip2
GOBP_MITOCHONDRION_MORPHOGENESIS	0.514831	0.629343	0.388669	0.968593	Bcl2l1, Poldip2, Myh14, Cert1, Ssbp1, Dnm1l, Pnpt1, Wasf1, Polg2, Supv3l1, Fis1
GOBP_PEROXISOMAL_TRANSPORT	0.530786	0.639901	0.387061	0.968432	Pex6, Pex16, Pex1, Pex12, Abcd1, Pex2, Pex26, Lonp2, Pex10, Pex5l
GOBP_PYRIMIDINE_CONTAINING_COMPOUND_METABOLIC_PROCESS	0.518868	0.630879	0.305665	0.968026	Dpysl3, Ak3, Cdadc1, Aldh6a1, Tyms, Tet3, Nme4, Nt5m, Ctps2, Dpyd, Thtpa, Cmpk2, Mtor, Smug1, Tk2, Slc19a2, Nme5, Tpk1, Dhodh
GOBP_REGULATION_OF_MRNA_METABOLIC_PROCESS	0.540373	0.646609	0.254008	0.967451	Tent5c, Axin2, Srsf6, Ncbp2, Dhx9, Tia1, Prdx6, Exosc5, Rbm15b, Ddx17, Angel2, Ddx5, Rbm10, Thrap3, Prpf19, Dcp1b, Cirbp, Ctr9, Mov10, Rbmx, Traf3ip2, Secisbp2, Khdrbs1, Hnrnpm, Tnrc6a, Larp1, Gtpbp1, Wtap, Cpeb3, Mettl16, Rida, Tent5a, Rbm5, Son, Tra2a, Sfswap, Ikbke, Rbm11, Eif4enif1, Dhx36, Nt5c3b, Snw1, Srpk1, Parn, Nbas, Myd88, Hsf1, Rnasel, Mettl3, Ythdf2, Tent5b, Pum1, Sf3b4, Fastkd2, Srsf…
GOBP_GASTRULATION_WITH_MOUTH_FORMING_SECOND	0.507368	0.624557	0.380732	0.966914	Ets2, Amot, Ldb1, Acvr2a, Ctnnb1, Megf8, Nat8f1
GOBP_PURINE_RIBONUCLEOSIDE_METABOLIC_PROCESS	0.493776	0.614693	0.406122	0.966167	Adk, Adal, Nt5c2, Xdh, Ada
GOBP_SARCOPLASMIC_RETICULUM_CALCIUM_ION_TRANSPORT	0.488889	0.61153	0.352377	0.965563	Gstm7, Gsto1, Ank2, Zmpste24, Dmd, Calm1, Tmem38a, Ryr2, Ccr5, Casq2, Chd7, Cacna1c, Atp2a1
R-MMU-1489509 (R-MMU-1489509) - DAG and IP3 signaling	0.5054	0.622908	0.372702	0.965495	Adcy6, Camkk1, Adcy1, Prkce, Pde1c, Camkk2, Prkacb, Calm1
GOBP_ACETYL_COA_BIOSYNTHETIC_PROCESS	0.497925	0.618205	0.405441	0.964545	Acss1, Pdha1, Mlycd, Pdk2, Pdhx, Ppcs, Mpc2
GOBP_EXCITATORY_SYNAPSE_ASSEMBLY	0.537155	0.644323	0.385425	0.964339	Ptprd, Nptx1, Abi3, Il1rap
GOBP_CHEMICAL_HOMEOSTASIS_WITHIN_A_TISSUE	0.5	0.618933	0.405144	0.963839	Homer2, Itgb6, Ctsh, Adgrf5, Abca3, Oas1g, Oas1a, Nkiras1, Sftpd
GOBP_MITOCHONDRIAL_TRANSCRIPTION	0.494867	0.615538	0.396322	0.963672	Tfb2m, Tfb1m, Twnk, Mettl4, Polrmt, Prkaa1, Mterf4, Mterf2, Ppargc1b, Chchd10
GOBP_PHARYNGEAL_SYSTEM_DEVELOPMENT	0.537155	0.644323	0.385017	0.963318	Edn1, Tgfbr1, Ece1, Adgrf5, Tgfb2, Bmpr1a
mmu01523 (01523) - Antifolate resistance -	0.498915	0.618338	0.364961	0.963184	Slc46a1, Nfkb1, Tyms, Ikbkb, Fpgs, Abcc4, Gart, Atic, Abcc5, Ggh
GOBP_MODIFICATION_OF_SYNAPTIC_STRUCTURE	0.49375	0.614693	0.390979	0.963026	Epha4, Synpo, Pgrmc1, Abl1, Gripap1, Cttnbp2, Arhgap44, Stau1, Cln3, Wasf1, Pfn2
GOBP_PYRIMIDINE_CONTAINING_COMPOUND_CATABOLIC_PROCESS	0.495516	0.615876	0.349269	0.962957	Dpysl3, Cdadc1, Aldh6a1, Tet3, Nt5m, Dpyd, Smug1
GOBP_REGULATION_OF_ANDROGEN_RECEPTOR_SIGNALING_PATHWAY	0.515789	0.629696	0.379095	0.962757	Ddx5, Pkn1, Kdm5d, Hdac1, Pias2, Sirt1, Ncor2
GOBP_HEART_FORMATION	0.515021	0.629343	0.374984	0.962156	Axin2, Notch1, Ext1, Smarcd3, Ctnnb1, Robo1, Bmpr1a
GOBP_POSITIVE_REGULATION_OF_LONG_TERM_SYNAPTIC_POTENTIATION	0.498973	0.618338	0.395368	0.96135	App, Crtc1, Igsf11, Adcy1
GOBP_NEGATIVE_REGULATION_OF_MYOBLAST_DIFFERENTIATION	0.502083	0.619809	0.389644	0.959737	Il18, Notch1, Prickle1, Id3, Tbx3
R-MMU-445717 (R-MMU-445717) - Aquaporin-mediated transport	0.513453	0.628962	0.347988	0.959425	Aqp1, Gngt2, Rab11fip2, Gng4, Gnas, Gng12, Gnb5, Gng7, Prkacb
GOBP_BRANCHING_INVOLVED_IN_BLOOD_VESSEL_MORPHOGENESIS	0.510823	0.627092	0.366044	0.959331	Edn1, Ihh, Lef1, Nfatc4, Tgfbr2, Dll4, Ctnnb1
GOBP_CELL_JUNCTION_MAINTENANCE	0.513333	0.628958	0.343804	0.958353	Shank2, Ophn1, Kifc3, Dctn1, Camsap3, Bsn, Sdf4
GOBP_REGULATION_OF_ANIMAL_ORGAN_FORMATION	0.501027	0.619708	0.394131	0.958343	Fgf1, Ctnnb1, Robo1, Fgf2
GOBP_NEGATIVE_REGULATION_OF_AXONOGENESIS	0.553957	0.656708	0.31837	0.958112	Lrp4, Sema3c, Sema3f, Ulk2, Ulk1, Fstl4, Cdkl3, Ryk, Sema3a, Psen1, Rufy3, Mbp, Ptprs, Dcc, Cdk5, Sema5a, Sema4c, Dab1, Arhgap4, Sema6a, Sema3d, Efnb3
GOBP_PHENOL_CONTAINING_COMPOUND_METABOLIC_PROCESS	0.548694	0.652471	0.300799	0.957978	Sult1a1, Slc16a10, Cpq, Slc5a5, Bcl2, Ctns, Ly6e, Nr4a2, Npr1, Mfsd12, Comt, Tgfb2, Itgam, Hdc, Dio1
mmu05416 (05416) - Viral myocarditis -	0.520737	0.63231	0.34093	0.957254	Sntb1, Snta1, Rac3, Bid, Cd55, Icam1, Eif4g3, Eif4g2, Eif4g1, Dtna, Cd55b
GOCC_CELL_CELL_CONTACT_ZONE	0.569682	0.668733	0.31817	0.955685	Atp1b1, Fgfrl1, Ank2, Dsg2, Flot1, Pkp4, Ank3, Ctnnb1, Tiam1, Scrib, Vamp5
GOBP_RESPONSE_TO_AMINE	0.520179	0.63214	0.346565	0.955502	Ppp1r1b, Edn1, Uros, Asic1, Nr4a2
mmu04062 (04062) - Chemokine signaling pathway -	0.591781	0.684302	0.268964	0.955375	Pik3r3, Adcy6, Gngt2, Pik3r1, Gnai1, Grk4, Rac3, Cx3cl1, Elmo1, Nfkb1, Prkcz, Gng4, Ikbkb, Raf1, Adcy1, Ccl6, Pik3r2, Gnaq, Bad, Gng12, Gnb5, Tiam1, Gng7, Xcr1, Cx3cr1, Prkacb
R-MMU-201451 (R-MMU-201451) - Signaling by BMP	0.527897	0.637414	0.372155	0.954896	Tgfbr3, Smad5, Smad1, Acvr2a, Ube2d1, Bmpr1a, Bmpr1b
R-MMU-8943724 (R-MMU-8943724) - Regulation of PTEN gene transcription	0.540416	0.646609	0.338736	0.954895	Bmi1, Chd3, Mlst8, Cbx6, Ring1, Hdac1, Chd4, Hdac2, Scmh1, Rbbp4, Mtor, Slc38a9, Maf1
R-MMU-8864260 (R-MMU-8864260) - Transcriptional regulation by the AP-2 (TFAP2) family of transcription factors	0.510373	0.626903	0.401285	0.954658	Cited4, Kctd1, Esr1
mmu04722 (04722) - Neurotrophin signaling pathway -	0.567708	0.667263	0.282894	0.954546	Pik3r3, Sort1, Pik3r1, Gab1, Calml4, Maged1, Sh2b1, Nfkb1, Map2k5, Arhgdib, Ikbkb, Bcl2, Raf1, Camk2g, Kidins220, Zfp110, Pik3r2, Trp53, Zfp369, Bex3, Ptpn11, Bad, Psen1, Irak4
GOBP_NEGATIVE_REGULATION_OF_RESPONSE_TO_BIOTIC_STIMULUS	0.564593	0.665233	0.290614	0.954435	Serpinb9, Ahr, Parp14, Samhd1, Lgals9, Adar, Trim21, Trafd1, Mul1, Oas1g, Sirt2, Oas1a, Cr1l, Dcst1, Mettl3, Arg2, Ythdf2, Mapkbp1, Ltf, Traf3ip1, Usp18, Casp1, Tkfc, Usp15, Spink5, Atg5, Nmi, Prdx2, Grn, Ythdf3, Ufd1
GOBP_ORGANISM_EMERGENCE_FROM_PROTECTIVE_STRUCTURE	0.535637	0.643455	0.368217	0.953876	Ctr9, Cmtm3, Ccdc62, Slc35e2, Hs3st6, Zfp14, Arhgdig, Smarcb1, Lpar6, Bcor, Ube2a
GOBP_POSITIVE_REGULATION_OF_DENDRITE_MORPHOGENESIS	0.522422	0.633575	0.345826	0.953464	Ptprd, Epha4, Cul7, Cux1, Cdkl3, Dhx36, Stau2, Caprin1, Fbxo31, Cdkl5
R-MMU-77075 (R-MMU-77075) - RNA Pol II CTD phosphorylation and interaction with CE	0.516269	0.629696	0.361252	0.953396	Ercc3, Ccnh, Gtf2h3, Cdk7, Ercc2, Polr2b, Supt5, Polr2l, Polr2i
GOBP_SYNAPTIC_TRANSMISSION_DOPAMINERGIC	0.526096	0.636642	0.41353	0.95328	Pink1, Flot1, Cdk5, Th, Chrnb2, Pnkd
R-MMU-9020702 (R-MMU-9020702) - Interleukin-1 signaling	0.561097	0.662413	0.287463	0.953181	Il1r1, App, Tifa, Il1r2, Nfkb1, Psme1, Map3k7, Peli2, Psme2, Lrrc14, Psme2b, Ikbkb, Psmb10, Psme3, Psmc4, Psmc5, Il1rap, Psmf1, Irak4, Myd88, Cul1, Nkiras1, Tnip2, Usp18
R-MMU-197264 (R-MMU-197264) - Nicotinamide salvaging	0.520256	0.63214	0.407465	0.952818	Parp14, Parp9, Parp8, Parp10, Naxd, Nudt12, Naxe
GOBP_HETEROPHILIC_CELL_CELL_ADHESION_VIA_PLASMA_MEMBRANE_CELL_ADHESION_MOLECULES	0.511628	0.627429	0.347116	0.952744	Ptprd, Adgrl1, Icam1, Amigo1, Umod
R-MMU-8854214 (R-MMU-8854214) - TBC/RABGAPs	0.522422	0.633575	0.345506	0.95258	Ulk1, Optn, Rab11b, Tbc1d16, Map1lc3b, Tbc1d7, Rab4a, Tbc1d2, Gabarapl2, Rab35, Tbc1d14, Rab6b, Tbc1d13, Rabgap1
GOBP_CALCIUM_ION_REGULATED_EXOCYTOSIS	0.558087	0.659867	0.320939	0.952103	Cadps, Syt12, Notch1, Syt11, Trpv6, Vamp2, Sdf4
GOBP_PEPTIDYL_LYSINE_METHYLATION	0.574026	0.6721	0.274286	0.951687	Etfbkmt, Bend3, Kansl1, Kansl2, Setd1b, Ctr9, Nfyc, Tet3, Myb, Kmt2b, Rtf1, Macroh2a1, Zfp110, Zfp369, Kdm4a, Kmt5b, Mecp2, Ctnnb1, Wdr82, Cxxc1, Ash2l, Wdr5b, Smyd5, Snw1, Camkmt, Setdb1, Paxip1, Dnmt3b, Setd4, Sirt1, N6amt1, Atrx, Mcrs1, Atpsckmt, Nsd1, Eef1akmt1, Kdm6a, Setmar, Mllt6, Kmt2a, Kdm4d, Arid4b, Setdb2, Kat8, Setd2
GOCC_PHAGOPHORE_ASSEMBLY_SITE_MEMBRANE	0.520747	0.63231	0.399543	0.950515	Ulk2, Ulk1, Rb1cc1, Wdr45, Wipi2, Atg14, Atg5
GOBP_REGULATION_OF_CALCIUM_MEDIATED_SIGNALING	0.572127	0.670603	0.316392	0.950343	Zap70, Cdh13, Homer2, Pdk2, Rgn, P2rx3, Mapt, Chp1, Homer3, Sppl3, Rcan1, Calm1, Mtor, Cherp
GOBP_LUNG_MORPHOGENESIS	0.539352	0.645899	0.338037	0.950248	Rdh10, Srsf6, Ext1, Tgfbr2, Ctsh, Yap1
GOBP_NEGATIVE_REGULATION_OF_NEURON_DIFFERENTIATION	0.562642	0.663947	0.319882	0.948968	Pbx1, Notch1, App, Ctdsp1, Zhx2, Eif4enif1, Gdf11, Dixdc1, Ddx6, B2m
GOBP_LIPOPROTEIN_LOCALIZATION	0.538622	0.645583	0.411429	0.948438	Cubn, Zdhhc3, Mttp, Zdhhc17, Unc119
GOBP_NEUROTROPHIN_SIGNALING_PATHWAY	0.51797	0.630515	0.34539	0.948005	Sort1, Agt, Zfyve27, Raf1, Zdhhc17, Kidins220, Hap1, Ptpn11, Bdnf, Src, Rapgef1, Akt1s1
GOBP_NEUROTRANSMITTER_SECRETION	0.575835	0.67349	0.279056	0.948004	Cadps, Syt12, Slc30a1, Pip5k1c, Snph, Asic1, Syt11, Ppt1, Adcy1, Git1, Fbxl20, Snap47, Psen1, Grik5, Vamp2, Scrib
GOBP_POSITIVE_REGULATION_OF_STRESS_ACTIVATED_PROTEIN_KINASE_SIGNALING_CASCADE	0.579747	0.675871	0.280969	0.947551	Cracr2a, App, Sash1, Trpv4, Sphk1, Gadd45g, Mid1, Mapk8ip1, Sh3rf2, Taok2, Tlr3, Rb1cc1, Mturn, Nod1, Tlr4, Mfhas1, Map4k2, Sema3a, Tnfrsf19, Prmt1, Tgfb2, Dab2ip, Dixdc1, Axin1, Myd88, Ltbr, Emc10, Map3k11, Ripk1, Xdh, Card9, Naip2
GOBP_RNA_MEDIATED_GENE_SILENCING_BY_INHIBITION_OF_TRANSLATION	0.530917	0.639917	0.404979	0.947006	Ago1, Ago4, Tnrc6a, Eif4g1, Eif4enif1, Ddx6, Tnrc6c
GOBP_PROTEIN_LOCALIZATION_TO_VACUOLE	0.584507	0.680081	0.307029	0.946327	Lamp2, Sort1, Mon1b, Mfsd1, Atp13a2, Szt2, Clu, Ap4m1, Ap3d1, Pik3r4, Gnptab, Kics2, Nedd4, Nagpa, Vps41, Cd81, Rnf215, Sorl1, Snf8, Vps13c, Ap3b1, Lmbrd1, Kptn, Glmp
GOBP_CARDIAC_MUSCLE_CELL_ACTION_POTENTIAL_INVOLVED_IN_CONTRACTION	0.550926	0.654127	0.336833	0.946158	Kcnq1, Ank2, Gpd1l, Snta1, Atp1a1, Dsg2, Scn2b
R-MMU-390466 (R-MMU-390466) - Chaperonin-mediated protein folding	0.527273	0.637111	0.337845	0.946009	Gngt2, Gna14, Sphk1, Gng4, Gnaq, Gng12, Gnb5, Gng7, Gna11, Cct3, Pdcl, Gnb4
R-MMU-391251 (R-MMU-391251) - Protein folding	0.527273	0.637111	0.337845	0.946009	Gngt2, Gna14, Sphk1, Gng4, Gnaq, Gng12, Gnb5, Gng7, Gna11, Cct3, Pdcl, Gnb4
R-MMU-380972 (R-MMU-380972) - Energy dependent regulation of mTOR by LKB1-AMPK	0.534632	0.643229	0.360866	0.945758	Cab39l, Prkag2, Mlst8, Stradb, Mtor, Slc38a9, Prkaa1, Strada, Prkag3
mmu05032 (05032) - Morphine addiction -	0.575829	0.67349	0.306132	0.945576	Adcy6, Gngt2, Gnai1, Grk4, Gng4, Adcy1, Gnas, Pde1c, Cacna1b, Gng12, Gnb5, Gng7, Prkacb
GOBP_AMINE_TRANSPORT	0.584507	0.680081	0.306711	0.945346	Slc18a1, Pink1, Syt12, Agt, Slc43a2, Syt11
GOCC_INNER_MITOCHONDRIAL_MEMBRANE_PROTEIN_COMPLEX	0.588542	0.682446	0.280152	0.945294	Ndufa8, Mtx3, Immp2l, Micu2, Dnajc11, Uqcr10, Timm9, Ndufa1, Timm10, Bcs1l, Ndufa7, Ndufb2, Ndufs1, Timm29, Ndufa10, Apoo, Sdhb, Ndufb4, Samm50, Grpel2, Ndufb7, Mtx1, Foxred1, Ndufs2, Immp1l, Sdhd, Dnajc19, Ndufb5, Atp5pb, Ndufv1, Ndufb10, Cox5b, Sdha, Micu3, Ndufv2, Ndufa13, Ndufb1, Ndufb9, Spg7, Uqcrc2, Micos13, Trmt10b, Chchd10, Ndufa12, Ndufa11, Timm22, Ndufc1
GOBP_STORE_OPERATED_CALCIUM_ENTRY	0.537313	0.644323	0.404	0.944716	Cracr2a, Homer2, Cracr2b, Orai3, Homer3, Slc8b1, Stim1
GOBP_POSITIVE_REGULATION_OF_INSULIN_SECRETION_INVOLVED_IN_CELLULAR_RESPONSE_TO_GLUCOSE_STIMULUS	0.540773	0.64675	0.368169	0.944669	Gpld1, Cftr, Bad
GOBP_RESOLUTION_OF_MEIOTIC_RECOMBINATION_INTERMEDIATES	0.53112	0.639966	0.397003	0.94447	Cenpx, Fancm, Eme2, Ercc4, Top2b
GOBP_NIK_NF_KAPPAB_SIGNALING	0.579082	0.675387	0.279846	0.944426	Il18, Edn1, Pdcd4, App, Sash1, Sphk1, Trim44, Ifi35, Lgals9, Map3k7, Tlr3, Rbck1, Dicer1, Nod1, Ikbke, Tlr4, Cyld, Ddx3x, Card10, Ptp4a3
GOBP_SYNAPTIC_VESICLE_EXOCYTOSIS	0.587678	0.682175	0.288351	0.941633	Cadps, Syt12, Pip5k1c, Snph, Adcy1, Git1, Fbxl20, Snap47, Psen1, Grik5, Vamp2, Scrib
R-MMU-1793185 (R-MMU-1793185) - Chondroitin sulfate/dermatan sulfate metabolism	0.555556	0.658026	0.334931	0.941515	Hexa, Gpc1, Gpc4, Arsb, Chst11, Chpf2, Chst12, Ids, B3galt6
GOBP_CHAPERONE_MEDIATED_AUTOPHAGY	0.546973	0.651284	0.408393	0.941439	Lamp2, Ctsa, Atp13a2, Clu
GOBP_PROTEIN_LOCALIZATION_TO_CELL_SURFACE	0.591787	0.684302	0.312027	0.941319	Ank2, Gpd1l, Tm9sf4, Tax1bp3, Pigk, Rab11b, Leprot, Mesd, Ptprk, Ctnnb1, Gpm6b
GOBP_CHEMOKINE_C_X_C_MOTIF_LIGAND_2_PRODUCTION	0.545842	0.650578	0.402154	0.940399	Map2k5, Oas1g, Oas1a, Tlr4, Cd74, Myd88, Mbp
R-MMU-3247509 (R-MMU-3247509) - Chromatin modifying enzymes	0.647059	0.721668	0.257418	0.94033	H2bc21, Smarcc1, Atf7ip, Msl3, Wdr77, Brpf3, Chd3, Nfkb1, Meaf6, Kansl1, Kansl2, Smarcc2, Setd1b, Prmt3, Smarcd1, Kmt2b, Kdm1b, Jade3, Kat6b, Smarcd3, Kdm4a, Hdac1, Kmt5b, Hmg20b, Cdk4, Chd4, Ash2l, Prmt1, Smarce1, Hdac2, Rbbp4, Ncoa1, Arid1a, Brwd1, Coprs, Mcrs1, Smarcd2, Ncoa2, Phf2, H2ac25, Kdm6a, Kdm4d, Arid4b, Jade1, Riox2, H4c16, Kat8, Setd2, Carm1, Smarca2
R-MMU-4839726 (R-MMU-4839726) - Chromatin organization	0.647059	0.721668	0.257418	0.94033	H2bc21, Smarcc1, Atf7ip, Msl3, Wdr77, Brpf3, Chd3, Nfkb1, Meaf6, Kansl1, Kansl2, Smarcc2, Setd1b, Prmt3, Smarcd1, Kmt2b, Kdm1b, Jade3, Kat6b, Smarcd3, Kdm4a, Hdac1, Kmt5b, Hmg20b, Cdk4, Chd4, Ash2l, Prmt1, Smarce1, Hdac2, Rbbp4, Ncoa1, Arid1a, Brwd1, Coprs, Mcrs1, Smarcd2, Ncoa2, Phf2, H2ac25, Kdm6a, Kdm4d, Arid4b, Jade1, Riox2, H4c16, Kat8, Setd2, Carm1, Smarca2
R-MMU-975634 (R-MMU-975634) - Retinoid metabolism and transport	0.518201	0.630596	0.345948	0.939501	Bco2, Gpc1, Gpc4, Clps
R-MMU-72203 (R-MMU-72203) - Processing of Capped Intron-Containing Pre-mRNA	0.70679	0.763559	0.246871	0.937504	Ncbp2, Dhx9, Ppil2, Srsf5, Rbm10, Mfap1a, Mfap1b, Crnkl1, Srsf1, Prpf19, Thoc5, Rbmx, Hnrnpr, Aqr, Ddx46, Wtap, Fam32a, Cpsf1, Prpf31, Cpsf3, Steep1, Zmat5, Nup210, Upf3b, Rbm5, Eftud2, BC005624, Rae1, Nup214, Rbm22, Cstf3, Snw1, Chtop, Sf3b3, Acin1, Ppil3, Cherp, Srrt, Mettl3, Luc7l3, Nxf1, Gpatch1, Thoc1, Polr2b, Slu7, Sugp1, Lsm7, Sf3b4, Ctnnbl1, Srsf2, Rnpc3, Prpf4b, Prpf4, Ddx39b, Puf60, Hta…
GOBP_POSITIVE_REGULATION_OF_BEHAVIOR	0.550107	0.653655	0.400408	0.936317	Stra6, Hdac2
GOBP_VENTRICULAR_SYSTEM_DEVELOPMENT	0.538961	0.645583	0.3494	0.935842	Aqp1, Cdk6, Mecp2, Mboat7, Grcc10, Celsr2, Ttc21b, Nme5, Rpgrip1l, Tsku, Ak8
GOBP_ATRIAL_SEPTUM_DEVELOPMENT	0.539583	0.645899	0.379917	0.935779	Ank2, Sox4, Ccn1, Notch2, Dand5, Tgfb2
GOBP_ARGININE_METABOLIC_PROCESS	0.554371	0.657055	0.400073	0.935534	Slc39a8, Asl, Arg2
GOBP_PURINE_NUCLEOSIDE_MONOPHOSPHATE_BIOSYNTHETIC_PROCESS	0.539583	0.645899	0.379812	0.935519	Adk, Ppat, Paics, Gart, Adsl, Ampd2, Atic, Pfas, Ada
GOCC_CYTOPLASMIC_STRESS_GRANULE	0.589623	0.682967	0.295349	0.935356	Habp4, Tia1, Endov, Zfand1, Rnf135, Cirbp, Mov10, Znfx1, Larp1, Eif4g1, Mcrip1, Rbpms, Ddx3x, Dhx36, Stau2, Ddx6, Trim25, Nxf1, Ythdf2, Pum1, Caprin1, Ubap2l, Ddx19a, Fmr1, Rptor, Gigyf2, Rc3h1, Mbnl1, Ythdf1
GOBP_POSITIVE_REGULATION_OF_FATTY_ACID_TRANSPORT	0.557203	0.6594	0.375222	0.935083	Edn1, Pla2g4a, Tnfrsf11a, Pla2g10
R-MMU-456926 (R-MMU-456926) - Thrombin signalling through proteinase activated receptors (PARs)	0.526767	0.637045	0.34419	0.934728	Gngt2, Gna14, Gng4, Gna12, Gnaq, Gng12, Gnb5, Gng7, Gna11
GOBP_SOMATIC_DIVERSIFICATION_OF_IMMUNE_RECEPTORS	0.590698	0.68348	0.295439	0.934663	Lef1, Bcl11b, Samhd1, Tcf3, Adar, Shld1, Msh3, Kmt5b, Prkdc, Lig3, Tcf7, Paxip1, Nhej1, Lig4, Parp3, Thoc1, Ctnnbl1, Msh2, Trp53bp1, Poll, Rnf8, Shld2, Rnf168, Tfrc, Mcm3ap
GOBP_CALCIUM_DEPENDENT_CELL_CELL_ADHESION_VIA_PLASMA_MEMBRANE_CELL_ADHESION_MOLECULES	0.534884	0.643229	0.340356	0.934189	Cdh13, Pcdhb17, Pcdhb19, Pcdhb5, Pcdhb20, Kifap3, Pcdhb4, Pcdhb16, Atp2c1, Pcdhb10, Pcdhb18
R-MMU-202403 (R-MMU-202403) - TCR signaling	0.592326	0.684736	0.283026	0.933969	Pik3r1, Zap70, Nfkb1, Psme1, Map3k7, Psme2, Psme2b, Ikbkb, Psmb10, Psme3, Pik3r2, Psmc4, Psmc5, Psmf1, Pag1, Ube2d1, Cul1
GOBP_T_CELL_DIFFERENTIATION_INVOLVED_IN_IMMUNE_RESPONSE	0.613365	0.698233	0.305993	0.933653	Il18, Cracr2a, Tmem98, Lef1, Rorc, Prkcz, Lgals9, Myb, Ly9, Cd46, Anxa1
GOCC_CILIARY_BASAL_BODY	0.643617	0.719624	0.263078	0.932204	Pkhd1, Ift140, Cep78, Armc9, C2cd3, Cdk10, Bbs2, Ofd1, Pkd2, Ift52, Gas8, Ift122, Ttc8, Cep131, Rabep2, Arhgap35, Ift88, Ift20, Wdr11, Cyld, Camsap3, Kifap3, Mkks, Ift46, Iqcd, Rilpl1, Ccdc66, Rabl2, Fbf1, Tbc1d7, Dlg5, Ttll4, Cfap126, Traf3ip1, Cdkl5, Ift81, Wdr35, Cetn3, Ift57, Wrap73, Whrn, Rpgrip1l, Jade1, Ccdc88a, Csnk1d, Erc1, Ttll11, Ssx2ip, Gle1, Rilp, Dync2li1, Bbs7, Kif7
GOBP_IRON_ION_TRANSMEMBRANE_TRANSPORT	0.571125	0.669864	0.372547	0.932118	Slc39a8, Slc40a1, Iscu
mmu04520 (04520) - Adherens junction -	0.607229	0.694728	0.287053	0.932018	Nlk, Rac3, Lef1, Yes1, Tgfbr1, Tgfbr2, Map3k7, Krit1, Cdh1, Tcf7l2, Erbb2, Ctnnb1, Lmo7, Tcf7
R-MMU-9007101 (R-MMU-9007101) - Rab regulation of trafficking	0.63038	0.710193	0.276347	0.931964	Dennd2b, Mon1b, Rin2, Ulk1, Optn, Rab11b, Hps4, Trappc12, Tbc1d16, Dennd1a, Dennd4c, Trappc10, Rab9, Map1lc3b, Trappc13, Tbc1d7, Trappc9, Madd, Trappc11, Dennd6b, Als2cl, Rab4a, Rab13, Rab12, Ccz1
GOBP_L_AMINO_ACID_TRANSPORT	0.582547	0.678405	0.311704	0.931047	Serinc5, Serinc3, Agt, Slc43a2, Slc36a1, Slc1a5, Slc1a4, Ctns, Slc25a29, Slc25a22, Psen1, Slc7a8, Slc25a15, Slc66a1, Slc38a9, Slc7a6, Slc38a7, Slc7a3
GOBP_REGULATION_OF_POSTSYNAPTIC_MEMBRANE_POTENTIAL	0.609756	0.696147	0.284494	0.930181	Dmpk, App, Chrnb1, Prkcz, P2rx3, Igsf11, Tmem25, Slc29a1, Mecp2, Grik5, Grin2d, Adrb2, Cdk5, Shank1, Eif4a3, P2rx6, Gabbr1
GOBP_REGULATION_OF_CD4_POSITIVE_ALPHA_BETA_T_CELL_ACTIVATION	0.589862	0.683009	0.311713	0.930141	Il18, Twsg1, Cd55, Tgfbr2, Prkcz, Lgals9, Runx3, Myb, Anxa1, Cd55b
GOCC_ORGANELLAR_RIBOSOME	0.613139	0.698233	0.289653	0.928991	Nsun3, Mrpl49, Mrps2, Mrpl36, Mrps35, Mrpl16, Mrpl37, Mrps11, Ndufa7, Nsun4, Mrpl48, Mpv17l2, Mrpl21, Mrpl44, Mrpl2, Mrps18a, Mrpl3, Mrps12, Mterf4, Mrpl22, Mrpl50, Mrpl19, Mrpl42, Mrps7, Mrps15, Mrpl11, Mrpl57, Mtg2, Mrpl47, Mrpl9, Mrpl41, Mrps17, Mrpl4, Mrpl10
GOBP_MICROTUBULE_BASED_TRANSPORT	0.669492	0.738613	0.255396	0.928543	Ap3s2, Sfpq, App, Ift140, Fyco1, Kif1c, Prkcz, Spast, Ofd1, Ift52, Gas8, Ift122, Ap3d1, Mapt, Rhot2, Cep131, Hap1, Bicd2, Ift88, Dctn1, Ift20, Camsap3, Kifap3, Ift74, Nek10, Lrpprc, Kif1b, Ift46, Stau2, Katnip, Rabl2, Trak1, Hsbp1, Lamp1, Trak2, Bicd1, Ttc21b, Nme5, Spg11, Traf3ip1, Ift81, Wdr19, Wdr35, Ift27, Hnrnpu, Ift57, Rab27b, Daw1
GOBP_MUSCLE_CELL_CELLULAR_HOMEOSTASIS	0.5629	0.664036	0.39707	0.92851	Lamp2, Large1, Large2, Dmd
mmu04664 (04664) - Fc epsilon RI signaling pathway -	0.587264	0.681842	0.310804	0.928359	Pik3r3, Pik3r1, Rac3, Pla2g4a, Gab2, Pla2g4c, Raf1, Pik3r2
GOCC_CYTOPLASMIC_REGION	0.73913	0.787173	0.248913	0.928201	Ap3s2, Gnai1, Sfpq, Ift140, Kif1c, Rp1l1, Prkcz, Dnai4, Spast, Inpp5e, Pik3c3, Abhd12, Pkd2, Gas8, Phldb1, Ap3d1, Rp1, Numa1, Pik3r4, Mapt, Hap1, Phldb2, Dctn1, Map1lc3b, Wdr11, Ctnnb1, Gnat3, Prkar2a, Camsap3, Kifap3, Arfgef2, Dnhd1, Ttll3, Kif1b, Insc, Ctbp1, Stau2, Bsn, Trak1, Hsbp1, Trak2, Cfap36, Traf3ip1, Cdkl5, Wdr35, Arl6, Hnrnpu, Atg14, Cep162, Cfap74, Mns1, Ift57, Wdpcp, Rab27b, Fmr1, A…
GOBP_RESPONSE_TO_AXON_INJURY	0.610849	0.696219	0.299454	0.928188	Ptn, Dpysl3, Rtn4rl1, Epha4, Lamb2, Flrt3, Txn2, Bcl2, Sod2, Kremen1, Nrep, Mtr, Fgf2, Ptprs
GOBP_LYMPH_VESSEL_MORPHOGENESIS	0.565032	0.665592	0.396918	0.928155	Lgals12, Pkd1, Ptpn14, Prox1, Lgals8
mmu04350 (04350) - TGF-beta signaling pathway -	0.609113	0.695847	0.281111	0.92765	Thbs1, Chrd, Id3, Id2, Nbl1, Tgfbr1, Tgfbr2, Smad5, Ppp2r1b, Smad1, Acvr2a, Hdac1, Tgfb2, Hdac2, Cul1, Crebbp, Bmpr1a, Bmpr1b, Tfdp1, Pitx2, Bambi, Ltbp1, Rps6kb1, Tgif2
GOCC_COLLAGEN_TRIMER	0.590389	0.683269	0.312215	0.927448	Col14a1, Col11a2, Col8a1, Col16a1, Col20a1, C1qtnf1, Col7a1, Sftpd, Col27a1, Col9a2, Col9a3, Col12a1, C1qtnf3
mmu03082 (03082) - ATP-dependent chromatin remodeling -	0.637755	0.715127	0.274706	0.927078	Bcl7a, Smarcc1, Brd7, Epc1, Chd3, Meaf6, Smarcc2, Smarcd1, Macroh2a1, Smarcd3, Hdac1, Baz2b, Chd4, Vps72, Smarce1, Ss18, Hdac2, Nfrkb, Rbbp4, H2aj, Ino80, Arid1a, Mcrs1, Arid1b, Ino80b, Bcl7c, Smarcd2, Pbrm1, H2ac25, Ep400
GOBP_PROSTAGLANDIN_TRANSPORT	0.561587	0.662846	0.402083	0.926894	Edn1, Pla2g4a, Tnfrsf11a, Pla2g10, Abcc4
GOBP_TYPE_B_PANCREATIC_CELL_DEVELOPMENT	0.567164	0.666954	0.39608	0.926197	Cdk6, Sidt2, Bad
GOBP_B_CELL_RECEPTOR_SIGNALING_PATHWAY	0.579418	0.675634	0.315696	0.925913	Blnk, Bcl2, Gps2, Cmtm3, Cd81, Abl1, Slc39a10, Lpxn, Prkch, Plcg2, Vav3, Cd79b, Nfam1, Lime1
GOBP_POSITIVE_REGULATION_OF_NATURAL_KILLER_CELL_ACTIVATION	0.567797	0.667263	0.371499	0.925804	Il18, Zbtb1, Il15ra, Lamp1, Il15, Tox, Il23r, Axl
GOBP_POSITIVE_REGULATION_OF_MRNA_METABOLIC_PROCESS	0.620513	0.703378	0.271777	0.924699	Ncbp2, Dhx9, Prdx6, Exosc5, Thrap3, Prpf19, Dcp1b, Cirbp, Mov10, Rbmx, Tnrc6a, Gtpbp1, Cpeb3, Mettl16, Rida, Tra2a, Eif4enif1, Dhx36, Nt5c3b, Snw1, Parn, Hsf1, Mettl3, Ythdf2, Pum1, Sf3b4, Cdc73, Tnrc6c, Paf1, Exosc9, Hnrnpu, Cnot2, Hnrnpd, Gigyf2, Rc3h1, Ythdf1, Ythdf3, Paip1, Tut4, Plekhn1, Exosc2, Cnot6, Dis3
R-MMU-1483249 (R-MMU-1483249) - Inositol phosphate metabolism	0.585034	0.680421	0.322625	0.924515	Nudt4, Inpp4b, Plch2, Ppip5k2, Isyna1, Inpp5j, Nudt3, Calm1
GOBP_NEGATIVE_REGULATION_OF_LIPID_TRANSPORT	0.574514	0.672526	0.356794	0.924284	Thbs1, Nfkb1, Pla2g10, Ptpn11, Cry2, Egf
GOBP_RNA_3_END_PROCESSING	0.644068	0.719966	0.275104	0.924066	App, Ncbp2, Exosc5, Elac2, Ctr9, Cpeb3, Cpsf1, Cpsf3, Ptcd1, Ints14, Ints7, Dkc1, Eri3, Dhx36, Cstf3, Parn, Hsf1, Ints8, Cdc73, Rprd1b, Rnf40, Papolg, Paf1, Supt5, Trnt1, Exosc9, Cpsf7, Virma, Toe1, Zc3h3, Exosc10, Tut4, Scaf8, Exosc2, Exosc7, Ssu72, Rprd1a, Fbl, Ints6l, Pnpt1, Cstf2t
GOBP_SPERM_CAPACITATION	0.568789	0.667993	0.380001	0.923986	Cftr, Abhd2, Slc26a6, Slc22a14, Catsper2, Efcab9
GOBP_POSITIVE_REGULATION_OF_GRANULOCYTE_CHEMOTAXIS	0.568789	0.667993	0.379965	0.923899	Edn1, Dapk2, Lbp, Camk1d, Ripor2, Cd74
R-MMU-432720 (R-MMU-432720) - Lysosome Vesicle Biogenesis	0.584444	0.680081	0.331284	0.923453	Ap1s3, App, Dnase2a, Ap1b1, Ap4m1, Ap1m1, Ap4s1, Vamp2, Gns, Ap1g2
GOBP_GLANDULAR_EPITHELIAL_CELL_DIFFERENTIATION	0.597222	0.687873	0.327969	0.921947	Notch1, Ext1, Cdk6, Sidt2, Rarb, Bad, Fgf2, Prox1, Percc1, Gpat4, Fasn
R-MMU-3928664 (R-MMU-3928664) - Ephrin signaling	0.580913	0.676647	0.387313	0.921419	Ephb6, Ephb4, Efnb2, Git1
GOBP_SENSORY_PERCEPTION_OF_SMELL	0.610599	0.696219	0.308693	0.921129	Gjb4, Nav2, Ttc8, Fzd2, Mkks, B2m, Or10x1, Bbs1, Or6s1, Or10v1, Or51t4, Ubr3, Cngb1, Or10h5, Or1f12, Or10g6, Or10h1b, Adcy3, Or10h1, Or9a7
GOBP_DICARBOXYLIC_ACID_CATABOLIC_PROCESS	0.580913	0.676647	0.386978	0.920623	Aspa, Glul, Aasdhppt, Acsf3, Pm20d2
R-MMU-451927 (R-MMU-451927) - Interleukin-2 family signaling	0.577922	0.675054	0.343706	0.920593	Pik3r3, Pik3r1, Il15ra, Pik3r2
R-MMU-2559585 (R-MMU-2559585) - Oncogene Induced Senescence	0.569937	0.668761	0.399082	0.919973	Ets2, Cdk6, Trp53, Cdk4
GOCC_FIBRILLAR_CENTER	0.662371	0.733301	0.263822	0.918829	Ubtf, Nuak1, Rai14, Heatr1, Tax1bp3, Taf1c, Nolc1, Cc2d1a, Polr1e, Ddx46, Imp4, Fhit, Wdr43, Kdm5d, Kdm4a, Nop58, Gon4l, Cdk7, Mllt1, Dkc1, Rae1, Foxj2, Znrf2, Cd2ap, Nhej1, Sirt1, Ankrd1, Smug1, Cd2bp2, Nfkbie, Pspc1, Dclre1a, Sp140, Mtdh, Top1, Deaf1
GOBP_ASTROCYTE_DIFFERENTIATION	0.623786	0.705019	0.302585	0.918556	Epha4, Notch1, App, Il6st, Cdk6, Id2, Lamb2, Prpf19, Mapt, Kdm4a, Tlr4, Ptpn11, Psen1
GOBP_TRANSPORT_ALONG_MICROTUBULE	0.690476	0.751793	0.257827	0.918332	Ap3s2, Sfpq, App, Ift140, Fyco1, Kif1c, Prkcz, Spast, Ift52, Ift122, Ap3d1, Mapt, Rhot2, Cep131, Hap1, Bicd2, Ift88, Dctn1, Ift20, Camsap3, Kifap3, Ift74, Lrpprc, Kif1b, Ift46, Stau2, Rabl2, Trak1, Hsbp1, Lamp1, Trak2, Bicd1, Ttc21b, Spg11, Traf3ip1, Ift81, Wdr19, Wdr35, Ift27, Hnrnpu, Ift57, Rab27b, Ap3b1, Dync2h1, Bloc1s5, Kif5a, Opa1, Borcs5, Dync1h1, Ssx2ip, Snapin, Dync2li1, Kif3b, Arhgap21,…
GOBP_NEGATIVE_REGULATION_OF_ADAPTIVE_IMMUNE_RESPONSE	0.580717	0.676647	0.317323	0.918207	Ahr, Cd55, Cd46, C4bp, Cr1l, Cd55b, Foxj1, Parp3, Thoc1
GOCC_METHYLTRANSFERASE_COMPLEX	0.64539	0.720699	0.280594	0.917268	Wdr77, Rbm15b, Kansl1, Setd1b, Trmt61a, Trmt6, Kmt2b, Wtap, Prpf31, Ramac, Wdr82, Cxxc1, Ash2l, Wdr5b, Prmt1, Paxip1, Hdac2, Bod1, Rbbp4, N6amt1, Mcrs1, Mettl3, Senp3, Taf6, Kdm6a, Riok1, Kmt2a, Pelp1, Virma, Wdr4, Kat8, E2f6, Chd8
GOBP_NEUROTRANSMITTER_TRANSPORT	0.692935	0.753863	0.258362	0.91726	Cadps, Slc18a1, Syt12, Slc30a1, Pip5k1c, Snph, Asic1, Syt11, Ppt1, Slc6a7, Slc6a6, Adcy1, Flot1, Slc29a1, Git1, Fbxl20, Snap47, Gpm6b, Psen1, Grik5, Vamp2, Scrib
mmu04962 (04962) - Vasopressin-regulated water reabsorption -	0.598624	0.688672	0.322558	0.917184	Adcy6, Dynll2, Nsf, Creb3l4, Rab11b, Arhgdib, Creb3l2, Dync1li2, Gnas, Dctn1, Vamp2, Prkacb, Creb3, Dctn5
GOBP_LIPOPOLYSACCHARIDE_MEDIATED_SIGNALING_PATHWAY	0.644608	0.720272	0.30326	0.916932	Trim12c, Il18, Sash1, Trim5, Cx3cl1, Cd55, Lbp, Irf3, Tlr4, Cd55b, Prkce, Myd88, Ltf, Casp1, Mtdh, Irak1
R-MMU-5620920 (R-MMU-5620920) - Cargo trafficking to the periciliary membrane	0.597222	0.687873	0.326329	0.916653	Lztfl1, Rab11fip3, Exoc8, Inpp5e, Bbs2, Pkd2, Pkd1, Ttc8, Exoc4
GOBP_NEGATIVE_REGULATION_OF_DNA_TEMPLATED_TRANSCRIPTION_ELONGATION	0.589212	0.682637	0.385228	0.916459	Recql5, Nelfcd, Axin1, Hexim1, Eapp, Supt5, Hnrnpu, Rnf8, Rnf168
GOBP_STEROID_CATABOLIC_PROCESS	0.585417	0.68072	0.371143	0.914168	Hsd17b11, Hsd17b6, Hsd17b14, Snx17
GOBP_NEUROTROPHIN_TRK_RECEPTOR_SIGNALING_PATHWAY	0.59448	0.685788	0.36535	0.91411	Sort1, Agt, Zfyve27, Raf1, Zdhhc17, Hap1, Ptpn11
GOBP_RENAL_SYSTEM_VASCULATURE_DEVELOPMENT	0.583691	0.67959	0.356034	0.913532	Pdgfa, Notch1, Pkd2, Notch2
GOBP_ENDOTHELIAL_CELL_APOPTOTIC_PROCESS	0.589165	0.682637	0.314001	0.913449	Thbs1, Pdcd4, Prkci, Icam1, Krit1
R-MMU-389356 (R-MMU-389356) - CD28 co-stimulation	0.578158	0.675054	0.336119	0.912808	Pik3r3, Pik3r1, Yes1, Mlst8, Mapkap1, Pik3r2
GOBP_REGULATORY_T_CELL_DIFFERENTIATION	0.595238	0.686237	0.340772	0.912733	Lgals9, Sox12, Kat2a, Drosha, Cd46, Cr1l
GOBP_NUCLEOSIDE_TRIPHOSPHATE_BIOSYNTHETIC_PROCESS	0.633495	0.711974	0.300195	0.911301	Pink1, Ak3, Adk, Prkag2, Uqcc3, Tyms, Nme4, Vps9d1, Parp1, Ctps2, Dnajc30, Cmpk2, Atpsckmt, Nme5
R-MMU-446652 (R-MMU-446652) - Interleukin-1 family signaling	0.670854	0.739802	0.269756	0.910221	Il1r1, App, Tifa, Il1r2, Nfkb1, Psme1, Map3k7, Peli2, Psme2, Lrrc14, Psme2b, Ikbkb, Psmb10, Psme3, Psmc4, Psmc5, Il1rap, Psmf1, Irak4, Myd88, Cul1, Nkiras1, Tnip2, Usp18, Casp1, Irak1
GOBP_PROTEIN_HETEROOLIGOMERIZATION	0.606316	0.694124	0.357918	0.908974	Mat2a, Zfp746, Pkd2, Pkd1, Farsa, Cpsf7, Zfp777, Cbr4
GOBP_RESPONSE_TO_ANGIOTENSIN	0.606316	0.694124	0.357805	0.908689	Car2, Agt, Nfkb1, Agtrap, Cyba, Hsf1
GOBP_VACUOLAR_ACIDIFICATION	0.596112	0.686952	0.350713	0.90853	Cln6, Tmem106b, Ppt1, Tmem9, Tcirg1, Atp6v0a4, Atp6ap2, Dmxl1, Grn, Snapin, Atp6v0a2, Cln3
mmu04723 (04723) - Retrograde endocannabinoid signaling -	0.677835	0.744173	0.267599	0.908183	Adcy6, Gngt2, Gnai1, Napepld, Faah, Ndufa8, Gng4, Daglb, Adcy1, Gnaq, Cacna1b, Gng12, Gnb5, Gng7, Prkacb, Ndufa1, Ndufa7, Ndufb2, Ndufs1, Ndufa10, Ndufb4, Ndufb4c, Abhd6, Adcy7, Ndufb7, Gnb4, Ndufs2, Mapk14, Cacna1c, Ndufb5, Ndufv1, Ndufb10, Dagla, Plcb4, Mapk9, Ndufv2, Ndufa13, Ndufb1, Ndufb9
GOBP_REGULATION_OF_TRANSLATIONAL_FIDELITY	0.607676	0.695024	0.388319	0.908048	Gatc, Dtd1, Aarsd1, Iars2, Dnajc2, Cdk5rap1, Eif2s3x, Tars2, Lars2, Aars2, Dtd2
R-MMU-5673000 (R-MMU-5673000) - RAF activation	0.594595	0.685788	0.325563	0.907857	Mras, Ksr1, Ppp2r1b, Brap, Raf1, Camk2g, Araf, Calm1, Map3k11, Ywhab, Src, Phb1, Hras, Mark3
GOBP_REGULATION_OF_SYSTEMIC_ARTERIAL_BLOOD_PRESSURE_MEDIATED_BY_A_CHEMICAL_SIGNAL	0.599572	0.688939	0.333979	0.906996	Edn1, Agt, Ece1, Sod2, Cyba, Adrb2, Atp6ap2
GOBP_MECHANORECEPTOR_DIFFERENTIATION	0.633641	0.71199	0.303911	0.906859	Mycl, Kcnq1, Notch1, Myo6, Ttc8, Naglu, Ift88, Ift20, Fzd2, Fgf20, Slc4a7, Slc44a4, Scrib
GOBP_MYELOID_DENDRITIC_CELL_DIFFERENTIATION	0.614072	0.69878	0.387516	0.906169	Itgb6, Tgfbr2, Notch2, Psen1, Ltbr
GOBP_AUTOPHAGY_OF_MITOCHONDRION	0.681265	0.745819	0.282276	0.905331	Pink1, Ulk2, Ulk1, Atp13a2, Cisd2, Arfip2, Fundc1, Optn, Tsc2, Rb1cc1, Mul1, Trp53, Wdr45, Map1lc3a, Map1lc3b, Atg13, Camkk2, Becn1, Tigar, Atg3, Wipi2, Mark2, Vps13c, Atg14, Usp36, Parl, Atg5
R-MMU-2022870 (R-MMU-2022870) - Chondroitin sulfate biosynthesis	0.601253	0.690374	0.392564	0.90495	Chst11, Chpf2, Chst12, Chpf, Csgalnact2, Chst3
GOBP_CORONARY_VASCULATURE_DEVELOPMENT	0.632653	0.711318	0.315419	0.903865	Notch1, Prickle1, Tgfbr1, Tgfbr3, Ndst1, Snx17, Megf8, Fgf2, Dctn5, Ptk7, Mesp1, Dync2h1, Srf, Setd2
GOBP_VESICLE_CYTOSKELETAL_TRAFFICKING	0.658768	0.731108	0.292304	0.902863	Ap3s2, Fyco1, Myo5c, Myo1d, Kif1c, Prkcz, Myo19, Myo6, Myo5a, Myo1a, Ap3d1, Hap1, Kifap3, Trak1, Trak2, F8a
GOBP_RECEPTOR_LOCALIZATION_TO_SYNAPSE	0.620767	0.703519	0.310081	0.902043	Nptx1, Gpc4, Synj2bp, Zdhhc3, Prkcz, Cep112, Scrib, Iqsec2, Gripap1, Hras, Kif5a, Grip2, Arhgap44, Kif3b
R-MMU-2029485 (R-MMU-2029485) - Role of phospholipids in phagocytosis	0.593429	0.684736	0.370842	0.901715	Pik3r1, Pld3, Pik3r2, Prkce
GOBP_REGULATION_OF_CHONDROCYTE_DIFFERENTIATION	0.632653	0.711318	0.314668	0.901713	Axin2, Sox5, Tgfbr1, Runx2, Zfp219, Adamts7, Rarb, Ptpn11, Ctnnb1
mmu04061 (04061) - Viral protein interaction with cytokine and cytokine receptor -	0.659624	0.731608	0.292545	0.901684	Il18, Il6st, Csf1, Cx3cl1, Ccl6, Xcr1, Cx3cr1, Ltbr, Ccl25, Ccl9
GOCC_CAJAL_BODY	0.652278	0.724714	0.299595	0.901612	Habp4, Angel2, Nolc1, Ddx46, Ice2, Prpf31, Tgs1, Nop58, Eftud2, Ewsr1, Lsg1, Dkc1, Phax, Ice1, Prpf4, Hmbox1, Fmr1, Gar1, Toe1, Zpr1
GOCC_EXORIBONUCLEASE_COMPLEX	0.60625	0.694124	0.365872	0.901184	Exosc5, Gtpbp1, Exosc1, Exosc9, C1d, Exosc10, Exosc2, Dis3, Dis3l, Exosc7, Pnpt1, Dis3l2, Supv3l1
GOBP_POSITIVE_REGULATION_OF_TRIGLYCERIDE_METABOLIC_PROCESS	0.593429	0.684736	0.370527	0.90095	Gpld1, Slc27a1, Rgn, Daglb
GOBP_CELLULAR_RESPONSE_TO_RETINOIC_ACID	0.630979	0.710476	0.303401	0.900076	Aqp1, Wnt6, Fzd10, Wnt5b, Yes1, Yap1
GOBP_BONE_RESORPTION	0.639151	0.71595	0.301128	0.899455	Ihh, Ext1, Tmem64, Tnfrsf11a, Def8, Gpr55, Tpp1, Tnfrsf11b, Ctnnb1, Tcirg1, Zfp458, Lrrk1, Adrb2, Plekhm1, Src, Ccdc154, Ncdn, Acp5, Gpr137
R-MMU-2028269 (R-MMU-2028269) - Signaling by Hippo	0.610417	0.696219	0.365154	0.899417	Amotl2, Amot, Wwc1, Yap1
GOBP_INTESTINAL_EPITHELIAL_CELL_DIFFERENTIATION	0.610417	0.696219	0.364915	0.898827	Il6st, Yipf6, Tyms, Yap1, Cbfa2t2, Cdx2, Tigar
GOBP_INTERLEUKIN_1_MEDIATED_SIGNALING_PATHWAY	0.613391	0.698233	0.346662	0.898038	Il1r1, Il1r2, Map3k7, Ikbkb, Zbp1, Irak4, Myd88, Zfp458, Tnip2, Irak1
GOBP_DORSAL_VENTRAL_NEURAL_TUBE_PATTERNING	0.6125	0.697659	0.364374	0.897496	Rnf220, Psen1, Prkacb, Tbc1d32, Gpr161, Wdr19, Tctn1, Fkbp8, Smo, Foxa1
GOCC_9PLUS2_MOTILE_CILIUM	0.731266	0.782807	0.266395	0.897334	Atp1b1, Scnn1a, Septin6, Atp1a1, Gas8, Abhd2, Ift88, Ttll3, Slc26a6, Nme5, Slc22a14, Cabcoco1, Ift81, Efcab2, Ift27, Rnf38, Mns1
R-MMU-186763 (R-MMU-186763) - Downstream signal transduction	0.606522	0.694213	0.337898	0.897298	Pik3r1, Pdgfa, Rasa1, Pik3r2, Ptpn11, Src, Rapgef1, Hras
R-MMU-6806667 (R-MMU-6806667) - Metabolism of fat-soluble vitamins	0.627803	0.707931	0.325443	0.897267	Bco2, Gpc1, Gpc4, Clps
GOBP_RETINA_LAYER_FORMATION	0.637527	0.715019	0.383594	0.897	Atp8a2, Tspan12, Rdh13, Hipk1, Rs1
GOCC_GAP_JUNCTION	0.630573	0.710193	0.358322	0.896527	Gjb4, Panx1, Gjb2
GOBP_NEUTROPHIL_CHEMOTAXIS	0.667453	0.736815	0.289153	0.89626	Edn1, Cx3cl1, Pip5k1c, Dapk2, Mpp1, Lbp, Camk1d, Ripor2, Ccl6, Cd74, Tgfb2, Ccl25, Ccl9, Ppib
GOBP_REGULATION_OF_INCLUSION_BODY_ASSEMBLY	0.615866	0.700377	0.38862	0.895858	Clu, Psmc5, Bag5, Hspa2, Hsf1, Sorl1
R-MMU-111933 (R-MMU-111933) - Calmodulin induced events	0.620172	0.703162	0.349029	0.895559	Adcy6, Camkk1, Adcy1, Pde1c, Camkk2, Prkacb, Calm1
R-MMU-111997 (R-MMU-111997) - CaM pathway	0.620172	0.703162	0.349029	0.895559	Adcy6, Camkk1, Adcy1, Pde1c, Camkk2, Prkacb, Calm1
GOBP_NEGATIVE_REGULATION_OF_PROTEIN_LOCALIZATION_TO_MEMBRANE	0.633833	0.712058	0.329425	0.894628	Inpp5k, Tmem59, Bcl2l1, Lztfl1, Lypla1, Abi3
GOBP_VIRAL_BUDDING	0.616052	0.700377	0.338871	0.894331	Chmp4c, Lrsam1, Mvb12b, Nedd4, Chmp1b, Chmp4b, Snf8, Tsg101, Vps28, Mitd1, Vps4b
GOBP_ATP_SYNTHESIS_COUPLED_ELECTRON_TRANSPORT	0.695962	0.755332	0.282697	0.893712	Pink1, Bid, Ndufa8, Uqcc3, Iscu, Afg1l, Uqcr10, Ndufa1, Ndufa7, Ndufb2, Ndufs1, Ndufa10, Ndufb4, Coq9, Sdhaf2, Ndufb7, Ndufs2, Sdhd, Ndufb5, Ndufv1, Ndufb10, Cox5b, Sdha, Ndufv2, Ndufb1, Ndufb9, Dguok
GOBP_CILIUM_MOVEMENT	0.737113	0.786109	0.252776	0.892987	Sord, Dnai4, Rgn, Bbs2, Ofd1, Neurl1a, Gas8, Tpgs1, Cep131, Camsap3, Dnhd1, Nek10, Mkks, Ttll3, Katnip, Celsr2, Gapdhs, Nme5, Slc22a14, Pltp, Mns1, Daw1, Catsper2, Efcab9, Kif9, Pla2g3, Tekt2, Hydin, Spag6, Ash1l, Cfap100, Dnaaf1, Slc22a16, Cfap45
GOBP_SKELETAL_MUSCLE_TISSUE_REGENERATION	0.606765	0.694345	0.324999	0.892038	Hopx, Large1, Tgfbr2, Bcl9, Anxa1, Cd81, Hdgfl2, Bin3, Tmem182, Cd9, Dag1, Wnt10b
GOBP_REGULATION_OF_DEFENSE_RESPONSE_TO_BACTERIUM	0.62419	0.705181	0.344336	0.892012	Syt11, Sirt2, Cyba, Arg2, Mapkbp1, Spink5, Grn, Pgc
GOBP_KILLING_OF_CELLS_OF_ANOTHER_ORGANISM	0.636943	0.714512	0.356416	0.891758	H2bc21, Bcl2l1, Ltf, Pglyrp4, Hmgn2
R-MMU-8956319 (R-MMU-8956319) - Nucleotide catabolism	0.642222	0.718497	0.319483	0.890557	Entpd8, Samhd1, Gda, Nt5c2, Nt5m, Dpyd, Nudt15, Entpd6, Xdh, Nudt9, Nudt1
GOBP_POSITIVE_REGULATION_OF_CALCIUM_ION_TRANSPORT_INTO_CYTOSOL	0.672018	0.74058	0.313172	0.890497	Gstm7, Gsto1, Cx3cl1, Pkd2, P2rx3, Hap1, Calm1, P2ry6, Abl1
GOBP_ICOSANOID_BIOSYNTHETIC_PROCESS	0.648148	0.722016	0.316708	0.890291	Ptgs1, Edn1, Pla2g4a, Pla2g10, Daglb, Pla2g5, Anxa1, Cd74, Sirt1, Ptgds, Cbr1, Ptges2
R-MMU-76071 (R-MMU-76071) - RNA Polymerase III Transcription Initiation From Type 3 Promoter	0.626898	0.707206	0.337243	0.890032	Polr3b, Polr3e, Snapc5, Polr3f, Polr3h, Snapc4, Polr2l, Snapc3, Polr3d, Polr3a, Polr1c, Tbp
GOBP_TOLL_LIKE_RECEPTOR_9_SIGNALING_PATHWAY	0.622881	0.704586	0.357045	0.889784	Pik3ap1, Irak4, Ptprs, Tnip2, Unc93b1, Irak1
GOBP_PHAGOLYSOSOME_ASSEMBLY	0.646055	0.721105	0.380264	0.889211	Tmem175, Pla2g5, Rab20, Spg11
GOBP_NEGATIVE_REGULATION_OF_INNATE_IMMUNE_RESPONSE	0.676744	0.74358	0.294065	0.886992	Serpinb9, Parp14, Samhd1, Lgals9, Adar, Trim21, Trafd1, Mul1, Oas1g, Oas1a, Cr1l, Dcst1, Mettl3, Ythdf2, Usp18, Usp15, Nmi, Grn, Ythdf3
GOBP_NUCLEOTIDE_EXCISION_REPAIR	0.681055	0.74574	0.294588	0.886544	Xpc, Ercc3, Gtf2h3, Uvssa, Trp53, Xpa, Ercc2, Ercc4, Ddb2, Sirt1, Fan1, Lig4, Ercc6, Xab2, Poll, Cul4a, Ercc8, Polr2i, Rpa1, Slx4, Polb
GOBP_FC_RECEPTOR_SIGNALING_PATHWAY	0.635347	0.713018	0.302233	0.886428	Pigr, Yes1, Map3k7, Ikbkb
GOBP_METANEPHRIC_NEPHRON_MORPHOGENESIS	0.63278	0.711318	0.372546	0.886287	Kif26b, Pkd2, Pkd1, Ctnnb1, Stat1, Lgr4
GOBP_RESPONSE_TO_FUNGUS	0.628889	0.70886	0.323194	0.885597	Zbp1, Pla2g5, Tlr4, Cx3cr1, Myd88, Ltf, Card9, Jagn1, Usp15, Trim62, Atg5, Il17ra, Malt1, Plcg2
GOCC_GOLGI_ASSOCIATED_VESICLE_MEMBRANE	0.642058	0.718462	0.301146	0.88324	Itm2b, Rassf9, Sppl2b, Ncald, Synrg, Cftr, Pkd1, Zdhhc17, Sppl3, Sppl2a, Tmed3
R-MMU-9748787 (R-MMU-9748787) - Azathioprine ADME	0.643629	0.719624	0.340907	0.883129	Gsta3, Gstm2, Guk1, Abcc4, Slc29a1, Nudt15, Xdh, Slc29a2, Abcc5
R-MMU-936964 (R-MMU-936964) - Activation of IRF3, IRF7 mediated by TBK1, IKBKE	0.634855	0.712762	0.370865	0.882289	Irf7, Ikbke, Irf3, Tlr4, Ptpn11
R-MMU-111931 (R-MMU-111931) - PKA-mediated phosphorylation of CREB	0.648188	0.722016	0.377017	0.88162	Adcy6, Adcy1, Prkacb, Calm1, Adcy7
R-MMU-163615 (R-MMU-163615) - PKA activation	0.648188	0.722016	0.377017	0.88162	Adcy6, Adcy1, Prkacb, Calm1, Adcy7
GOBP_CELL_CELL_SIGNALING_INVOLVED_IN_CARDIAC_CONDUCTION	0.658174	0.730599	0.352169	0.881132	Kcnq1, Ank2, Ryr2, Casq2, Nup155, Cacna1c
GOCC_STEREOCILIUM_BUNDLE	0.67426	0.741754	0.296964	0.880977	Adcy6, Cib2, Homer2, Mpp1, Ripor2, Tspear, Eps8l2, Ift20, Mkks, Slc4a7, Myo3b
GOBP_POSITIVE_REGULATION_OF_CELLULAR_CARBOHYDRATE_METABOLIC_PROCESS	0.688073	0.750083	0.309708	0.880646	Gpld1, Cd244a, Rgn, Kat2a, Arpp19, Prkce, Sirt1, P2ry6
GOBP_POSTSYNAPTIC_MEMBRANE_ORGANIZATION	0.650964	0.72386	0.323758	0.879239	Lrp4, Chrnb1, Mesd, Fnta
GOBP_INTERSTRAND_CROSS_LINK_REPAIR	0.644444	0.720238	0.320558	0.878374	Cenpx, Fancm, Mcm9, Xpa, Ercc6l2, Ercc4, Fan1, Dclre1a, Rnf8, Dclre1b, Rnf168, Slx4, Vcp, Dclre1c
GOBP_REGULATION_OF_HYDROGEN_PEROXIDE_METABOLIC_PROCESS	0.645094	0.720666	0.381034	0.87837	Pink1, Ctns, Sod2, Prdx2, Noxo1, Hp
R-MMU-8876198 (R-MMU-8876198) - RAB GEFs exchange GTP for GDP on RABs	0.727488	0.779688	0.268846	0.877938	Dennd2b, Mon1b, Rin2, Ulk1, Hps4, Trappc12, Dennd1a, Dennd4c, Trappc10, Rab9, Trappc13, Trappc9, Madd, Trappc11, Dennd6b, Als2cl, Rab13, Rab12, Ccz1, Rgp1, Rab27b, Rab3ip, Trappc2
GOBP_POSITIVE_REGULATION_OF_NERVOUS_SYSTEM_PROCESS	0.663158	0.733821	0.345487	0.877406	Tppp, P2rx3, Dicer1, Myrf, Atpsckmt, Rnf10
GOBP_NUCLEOSIDE_CATABOLIC_PROCESS	0.641667	0.718173	0.356146	0.877228	Cdadc1, Adal, Gda, Dpyd, Xdh, Nudt1, Ada, Apobec3
mmu04130 (04130) - SNARE interactions in vesicular transport -	0.663677	0.734073	0.31769	0.87589	Stx16, Vti1a, Stx5a, Vamp1, Use1, Stx6, Vamp2, Vamp5, Stx17, Stx19
GOBP_REGULATION_OF_RYANODINE_SENSITIVE_CALCIUM_RELEASE_CHANNEL_ACTIVITY	0.667368	0.736815	0.344885	0.875876	Gstm7, Gsto1, Pkd2, Dmd, Calm1
GOBP_APOPTOTIC_PROCESS_INVOLVED_IN_MORPHOGENESIS	0.66309	0.733821	0.341168	0.875388	Cryab, Notch1, Lef1, Ppp2r1b, Ccn1, Tgfb2, Scrib, Bcl2l11
GOBP_REGULATION_OF_CARDIAC_CONDUCTION	0.648305	0.722016	0.351083	0.874927	Ank2, Agt, Ryr2
GOBP_THYMUS_DEVELOPMENT	0.673611	0.741192	0.31116	0.874695	Pbx1, Bcl11b, Tgfbr1, Zbtb1, Lmo4, Bcl2, Raf1, Zmpste24, Ctnnb1, Psen1, Mad1l1, Bcl2l11, Abl1
GOBP_POSITIVE_REGULATION_OF_BMP_SIGNALING_PATHWAY	0.648889	0.722517	0.319149	0.874515	Notch1, Twsg1, Ccn1, Notch2, Numa1
GOBP_AMINO_SUGAR_METABOLIC_PROCESS	0.675	0.742267	0.312022	0.8737	Aldh1a7, Large1, Mgat3, B4galnt2, Gne, St6gal1, Gnpda2, Chst2, Ovgp1, Extl2, Fn3k
GOBP_CELL_VOLUME_HOMEOSTASIS	0.662338	0.733301	0.326002	0.873173	Aqp1, Trpv4, Slc12a6, Slc12a9, Abcb8, Slc12a7, Slc12a5
GOBP_VIRAL_GENE_EXPRESSION	0.761557	0.804246	0.263365	0.872899	Ifitm3, Dhx9, Inpp5k, Mon1b, Lef1, Parp9, Parp10, Trim21, Pou2f3, Mdfic, Hmga2, Hdac1, Man2a1, Denr, Ubp1, Edem2, St6gal1, Snw1, Prmt1, Hexim1, Eif3b, Trim11, Mogs, Eif3g, Trim31, Trim13, Trim62, Atg5, Eif3f, Mgat4c, Taf11, Shfl, Ctdp1, Mcts1
GOBP_UTERUS_DEVELOPMENT	0.647917	0.722016	0.354081	0.872141	Stra6, Esr1, Greb1l, Tgfb2
GOBP_OVARIAN_FOLLICLE_DEVELOPMENT	0.665158	0.735138	0.295379	0.869564	Lfng, Esr1, Bcl2l1, Kitl, Immp2l, Spo11, Bcl2
R-MMU-397795 (R-MMU-397795) - G-protein beta:gamma signalling	0.661605	0.732929	0.32946	0.869493	Gngt2, Gng4, Gng12, Gnb5, Gng7
GOBP_REGULATION_OF_CAMP_MEDIATED_SIGNALING	0.673036	0.741192	0.346966	0.868114	Gnai1, Rnf157, Mgrn1
R-MMU-71406 (R-MMU-71406) - Pyruvate metabolism and Citric Acid (TCA) cycle	0.681716	0.746161	0.298361	0.867949	Me3, Pdha1, Rxra, Pdk2, Idh2, Pdpr, Suclg2, Idh3a, Ogdh, Gstz1, D2hgdh, Pdp1, Pdhx, Idh3g, Sdhb, Idh3b, Sucla2
GOBP_FEAR_RESPONSE	0.675789	0.742833	0.341576	0.867472	Ext1, Asic1, Bcl2, Eif4g1, Mecp2, Fbxl20
GOBP_POSITIVE_REGULATION_OF_HISTONE_METHYLATION	0.701835	0.759724	0.301669	0.867058	Kansl1, Kansl2, Ctr9, Myb, Rtf1, Mecp2, Ctnnb1, Snw1, Chtop, Paxip1, Dnmt3b, Sirt1, Mcrs1, Rrp8, Paf1, Kmt2a, Kat8
GOCC_CALCIUM_CHANNEL_COMPLEX	0.717391	0.771774	0.287072	0.866036	Cacnb3, Cachd1, Micu2, Pkd1, Trpv6, Cacna1b, Hspa2, Calm1, Ptpa, Ryr3, Cacna2d4, Ryr2, Casq2, Catsper2, Cacna2d2, Efcab9, Cacna1c, Atp2a1, Micu3
R-MMU-1433557 (R-MMU-1433557) - Signaling by SCF-KIT	0.686667	0.749275	0.310384	0.865194	Pik3r3, Pik3r1, Yes1, Kitl, Pik3r2, Ptpn11
GOBP_NUCLEOSIDE_MONOPHOSPHATE_BIOSYNTHETIC_PROCESS	0.698157	0.756803	0.304366	0.864598	Entpd8, Adk, Rfk, Ppat, Paics, Tyms, Gart, Adsl, Ampd2, Atic, Tk2, Dhodh, Pfas, Ada
GOBP_NEGATIVE_REGULATION_OF_ALPHA_BETA_T_CELL_ACTIVATION	0.6875	0.74976	0.307711	0.864354	Ihh, Twsg1, Lgals9, Runx3, Anxa1, Arg2
R-MMU-5654726 (R-MMU-5654726) - Negative regulation of FGFR1 signaling	0.684665	0.747876	0.333565	0.864108	Fgf1, Ptpn11, Fgf20, Fgf2, Src, Mknk1, Fgfr1
GOBP_RAB_PROTEIN_SIGNAL_TRANSDUCTION	0.665254	0.735138	0.346382	0.863211	Dennd1a, Dennd4c, Rab9, Madd, Rab4a, Rab12
GOBP_ENDOSOME_TRANSPORT_VIA_MULTIVESICULAR_BODY_SORTING_PATHWAY	0.663848	0.734073	0.314416	0.86299	Sort1, Chmp4c, Leprot, Tmem50b, Chmp1b, Chmp4b, Snf8, Ubxn6, Vps36, Rilp, Vps25, Vcp, Vps28
GOBP_SPINAL_CORD_MOTOR_NEURON_DIFFERENTIATION	0.670833	0.739802	0.350147	0.862452	Sox4, Scyl3, Lmo4, Zc4h2, Gigyf2, Dync2h1, Tctn1
GOBP_REGULATION_OF_CELL_KILLING	0.725581	0.778725	0.278427	0.862256	Serpinb9, Bcl2l1, Cd55, Icam1, Lgals9, Dnase1, Cr1l, Cd55b, Tgfb2, Itgam, Cx3cr1, B2m, Cfh, Lamp1
GOBP_REGULATION_OF_HISTONE_METHYLATION	0.73903	0.787173	0.273492	0.862205	Kansl1, Kansl2, Ctr9, Myb, Rtf1, Macroh2a1, Zfp110, Zfp369, Kdm4a, Mecp2, Ctnnb1, Snw1, Chtop, Paxip1, Dnmt3b, Sirt1, Atrx, Mcrs1, Nsd1, Rrp8, Paf1, Mllt6, Kmt2a, Kdm4d
GOBP_PORPHYRIN_CONTAINING_COMPOUND_METABOLIC_PROCESS	0.721973	0.775777	0.297671	0.861341	Slc46a1, Uros, Fech, Eif2ak1, Urod, Cox10, Alas1, Ambp, Slc25a38, Pgrmc1, Flvcr1, Tmem14a, Tmem14c, Sucla2, Fxn, Abcb10, Alas2, Ireb2
GOBP_GAMMA_DELTA_T_CELL_ACTIVATION	0.673511	0.741192	0.354225	0.86131	Sox4, Lef1, Tcf7
GOBP_POLY_A_PLUS_MRNA_EXPORT_FROM_NUCLEUS	0.673511	0.741192	0.354213	0.861282	Eny2, Nxf1, Ddx19a, Thoc2, Mcm3ap, Gle1, Ddx19b, Pabpn1, Nup93
GOCC_SNO_S_RNA_CONTAINING_RIBONUCLEOPROTEIN_COMPLEX	0.682403	0.746587	0.335632	0.861183	Nolc1, Nop58, Dkc1, Rrp9, Gar1, Fbl, Rpp25l, Rpp40, Snu13, Snrnp40
GOBP_POSITIVE_REGULATION_OF_NEURON_DIFFERENTIATION	0.735437	0.78525	0.283585	0.860878	Tcf4, Tcf12, Nbl1, Tcf3, Prpf19, Gdpd5, Eif4g1, Kdm4a, Hmg20b, Fgf20, Zeb1, Ncoa1, Prox1, Csnk1e, Tgif2, Zc4h2, Dab1, Fgfr1, Csnk1d
GOBP_NEGATIVE_REGULATION_OF_MYELOID_LEUKOCYTE_DIFFERENTIATION	0.697727	0.756489	0.307433	0.860852	Pik3r1, Cdk6, Gpr55, Tcta, Tlr3, Tlr4, Ctnnb1, Zfp458, Ltf
GOBP_RESPONSE_TO_HEPATOCYTE_GROWTH_FACTOR	0.663883	0.734073	0.373292	0.860522	Vil1, Gab1, Sirt2
GOBP_COENZYME_A_METABOLIC_PROCESS	0.677618	0.744173	0.353827	0.860343	Mccc2, Crot, Dcakd, Slc25a16, Pank1, Nudt7, Ppcs, Nudt19
GOBP_NEGATIVE_REGULATION_OF_CYTOKINE_PRODUCTION_INVOLVED_IN_INFLAMMATORY_RESPONSE	0.679406	0.745188	0.343662	0.859847	Pdcd4, Il1r2, Pla2g10, Abcd1, Cuedc2
GOBP_INTERLEUKIN_12_PRODUCTION	0.692308	0.753332	0.292075	0.859839	Thbs1, Nfkb1, Lgals9, Tlr3, Tlr4
GOBP_HISTONE_H2A_UBIQUITINATION	0.678959	0.744953	0.325615	0.859347	Bmi1, Dtx3l, Ring1, Ddb2, Pcgf2, Pcgf6, Rnf8, Rnf168, Skp1, Bcor, Ube2a
GOBP_CYTOPLASMIC_PATTERN_RECOGNITION_RECEPTOR_SIGNALING_PATHWAY_IN_RESPONSE_TO_VIRUS	0.697309	0.756188	0.311558	0.858985	Rigi, Irf7, Rnf135, Irf3, Ddx60, Trim25, Pum1, Ifih1, Birc2, Tkfc, Usp15, Ufd1, Gpatch3, Sec14l1, Usp17le
GOCC_HIGH_DENSITY_LIPOPROTEIN_PARTICLE	0.679671	0.745188	0.35272	0.857651	Clu, Apoo, Apol9a, Pltp, Apoc4, Hp, Apoe, Apoc1, Apoa2
GOBP_POSITIVE_REGULATION_OF_RUFFLE_ASSEMBLY	0.672234	0.74058	0.37176	0.856992	Def8, Eps8l1, Cobl, Fam98a, Eps8l2, Plekhm1, Hras, Carmil2
GOBP_POSITIVE_REGULATION_OF_T_HELPER_CELL_DIFFERENTIATION	0.676349	0.743296	0.360165	0.856834	Il18, Prkcz, Myb, Anxa1
GOBP_INNER_EAR_RECEPTOR_CELL_DEVELOPMENT	0.693548	0.754227	0.304974	0.856295	Kcnq1, Ttc8, Naglu, Ift88, Ift20, Fzd2, Slc4a7, Scrib, Ift27, Wdpcp, Whrn, Trip11, Tsku
R-MMU-3000178 (R-MMU-3000178) - ECM proteoglycans	0.68	0.745188	0.312414	0.856059	App, Itgb6
GOBP_B_CELL_MEDIATED_IMMUNITY	0.788321	0.825097	0.258573	0.856024	Cd55, Irf7, Clu, Traf3ip2, Shld1, Cd46, Kmt5b, C4bp, Cr1l, Cd55b, Cd74, Tcirg1, Foxj1, Paxip1, Myd88, B2m, Lig4, Parp3, Thoc1, Cd81, Msh2, Card9, Trp53bp1
GOBP_POSITIVE_REGULATION_OF_SMOOTH_MUSCLE_CELL_MIGRATION	0.68	0.745188	0.312348	0.85588	Cyp1b1, Agt, Bcl2, Tlr4, P2ry6, Aif1, Rps6kb1, Src
R-MMU-112382 (R-MMU-112382) - Formation of RNA Pol II elongation complex	0.730233	0.78201	0.283735	0.855832	Ncbp2, Ercc3, Ccnh, Ctr9, Gtf2h3, Nelfcd, Cdk7, Mllt1, Ercc2, Polr2b, Cdc73, Paf1, Supt5, Supt16, Polr2l, Skic8, Ctdp1, Polr2i, Tcea1, Eaf2
R-MMU-75955 (R-MMU-75955) - RNA Polymerase II Transcription Elongation	0.730233	0.78201	0.283735	0.855832	Ncbp2, Ercc3, Ccnh, Ctr9, Gtf2h3, Nelfcd, Cdk7, Mllt1, Ercc2, Polr2b, Cdc73, Paf1, Supt5, Supt16, Polr2l, Skic8, Ctdp1, Polr2i, Tcea1, Eaf2
GOBP_DETECTION_OF_MECHANICAL_STIMULUS	0.699074	0.757494	0.304293	0.855392	Kcnq1, Pkd2, Pkd1, Ctnnb1, Mkks
GOBP_POSITIVE_REGULATION_OF_T_CELL_PROLIFERATION	0.776722	0.815641	0.270568	0.855367	Il18, Zap70, Il6st, Cd55, Tgfbr2, Lgals9, Cd46, Anxa1, Cd55b
GOBP_RNA_5_END_PROCESSING	0.695279	0.755148	0.333009	0.854455	Utp20, Prorp, Thg1l, Rpp14, Nop9, Tbl3, Pnpt1, Hsd17b10, Rpp25l, Rpp40
GOBP_VIRAL_RNA_GENOME_REPLICATION	0.69697	0.756107	0.318786	0.853845	Inpp5k, Morc2a, Resf1, Hmga2, Rab29, Setdb1, Tasor, Top2b, Trim28, Fmr1, Apobec3, Atg5, Pi4ka, Atg16l2, Smarcb1
GOBP_MISMATCH_REPAIR	0.695652	0.755148	0.32126	0.853114	Axin2, Xpc, Hdac10, Mcm9, Msh3, Abl1, Msh2
mmu00562 (00562) - Inositol phosphate metabolism -	0.757506	0.801533	0.27058	0.853025	Inpp5k, Inpp4b, Plch2, Cdipt, Pip5k1c, Aldh6a1, Pik3c2a, Inpp5e, Pik3c3, Isyna1, Fig4, Inpp5j
GOBP_NEGATIVE_REGULATION_OF_STEM_CELL_DIFFERENTIATION	0.67161	0.740346	0.34185	0.851917	Notch1, Prickle1, Yap1, Ythdf2, Hnrnpu
GOBP_SPHINGOMYELIN_METABOLIC_PROCESS	0.687885	0.750029	0.350003	0.851044	Abca8b, Smpd2, Sptlc1, Smpd4
GOBP_NEGATIVE_REGULATION_OF_T_CELL_MEDIATED_IMMUNITY	0.678497	0.744598	0.369071	0.850793	Ahr, Il20rb
GOCC_SPERM_PRINCIPAL_PIECE	0.698947	0.757494	0.334871	0.850444	Scnn1a, Slc22a14, Ift81, Efcab2, Ift27, Efcab9
GOCC_U2_TYPE_SPLICEOSOMAL_COMPLEX	0.797561	0.832351	0.259736	0.849231	Mfap1a, Crnkl1, Prpf19, Aqr, Prpf31, Eftud2, Rbm22, Snw1, Sf3b3, Luc7l3, Lsm7, Sf3b4, Prpf4, Prpf40b, Htatsf1, Tfip11, Sf3b6, Xab2, Eif4a3, Zmat2, Snrnp200, Prpf18, Sf3a2, U2af2
R-MMU-5654732 (R-MMU-5654732) - Negative regulation of FGFR3 signaling	0.699571	0.757728	0.330918	0.849089	Fgf1, Ptpn11, Fgf20, Fgf2, Src, Mknk1
R-MMU-4641257 (R-MMU-4641257) - Degradation of AXIN	0.746512	0.793159	0.280277	0.845402	Axin2, Psme1, Psme2, Psme2b, Psmb10, Psme3, Psmc4, Psmc5, Psmf1, Axin1
R-MMU-445989 (R-MMU-445989) - TAK1-dependent IKK and NF-kappa-B activation	0.727273	0.779688	0.301665	0.844699	App, Tifa, Nfkb1, Map3k7, Lrrc14, Ikbkb
GOBP_NEGATIVE_REGULATION_OF_MRNA_PROCESSING	0.713062	0.768492	0.310871	0.844242	Srsf6, Rbm10, Ctr9, Rbmx, Sfswap, Rnf40, Supt5, U2af2
R-MMU-5654733 (R-MMU-5654733) - Negative regulation of FGFR4 signaling	0.714903	0.769556	0.325497	0.843208	Fgf1, Ptpn11, Fgf20, Fgf2, Src, Mknk1
GOBP_DEVELOPMENTAL_INDUCTION	0.7103	0.766127	0.328572	0.843069	Fgf1, Ctnnb1, Robo1, Fgf2, Mesp1, Hipk1
R-MMU-429958 (R-MMU-429958) - mRNA decay by 3' to 5' exoribonuclease	0.701461	0.759472	0.365448	0.84244	Exosc5, Skic2, Nt5c3b, Exosc1, Exosc9, Skic8, Exosc2, Dis3, Exosc7
GOBP_COPPER_ION_HOMEOSTASIS	0.697095	0.756107	0.353246	0.840374	Mt2, App, Sco1, Xiap, Atox1, Cox19
GOCC_MAGNESIUM_DEPENDENT_PROTEIN_SERINE_THREONINE_PHOSPHATASE_COMPLEX	0.706522	0.763422	0.316405	0.840223	Nkd1, Ppp2r1b
GOCC_PRESYNAPTIC_MEMBRANE	0.845036	0.867333	0.250038	0.839871	Ptprd, Epha4, Adgrl1, Oprd1, Ncstn, Syt11, Dennd1a, P2rx3, Zdhhc17, Efnb2, Ctnnb1, Psen1, Znrf2, Grik5, Scrib, Ntng2, Itsn1, Stx19, Pick1, Gabbr1, Fcho2, Fmr1, Aph1a, Fbxo45, Erc1, Chrnb2, Efnb3, Fxyd6, Hip1
GOBP_PROTEIN_LOCALIZATION_TO_POSTSYNAPSE	0.712474	0.768011	0.305793	0.839322	Nptx1, Gpc4, Prkcz, Scrib, Iqsec2, Gripap1, Hras, Grip2, Arhgap44
R-MMU-202424 (R-MMU-202424) - Downstream TCR signaling	0.807059	0.839509	0.261783	0.838534	Pik3r1, Nfkb1, Psme1, Map3k7, Psme2, Psme2b, Ikbkb, Psmb10, Psme3, Pik3r2, Psmc4, Psmc5, Psmf1, Ube2d1, Cul1
GOBP_NEGATIVE_REGULATION_OF_T_CELL_DIFFERENTIATION	0.743056	0.790264	0.297937	0.836899	Ihh, Runx3, Erbb2, Anxa1, Cd74, Tmem131l, Foxj1
GOCC_OUTER_MITOCHONDRIAL_MEMBRANE_PROTEIN_COMPLEX	0.704883	0.761956	0.334366	0.836588	Mtx3, Dnajc11, Apoo, Samm50, Mtx1, Tomm5, Micos13, Tomm40l, Chchd3
GOBP_SNRNA_TRANSCRIPTION_BY_RNA_POLYMERASE_II	0.705637	0.762618	0.362821	0.836386	Cc2d1a, Ice2, Snapc5, Cdk7, Ice1, Ell2, Snapc4, Snapc3
GOCC_SM_LIKE_PROTEIN_FAMILY_COMPLEX	0.809179	0.840905	0.264152	0.836016	Prpf31, Aar2, Tgs1, Gemin5, Eftud2, Txnl4b, Sf3b3, Hexim1, Cd2bp2, Luc7l3, Slu7, Lsm7, Prpf4, Prpf40b, Ddx39b, Strap, Htatsf1, Sf3b6, Zmat2, Snrnp200, Prpf18, Sf3a2
GOBP_LATE_ENDOSOME_TO_VACUOLE_TRANSPORT	0.725322	0.778601	0.325452	0.835063	Chmp4c, Leprot, Pik3r4, Tmem50b, Becn1, Chmp1b, Chmp4b, Snf8
R-MMU-198933 (R-MMU-198933) - Immunoregulatory interactions between a Lymphoid and a non-Lymphoid cell	0.748299	0.794386	0.291288	0.834715	Ifitm3, Ifitm1, Icam1, B2m, Slamf7, Sftpd, Cd81
R-MMU-5654727 (R-MMU-5654727) - Negative regulation of FGFR2 signaling	0.725108	0.778527	0.317807	0.83291	Fgf1, Ptpn11, Fgf20, Fgf2, Src, Mknk1
R-MMU-196807 (R-MMU-196807) - Nicotinate metabolism	0.711497	0.767111	0.315189	0.831829	Parp14, Parp9, Parp8, Parp10, Naxd, Nudt12, Naxe, Nadk
GOBP_ANION_HOMEOSTASIS	0.727273	0.779688	0.302714	0.830871	Kcnq1, Slc12a6, Car12, Slc12a9, Cyb561d2, Abcc6, Slc12a7, Slc12a5
GOBP_REGULATION_OF_NEURONAL_SYNAPTIC_PLASTICITY	0.747685	0.793938	0.295763	0.830792	App, Agt, Nsmf, Neurl1a, Syngr1
GOBP_NEURAL_TUBE_PATTERNING	0.726667	0.779688	0.303033	0.830353	Ift140, Rnf220, Psen1, Prkacb, Tbc1d32, Gpr161, Atp6ap2, Wdr19, Rpgrip1l, Tctn1
GOBP_INTRACELLULAR_ESTROGEN_RECEPTOR_SIGNALING_PATHWAY	0.769752	0.810525	0.285415	0.830291	Esr1, Ddx17, Ddx5, Kank2, Egln2, Yap1, Ddrgk1, Parp1, Ddx54, Arid1a, Cnot2, Src, Lats1, Carm1
GOBP_LAMELLIPODIUM_MORPHOGENESIS	0.735608	0.785278	0.354314	0.828531	Vil1, Snx1, Kank1, Arpin, Src, Enpp2
GOBP_NEGATIVE_REGULATION_OF_SMOOTHENED_SIGNALING_PATHWAY	0.733615	0.784808	0.301328	0.827069	Runx2, Mgrn1, Mosmo, Ptch2, Ift122, Prkacb, Megf8, Gpr161
GOBP_HISTONE_H2A_ACETYLATION	0.738947	0.787173	0.324993	0.825359	Msl3, Epc1, Meaf6, Mbtd1, Vps72
GOBP_PROTEIN_INSERTION_INTO_ER_MEMBRANE	0.738947	0.787173	0.324778	0.824813	Emc8, Emc10, Get1, Wdr83os, Emc2, Emc1, Mmgt1, Emc7, Emc3, Caml
GOBP_GLANDULAR_EPITHELIAL_CELL_DEVELOPMENT	0.738947	0.787173	0.324503	0.824114	Cdk6, Sidt2, Rarb, Bad, Gpat4, Fasn
GOBP_POSITIVE_REGULATION_OF_PROTEIN_AUTOPHOSPHORYLATION	0.736052	0.785286	0.32084	0.823229	Pdgfa, Rap2a, Taok2, Ddx3x, Nek10, Calm1
GOBP_MATURATION_OF_LSU_RRNA	0.748918	0.794779	0.307291	0.823056	Ftsj3, Bop1, Nol9, Nop2, Nifk, Mak16, Rrp15, Ddx18, Wdr12
GOBP_REGULATION_OF_CHROMATIN_BINDING	0.741053	0.788599	0.323276	0.820997	Nfatc4, Dtx3l, Parp9, Zfp618, Med25, Hmbox1, Kdm4d, Btaf1
GOBP_PROTEIN_MODIFICATION_BY_SMALL_PROTEIN_REMOVAL	0.899204	0.910316	0.23004	0.820904	Usp16, Usp20, Usp40, Cops7a, Otulin, Trim21, Kat2a, Usp10, Tada2b, Gps1, Cops7b, Senp7, Usp43, Sgf29, Otud6b, Supt7l, Cyld, Epop, Eny2, Usp24, Sf3b3, Usp19, Taf2, Usp49, Josd2, Mindy1, Senp3, Usp54, Usp18, Usp21, Usp11, Taf6, Usp36, Mysm1, Usp2, Taf6l, Senp5, Usp15, Usp33, Eif3f, Usp22
GOBP_RNA_POLYMERASE_II_PREINITIATION_COMPLEX_ASSEMBLY	0.735358	0.78525	0.310925	0.820577	Atf7ip, Esr1, Trp53, Taf2, Taf6, Taf6l, Taf11, Gtf2b, Wnt10b
R-MMU-6814122 (R-MMU-6814122) - Cooperation of PDCL (PhLP1) and TRiC/CCT in G-protein beta folding	0.761261	0.804091	0.294164	0.8203	Gngt2, Gna14, Gng4, Gnaq, Gng12, Gnb5, Gng7, Gna11, Cct3, Pdcl, Gnb4
GOBP_ENDOCRINE_PANCREAS_DEVELOPMENT	0.759091	0.802739	0.292626	0.819388	Sox4, Cdk6, Sidt2, Anxa1, Bad
GOBP_NUCLEOSIDE_MONOPHOSPHATE_CATABOLIC_PROCESS	0.744136	0.790947	0.350156	0.818807	Gda, Nt5c2, Nt5m, Dpyd, Xdh, Ada, Tymp
GOBP_RESPONSE_TO_MITOCHONDRIAL_DEPOLARISATION	0.73444	0.784961	0.343932	0.818216	Pink1, Optn, Gps2, Mul1, Becn1, Vps13c, Atg14
GOBP_PURINE_NUCLEOBASE_METABOLIC_PROCESS	0.73444	0.784961	0.343864	0.818053	Ppat, Paics, Gda, Gart, Dpyd, Xdh, Ada, Urad
GOBP_NUCLEOTIDE_TRANSMEMBRANE_TRANSPORT	0.73444	0.784961	0.343797	0.817894	Slc25a32, Lrrc8d, Slc35b3, Abcc4, Slc25a42, Lrrc8c
GOBP_POSITIVE_REGULATION_OF_REGULATORY_T_CELL_DIFFERENTIATION	0.748401	0.794386	0.349179	0.816523	Lgals9, Sox12, Cd46, Cr1l
GOBP_KETONE_BIOSYNTHETIC_PROCESS	0.765766	0.807586	0.292746	0.816345	Coq8a, Stard3, Clcn2, Coq2, Pptc7, Dgkq, Sirt5, Dkk3, Coq9, Coq4, Ubiad1, H6pd
GOCC_CUL2_RING_UBIQUITIN_LIGASE_COMPLEX	0.733051	0.784406	0.327141	0.81526	Fem1c, Fem1a, Klhdc2, Zer1, Zswim8
GOCC_PROTEASOME_ACCESSORY_COMPLEX	0.753219	0.798403	0.316945	0.813236	Psme1, Psme2, Psme3, Psmc4, Psmc5, Adrm1, Psmc2, Psmd6, Psmc3
R-MMU-2514856 (R-MMU-2514856) - The phototransduction cascade	0.773218	0.813225	0.313282	0.811564	Grk4, Gnb5, Camkmt, Fnta, Calm1
R-MMU-75815 (R-MMU-75815) - Ubiquitin-dependent degradation of Cyclin D	0.794989	0.830468	0.273329	0.810863	Psme1, Psme2, Psme2b, Psmb10, Psme3, Psmc4, Psmc5, Psmf1, Cdk4
GOCC_MRNA_CLEAVAGE_AND_POLYADENYLATION_SPECIFICITY_FACTOR_COMPLEX	0.734864	0.785116	0.351207	0.809612	Cpsf1, Cpsf3, Cpsf7, Zc3h3, Ssu72, Cstf2t, Cpsf4l
R-MMU-5357786 (R-MMU-5357786) - TNFR1-induced proapoptotic signaling	0.755365	0.799894	0.315368	0.80919	Rbck1, Ikbke, Cyld, Ripk1, Usp21, Birc2, Usp2, Xiap, Fadd
GOBP_CELLULAR_DEFENSE_RESPONSE	0.774194	0.813934	0.288047	0.808769	Lbp, Vezf1, Umod, Rab23, Tcirg1, Becn1, Lgals3bp, Cx3cr1
GOBP_POSITIVE_REGULATION_OF_CILIUM_ASSEMBLY	0.768398	0.809477	0.308553	0.808658	Atmin, Rp1, Hap1, Arhgap35, Fuz, Mns1, Wrap73, Ccdc88a
GOBP_REGULATION_OF_PROTON_TRANSPORT	0.739407	0.787312	0.324441	0.808533	Coa8, Slc30a5, Dnajc30, Chp1, Taco1, Tcirg1, Atpsckmt
GOBP_PEPTIDYL_ARGININE_MODIFICATION	0.775378	0.814768	0.311807	0.807745	Prmt3, Jmjd4, Prmt1, Coprs, Prmt9, Ndufaf7, Carm1, Nr1h4, Prmt5, Prmt7
GOBP_CHONDROCYTE_PROLIFERATION	0.7375	0.786366	0.327483	0.806628	Ihh, Ext1, Lef1, Hmga2, Bmpr1b, Ltf
GOCC_U5_SNRNP	0.765458	0.807441	0.344804	0.806293	Aar2, Txnl4b, Cd2bp2, Snrnp200, Prpf18, Prpf8
GOBP_PURINE_CONTAINING_COMPOUND_TRANSMEMBRANE_TRANSPORT	0.743644	0.790627	0.323339	0.805787	Lrrc8d, Slc35b3, Abcc4, Slc25a42, Slc29a1, Lrrc8c, Slc29a2
mmu03050 (03050) - Proteasome -	0.808656	0.840847	0.276999	0.805693	Psme1, Psme2, Psme2b, Psmb10, Psme3, Psmc4, Psmc5, Psmf1
GOBP_REGULATION_OF_PLATELET_ACTIVATION	0.776498	0.815564	0.286454	0.804297	Pdgfa, Il6st, Pla2g4a, Tlr4, C1qtnf1, Gp9
GOBP_PHOSPHATIDYLCHOLINE_CATABOLIC_PROCESS	0.771855	0.812424	0.343036	0.802158	Pla2g4a, Pnpla7, Pla2g10, Pla2g5
R-MMU-8939902 (R-MMU-8939902) - Regulation of RUNX2 expression and activity	0.83871	0.862969	0.26869	0.801762	Runx2, Psme1, Psme2, Psme2b, Psmb10, Psme3, Psmc4, Psmc5, Psmf1
R-MMU-349425 (R-MMU-349425) - Autodegradation of the E3 ubiquitin ligase COP1	0.828375	0.854939	0.26989	0.80172	Psme1, Psme2, Psme2b, Psmb10, Psme3, Psmc4, Trp53, Psmc5, Psmf1
GOBP_CELLULAR_RESPONSE_TO_INTERFERON_BETA	0.772632	0.812924	0.315287	0.800708	Irgm2, Tlr3, Irgm1, Oas1g, Oas1a, Stat1
R-MMU-389661 (R-MMU-389661) - Glyoxylate metabolism and glycine degradation	0.777056	0.815834	0.305454	0.800534	Pdha1, Aldh4a1, Dbt, Ogdh, Pdhx, Dhtkd1, Bckdhb, Lipt1
GOBP_SPERM_MOTILITY	0.884615	0.899758	0.247196	0.800354	Sord, Rgn, Bbs2, Neurl1a, Gas8, Tpgs1, Cep131, Ttll3, Gapdhs, Slc22a14, Pltp, Mns1, Catsper2, Efcab9, Kif9, Pla2g3, Tekt2, Spag6, Ash1l, Slc22a16, Cfap45
GOBP_VESICLE_TARGETING	0.815668	0.845699	0.281127	0.798584	Ap1ar, Stard3, Arfgap3, Arfgap2, Pef1, Wdr11, Map4k2, Psen1, Fam91a1, Scrib, Sec16b, Ykt6, Csnk1d, Trip11
GOBP_HISTONE_UBIQUITINATION	0.824601	0.852476	0.274339	0.797956	Bmi1, Dtx3l, Ctr9, Ring1, Ube2e1, Ddb2, Pcgf2, Cdc73, Rnf40, Paf1, Pcgf6, Rnf8, Usp22, Rnf168
R-MMU-350562 (R-MMU-350562) - Regulation of ornithine decarboxylase (ODC)	0.817768	0.847388	0.268579	0.79677	Psme1, Psme2, Psme2b, Psmb10, Psme3, Psmc4, Psmc5, Psmf1
GOBP_REGULATION_OF_BRANCHING_INVOLVED_IN_URETERIC_BUD_MORPHOGENESIS	0.757829	0.801718	0.345307	0.796012	Agt, Maged1, Lgr4, Tacstd2, Pax8, Six4, Smo, Wnt2b, Sox9, Sox8
GOBP_NEGATIVE_REGULATION_OF_TYPE_I_INTERFERON_PRODUCTION	0.786667	0.823844	0.285212	0.795029	Rnf216, Gbp7, Cyld, Ptprs, Traf3ip1, Nmi, Ufd1, Gpatch3, Nploc4, Rel, Itch
GOCC_ORGANELLE_MEMBRANE_CONTACT_SITE	0.814815	0.844976	0.281997	0.792715	Stard3, Pdzd8, Pik3r4, Zfyve1, Gramd1c, Mboat7, Esyt3, Osbpl5, Stx17, Atg14, Atg5
GOCC_U2_TYPE_CATALYTIC_STEP_2_SPLICEOSOME	0.786469	0.823797	0.28872	0.792461	Crnkl1, Prpf19, Aqr, Eftud2, Rbm22, Snw1, Xab2, Syf2, Prpf8, Ppil1
GOBP_ORGANELLE_TRANSPORT_ALONG_MICROTUBULE	0.889688	0.903103	0.247698	0.79225	Ap3s2, Fyco1, Kif1c, Prkcz, Spast, Ap3d1, Mapt, Rhot2, Hap1, Bicd2, Kifap3, Lrpprc, Trak1, Hsbp1, Lamp1, Trak2, Bicd1
GOBP_REGULATION_OF_MYELOID_CELL_APOPTOTIC_PROCESS	0.785408	0.822844	0.308196	0.790787	Irf7, Kitl, Bcl2, Anxa1, St6gal1, Sirt1, Ccr5, Itpkb
GOBP_TRABECULA_FORMATION	0.754167	0.798781	0.320903	0.790421	Slc40a1, Tgfbr3, Srf, Tek, Ovol2, Thbs3, Ppargc1b, Wnt10b
R-MMU-73856 (R-MMU-73856) - RNA Polymerase II Transcription Termination	0.875587	0.891918	0.256171	0.790267	Ncbp2, Srsf5, Srsf1, Thoc5, Cpsf1, Cpsf3, Upf3b, Cstf3, Chtop, Thoc1, Slu7, Srsf2, Ddx39b, Eif4a3, Cpsf7, U2af2, Thoc2
GOBP_NUCLEOBASE_CONTAINING_SMALL_MOLECULE_CATABOLIC_PROCESS	0.803456	0.836566	0.304935	0.789942	Cdadc1, Adal, Gda, Dpyd, Xdh, Nudt1, Ada, Apobec3, Galt
GOBP_POSITIVE_REGULATION_OF_CALCIUM_MEDIATED_SIGNALING	0.785408	0.822844	0.307257	0.788377	Zap70, Cdh13, P2rx3, Sppl3, Cherp, Ada
R-MMU-3214815 (R-MMU-3214815) - HDACs deacetylate histones	0.787554	0.824454	0.306722	0.787005	Chd3, Hdac1, Hmg20b, Chd4, Hdac2, Rbbp4, Arid4b, Suds3, Mta2, Gatad2a
mmu00190 (00190) - Oxidative phosphorylation -	0.943152	0.949121	0.232714	0.786627	Atp6v1b2, Ndufa8, Atp6v1g2, Cox10, Lhpp, Tcirg1, Uqcr10, Ndufa1, Atp6v0a4, Ndufa7, Ndufb2, Ndufs1, Ndufa10, Sdhb, Ndufb4, Ndufb4c, Atp5mc1, Ndufb7, Ndufs2, Sdhd, Ndufb5, Atp5pb, Ndufv1, Ndufb10, Cox5b, Sdha, Atp6v0a2, Ndufv2, Ndufa13, Ndufb1, Ndufb9, Uqcrc2, Ppa2, Atp5pd, Cox15, Ndufa12, Ndufa11, Ndufc1, Atp6v0e2
GOBP_VESICLE_TRANSPORT_ALONG_MICROTUBULE	0.847534	0.869139	0.27138	0.785265	Ap3s2, Fyco1, Kif1c, Prkcz, Ap3d1, Hap1, Kifap3, Trak1, Trak2, Ap3b1, Bloc1s5, Kif5a, Borcs5, Dync1h1, Snapin, Kif3b
GOBP_SYNAPTIC_VESICLE_CYTOSKELETAL_TRANSPORT	0.760417	0.803827	0.318519	0.784549	Ap3s2, Ap3d1, Ap3b1, Bloc1s5, Borcs5, Snapin
GOBP_ENTEROENDOCRINE_CELL_DIFFERENTIATION	0.7897	0.82606	0.30552	0.783922	Cdk6, Sidt2, Bad, Percc1
GOBP_MITOCHONDRIAL_CALCIUM_ION_TRANSMEMBRANE_TRANSPORT	0.76386	0.806206	0.322387	0.783895	Slc25a23, Mcur1, Micu2, Letm1, Slc8b1, Psen2, Maip1, Pmpcb, Micu3
R-MMU-5368287 (R-MMU-5368287) - Mitochondrial translation	0.908451	0.918473	0.238932	0.78297	Mrrf, Mrpl49, Mrps2, Mrpl36, Ptcd3, Mrps35, Mrpl16, Mrpl37, Mrps31, Mrpl48, Mrpl21, Mrpl44, Mrpl2, Gfm1, Mrps18a, Mrpl3, Mrps12, Gfm2, Mrpl22, Mrpl50, Mrpl19, Mrpl42, Mrps7, Mrps15, Mrpl11, Mrpl57, Mrpl47, Eral1, Mrpl9, Oxa1l, Mrpl41, Mrps17, Mrpl4, Mrpl10
GOBP_SPLICEOSOMAL_SNRNP_ASSEMBLY	0.81106	0.842536	0.278804	0.782817	Prpf19, Prpf31, Aar2, Tgs1, Gemin5, Cd2bp2, Strap, Smn1, Srsf10, Prpf8, Coil
GOBP_POSITIVE_REGULATION_OF_BLOOD_PRESSURE	0.795789	0.830663	0.307774	0.781628	Agt, Id2, Cyba, Adh5, Nr2f2, Grip2, Wnk1
GOBP_DETECTION_OF_MECHANICAL_STIMULUS_INVOLVED_IN_SENSORY_PERCEPTION	0.818182	0.847492	0.298119	0.781311	Kcnq1, Mkks, Whrn
GOBP_VIRION_ASSEMBLY	0.827273	0.854127	0.278996	0.781223	Chmp4c, Lrsam1, Mvb12b, Nedd4, Rab43, Ddx6, Chmp1b, Chmp4b, Snf8, Tsg101, Vps28, Rab1b, Mitd1, Apoe, Vps4b
GOBP_DENDRITIC_CELL_MIGRATION	0.793991	0.829587	0.304418	0.781093	Ext1, Lgals9, Dock8, Ccr5
GOBP_POSITIVE_REGULATION_OF_DENDRITIC_SPINE_DEVELOPMENT	0.808889	0.840905	0.280213	0.781093	Foxo6, Neurl1a, Cpeb3, Eif4g2, Dhx36, Psen1, Stau2, Dlg5, Caprin1, Shank1, Fmr1, Camk1
GOBP_TOLL_LIKE_RECEPTOR_2_SIGNALING_PATHWAY	0.784232	0.821931	0.328323	0.78108	Pik3ap1, Lgals9, Mfhas1, Cyba, Tnip2, Irak1
GOBP_BRAIN_MORPHOGENESIS	0.820346	0.849246	0.297851	0.780608	Fzd6, Bbs2, Psen1, Mkks, Vps51
GOBP_NUCLEOTIDE_BINDING_OLIGOMERIZATION_DOMAIN_CONTAINING_2_SIGNALING_PATHWAY	0.803838	0.836641	0.3329	0.778455	Irgm2, Otulin, Irgm1, Tlr4, Erbin
GOBP_SOMATIC_DIVERSIFICATION_OF_IMMUNOGLOBULINS	0.887828	0.902073	0.253749	0.774246	Samhd1, Tcf3, Shld1, Msh3, Kmt5b, Prkdc, Paxip1, Nhej1, Lig4, Parp3, Thoc1, Ctnnbl1, Msh2, Trp53bp1, Poll, Rnf8, Shld2, Rnf168, Tfrc, Mcm3ap
GOBP_PARASYMPATHETIC_NERVOUS_SYSTEM_DEVELOPMENT	0.808102	0.840433	0.330567	0.773001	Sema3f, Nav2, Sema3a
GOBP_NATURAL_KILLER_CELL_DIFFERENTIATION	0.800425	0.834695	0.308383	0.77158	Pbx1, Zbtb1, Il15ra, Mertk, Il15
GOBP_TRANSLATIONAL_TERMINATION	0.80083	0.834957	0.324133	0.771113	Jmjd4, Apeh, Shfl, Gfm2, Gle1, Abce1, Mtrfr, Eif5a2, Mtrf1
GOBP_ASPARTATE_FAMILY_AMINO_ACID_CATABOLIC_PROCESS	0.816631	0.846409	0.328446	0.768041	Aspa, Rida
GOCC_DYNEIN_COMPLEX	0.870748	0.887825	0.259554	0.76755	Dynll2, Dnai4, Dync1li2, Dctn1, Dnhd1, Dnal4, Dynlt2a2, Nudcd3, Dync2h1, Dync1h1, Dctn2, Dync2li1, Dync2i1
GOBP_RNA_PHOSPHODIESTER_BOND_HYDROLYSIS_EXONUCLEOLYTIC	0.875283	0.891776	0.267239	0.765801	Exosc5, Angel2, Cpsf3, Eri3, Parn, Xrn1, Rexo2, Xrn2, Angel1, Exosc9, Cnot2, Toe1, Exosc10, Exosc2, Cnot6, Dis3, Dis3l, Exosc7, Trir, Pnpt1, Dis3l2
GOBP_RESPONSE_TO_NERVE_GROWTH_FACTOR	0.866359	0.88385	0.269391	0.765245	Sort1, App, Kat2a, Kidins220, Dync1li2, Mapt
GOBP_CELL_PROLIFERATION_INVOLVED_IN_HEART_MORPHOGENESIS	0.820896	0.849489	0.326447	0.763367	Notch1, Tgfbr2, Ctnnb1, Tbx3, Pitx2
GOBP_GLUCOCORTICOID_METABOLIC_PROCESS	0.820896	0.849489	0.325795	0.761842	Atp1a1, Star, Mecp2, Dgkq, Dkk3, H6pd, Wnt4, Cyp21a1
GOBP_EXTRACELLULAR_TRANSPORT	0.836406	0.861582	0.271205	0.761481	Ofd1, Gas8, Nek10, Katnip, Nme5, Daw1, Tsg101, Spag6, Dnaaf1, Cfap45, Wwp2
GOBP_STARTLE_RESPONSE	0.803758	0.836641	0.329971	0.760658	Mecp2, Grin2d, Npas1, Chd8, Grid2
GOBP_NEGATIVE_REGULATION_OF_AMINE_TRANSPORT	0.805846	0.838408	0.329514	0.759605	Slc43a2, Syt11, Gabbr1
GOBP_NEGATIVE_REGULATION_OF_ATP_DEPENDENT_ACTIVITY	0.813278	0.84403	0.319142	0.75924	Rgn, Trp53, Ifit1bl1, Sirt1, Ltf, Thada
R-MMU-5419276 (R-MMU-5419276) - Mitochondrial translation termination	0.924171	0.932832	0.232425	0.759004	Mrrf, Mrpl49, Mrps2, Mrpl36, Ptcd3, Mrps35, Mrpl16, Mrpl37, Mrps31, Mrpl48, Mrpl21, Mrpl44, Mrpl2, Mrps18a, Mrpl3, Mrps12, Gfm2, Mrpl22, Mrpl50, Mrpl19, Mrpl42, Mrps7, Mrps15, Mrpl11, Mrpl57, Mrpl47, Eral1, Mrpl9, Oxa1l, Mrpl41, Mrps17, Mrpl4, Mrpl10
R-MMU-9707564 (R-MMU-9707564) - Cytoprotection by HMOX1	0.887892	0.902073	0.261458	0.756556	Chd9, Rxra, Tgs1, Smarcd3, Taco1, Lrpprc, Ncoa1, Ncor2, Ncoa2
R-MMU-6783310 (R-MMU-6783310) - Fanconi Anemia Pathway	0.856818	0.876996	0.270044	0.756158	Cenpx, Fancm, Slx1b, Eme2, Ercc4, Fan1, Fancl, Faap100, Dclre1b, Fance, Rpa1, Slx4, Wdr48
R-MMU-8936459 (R-MMU-8936459) - RUNX1 regulates genes involved in megakaryocyte differentiation and platelet function	0.94186	0.947997	0.23858	0.754782	H2bc21, H3f3a, Setd1b, Kmt2b, Hdac1, Ash2l, Prmt1, H2aj
GOBP_REPLACEMENT_OSSIFICATION	0.848485	0.869876	0.287667	0.753918	Ext1, Runx2
GOCC_RESPIRASOME	0.932854	0.940157	0.235641	0.753685	Ndufa8, Ttc19, Uqcr10, Ndufa1, Bcs1l, Ndufa7, Ndufb2, Ndufs1, Rab5if, Ndufa10, Sdhb, Ndufb4, Ndufb7, Foxred1, Ndufs2, Sdhd, Ndufb5, Ndufv1, Ndufb10, Cox5b, Surf1, Sdha, Ndufv2, Ndufa13, Ndufb1, Ndufb9, Higd2a, Uqcrc2
GOBP_DNA_CATABOLIC_PROCESS_ENDONUCLEOLYTIC	0.829474	0.855909	0.296478	0.752941	Dnase1, Dicer1, Aifm1, Hsf1, Setmar, Dffb, Apex1, Dffa, Foxl2
GOCC_AXONEMAL_DYNEIN_COMPLEX	0.814583	0.844898	0.304918	0.751047	Dnai4, Dnhd1
GOBP_INNATE_IMMUNE_RESPONSE_ACTIVATING_SIGNAL_TRANSDUCTION	0.830149	0.856442	0.29998	0.750554	Ffar2, Map3k7, Ikbkb, Crebbp, Src, Traf6, Plcg2
GOBP_REGULATION_OF_MICROTUBULE_BASED_MOVEMENT	0.889908	0.903103	0.263866	0.750296	Rgn, Bbs2, Hap1, Igbp1, Mkks, Lamp1, Ttc21b, Kif9, Borcs5, Dnaaf1, Cfap45
GOBP_POSITIVE_REGULATION_OF_OXIDATIVE_STRESS_INDUCED_CELL_DEATH	0.83195	0.85781	0.314819	0.748956	Sfpq, Mcl1, Tlr4, Ripk1, Abl1
GOBP_NEUROTRANSMITTER_METABOLIC_PROCESS	0.834395	0.859839	0.298522	0.746907	Aldh5a1, Daglb, Comt, Slc44a4, Th, Dagla, Cln3
GOBP_POSITIVE_REGULATION_OF_LYASE_ACTIVITY	0.830898	0.857051	0.323032	0.744662	Iscu, Stim1, Fxn, Cacna1c
R-MMU-1296072 (R-MMU-1296072) - Voltage gated Potassium channels	0.826271	0.853293	0.298745	0.744497	Kcnq1, Kcnq5
GOBP_MONOCYTE_CHEMOTACTIC_PROTEIN_1_PRODUCTION	0.840249	0.863836	0.312477	0.743384	Trpv4, Lgals9, Oas1g, Oas1a, Erbin, Ager, Nr1h4, C1qtnf3
R-MMU-5610785 (R-MMU-5610785) - GLI3 is processed to GLI3R by the proteasome	0.909535	0.919398	0.246614	0.740753	Psme1, Psme2, Psme2b, Psmb10, Psme3, Psmc4, Psmc5, Psmf1, Prkacb, Cul1
R-MMU-8876725 (R-MMU-8876725) - Protein methylation	0.825	0.852476	0.300563	0.740322	Etfbkmt, Prmt3, Camkmt, Calm1, Eef1akmt1, Etfb
GOBP_MOTILE_CILIUM_ASSEMBLY	0.895692	0.90761	0.258248	0.740037	Atmin, Bbs2, Neurl1a, Tpgs1, Cep131, Foxj1, Cc2d2a, Mns1, Ift57
GOBP_POSITIVE_REGULATION_OF_TRANSCRIPTION_ELONGATION_FROM_RNA_POLYMERASE_II_PROMOTER	0.83125	0.857251	0.299972	0.738865	Ctnnb1, Cbx7, Ell2, Cdc73, Eapp, Supt16
GOBP_REGULATION_OF_NATURAL_KILLER_CELL_ACTIVATION	0.858351	0.877496	0.26908	0.738555	Il18, Zbtb1, Il15ra, Lamp1, Il15, Rhbdd3, Pibf1
GOBP_PROTEIN_INSERTION_INTO_MEMBRANE	0.912736	0.922116	0.24715	0.738226	Emc8, Rtp4, Timm9, Timm10, Bcs1l, Emc10, Get1, Timm29, Wdr83os, Emc2, Emc1, Mmgt1, Samm50, Maip1, Emc7, Emc3, Caml, Mal, Grin3b, Ndufa13, Oxa1l, Trmt10b, Timm22, Ubl4a
GOBP_MHC_CLASS_II_BIOSYNTHETIC_PROCESS	0.847599	0.869139	0.318259	0.733659	Tlr4, Hdac2, Sirt1
GOBP_NEUROMUSCULAR_SYNAPTIC_TRANSMISSION	0.854737	0.875296	0.288354	0.732309	Chrnb1, P2rx3, Dtna, Kif1b, Tspoap1, Erc1, Chrnb2
GOCC_SPLICEOSOMAL_SNRNP_COMPLEX	0.924205	0.932832	0.242902	0.729603	Prpf31, Aar2, Eftud2, Txnl4b, Sf3b3, Cd2bp2, Luc7l3, Lsm7, Prpf4, Prpf40b, Ddx39b, Htatsf1, Sf3b6, Zmat2, Snrnp200, Prpf18, Sf3a2
GOBP_AUDITORY_RECEPTOR_CELL_DEVELOPMENT	0.845833	0.867986	0.293911	0.723937	Kcnq1, Slc4a7, Scrib, Wdpcp, Whrn
GOBP_REGULATION_OF_CILIUM_DEPENDENT_CELL_MOTILITY	0.858316	0.877496	0.297598	0.723619	Rgn, Bbs2, Mkks, Kif9, Cfap45, Ttll6
GOBP_REGULATION_OF_TRANSCRIPTION_OF_NUCLEOLAR_LARGE_RRNA_BY_RNA_POLYMERASE_I	0.858038	0.877496	0.312568	0.72054	Macroh2a1, Sirt7, Nol11, Mtor, Pwp1, Smarcb1, Smarca4
R-MMU-5686938 (R-MMU-5686938) - Regulation of TLR by endogenous ligand	0.858038	0.877496	0.312359	0.720059	Lbp, Tlr4, S100a1, Sftpd, Tlr2, Cd36, Tlr1
GOBP_DNA_CATABOLIC_PROCESS	0.865217	0.882852	0.270019	0.717043	Rgn, Dnase1, Dicer1, Aifm1, Hsf1, Xrn2, Setmar, Dffb, Apex1, Dffa, Foxl2, Atm
GOBP_SKELETAL_MUSCLE_ADAPTATION	0.883817	0.899116	0.301358	0.716932	Camk2g, Gtf2ird1, Il15, Rps6kb1, Tnni1
GOCC_SNARE_COMPLEX	0.91055	0.920252	0.251901	0.716275	Stx16, Vti1a, Stx5a, Use1, Snap47, Stx6, Vamp2, Stx17, Stx19
GOBP_ANTIGEN_PROCESSING_AND_PRESENTATION_OF_EXOGENOUS_PEPTIDE_ANTIGEN	0.883817	0.899116	0.30095	0.715962	Ikbkb, Mfsd6, Cd74, B2m, Tap1, Ctse, Traf6, Fcer1g, Lgmn
R-MMU-210993 (R-MMU-210993) - Tie2 Signaling	0.880597	0.896683	0.305748	0.714964	Pik3r1, Pik3r2, Ptpn11, Hras, Tek
GOBP_CERAMIDE_TRANSPORT	0.885892	0.900549	0.300058	0.713839	Mttp, Cert1, Sgpp1, Psap, Pltp, Abca2, Cptp
GOCC_SPLICEOSOMAL_TRI_SNRNP_COMPLEX	0.891111	0.903964	0.25933	0.710602	Prpf31, Eftud2, Txnl4b, Cd2bp2, Lsm7, Prpf4, Zmat2, Snrnp200, Prpf18
GOBP_PROTEIN_LOCALIZATION_TO_CELL_CELL_JUNCTION	0.870488	0.887727	0.283219	0.70862	Cgnl1, Arhgef18, Scrib, Dlg5, Ildr1, Tjp3, Mapk9, Dsp, Pak2
[truncated: 3,471 more rows]

## Sheet: GSEA_AKP_CTO
Pathway	pval	padj	ES	NES	leadingEdge
[truncated: 1,612 more rows]

[truncated: 2 more sheets: GSEA_C31M_PDO, GSEA_PDO131]
