# Supplementary material for: A Plastic EMP1+ to LGR5+ Cell State Conversion as a Bypass to KRASG12D Pharmacologic Inhibition in Metastatic Colorectal Cancer
Source: Cancer Discov. 2025 Oct 21;16(2):320–44. doi: 10.1158/2159-8290.CD-25-0679 (PMC12877754; doi:10.1158/2159-8290.CD-25-0679)
Supplement: Supplementary Table S3 — Gene expression related to Supplementary Figure S6B, C, G, H, I, J [file cd-25-0679_supplementary_table_s3_suppst3.xlsx]

## Sheet: AKPT_RM9945_vs_vehicle
Supplementary Table S3. Gene expression related to Supplementary Figure S6B, C, G, H, I, J
Gene	baseMean	log2FoldChange	lfcSE	stat	pvalue	padj
Pea15a	7389.68	-1.93082	0.0497772	-38.7892	0	0
Rdh10	20065.5	3.15361	0.0745474	42.3035	0	0
Pigr	3012.96	4.48139	0.0882944	50.7551	0	0
Atp1b1	5558.6	4.19007	0.071273	58.789	0	0
Itln1	5995.88	5.57815	0.0839041	66.4825	0	0
Khdc1c	9307.06	2.16906	0.0492304	44.0593	0	0
Khdc1a	16845.3	2.27208	0.0451501	50.3228	0	0
Lrp4	2025.11	2.96098	0.0788418	37.5559	0	0
Car2	11149.4	2.19352	0.0488967	44.8604	0	0
Tent5c	1772.14	3.49542	0.0808777	43.2186	0	0
Tinagl1	4109	-2.29223	0.0587579	-39.0115	0	0
Sorcs2	4072.63	3.30536	0.0741358	44.5852	0	0
Mxd4	3868.1	2.88447	0.0602232	47.8964	0	0
Otop1	3447.66	-2.5567	0.0669449	-38.1911	0	0
Slc39a8	5317.71	2.13838	0.0544115	39.3001	0	0
Fgfrl1	7192.62	2.23385	0.0564497	39.5725	0	0
Psph	2123.62	-3.3742	0.0813915	-41.4564	0	0
Asns	6154.68	-2.22716	0.0558657	-39.8663	0	0
Ptn	1085.88	4.69904	0.123044	38.19	0	0
Fam13a	2476.37	3.07691	0.0686795	44.801	0	0
Gtf2i	10591.5	1.92017	0.0494658	38.8182	0	0
Emp1	3264.7	-3.58644	0.0714753	-50.1773	0	0
Ptpro	1801.18	3.39207	0.0865974	39.1706	0	0
Prss23	1395.15	4.17744	0.102307	40.8326	0	0
Cars1	2504.47	-2.28937	0.0589786	-38.817	0	0
Mmp7	13979.4	5.15579	0.0661286	77.9661	0	0
Ifitm3	22050.7	1.79724	0.0431227	41.6773	0	0
Sult1a1	2694.69	5.01169	0.110093	45.5222	0	0
Eif4ebp1	2693.44	-3.04733	0.0655092	-46.5176	0	0
Sorbs2	3939.38	3.57213	0.0757347	47.1663	0	0
Nkd1	16559.7	2.38438	0.054758	43.544	0	0
Mmp15	23185.1	1.92923	0.0492471	39.1744	0	0
Avil	7724.71	-1.93629	0.0434591	-44.5542	0	0
Anxa2	46731.2	-2.80406	0.0525268	-53.3833	0	0
Ccdc33	1519.04	4.59707	0.111497	41.2303	0	0
Nlk	2518.87	2.27456	0.0597014	38.0989	0	0
Agr2	5390.98	-1.92761	0.0476486	-40.4546	0	0
Sectm1b	2049.25	6.00676	0.146895	40.8915	0	0
Notum	10852.8	2.52703	0.0567399	44.5371	0	0
Serinc5	5163.16	2.26642	0.0561498	40.3638	0	0
Cadps	3775.18	2.72691	0.0633279	43.0602	0	0
Ly6c2	4342.84	-2.83376	0.0732864	-38.6669	0	0
Ets2	12065.5	1.82248	0.0429139	42.4683	0	0
Faim2	6003.31	-2.26425	0.0484182	-46.7644	0	0
Upk1b	2006.39	-5.29393	0.0939485	-56.3493	0	0
Lgals1	4329.94	-3.01491	0.0757603	-39.7954	0	0
Ly6a	26790.4	-2.39741	0.0501777	-47.7784	0	0
Ly6c1	10742.1	-2.83177	0.0686513	-41.2486	0	0
Smoc2	7997.79	4.31354	0.074928	57.5692	0	0
Nars1	11076	-2.22227	0.0540569	-41.1098	0	0
Cpn1	1952.16	3.01799	0.0706381	42.7246	0	0
Apcdd1	3342	3.92818	0.0924411	42.4939	0	0
Plekhs1	3461.55	2.32665	0.0619336	37.5669	0	0
Tns4	7439.32	-2.12678	0.0569793	-37.3255	6.3333e-305	2.63289e-302
Gdf15	821.547	-5.72805	0.153965	-37.2037	5.94309e-303	2.42575e-300
Plaat3	2275.2	2.30861	0.0622078	37.1113	1.8466e-301	7.40257e-299
Slc9a3	1424.27	3.14585	0.0848411	37.0793	6.06222e-301	2.38756e-298
Eeig1	5365.73	2.08262	0.0562023	37.0558	1.4469e-300	5.60026e-298
Aqp5	2802.17	-2.31999	0.0626222	-37.0474	1.97943e-300	7.53157e-298
Timp2	12163.8	1.93225	0.0523177	36.9331	1.36231e-298	5.09708e-296
Fgf1	2111.09	2.84396	0.0770561	36.9076	3.48777e-298	1.28356e-295
Trf	3834.5	-3.17393	0.0861805	-36.8288	6.379e-297	2.30971e-294
Ptprd	2111.96	2.72422	0.0743507	36.6402	6.54757e-294	2.33312e-291
Tgm2	1166.55	4.4776	0.123713	36.1934	7.73366e-287	2.7127e-284
Dusp6	1065.71	-3.16058	0.0873663	-36.1762	1.44042e-286	4.97477e-284
Vwa5a	1994.44	2.70647	0.0749476	36.1115	1.49946e-285	5.10022e-283
Hopx	2171.48	2.25292	0.0624472	36.0773	5.15182e-285	1.72617e-282
Itga3	8736.68	-2.01891	0.0562983	-35.861	1.24014e-281	4.09409e-279
Sfn	1282.26	-2.63878	0.0736886	-35.8099	7.7416e-281	2.51871e-278
Tff1	6068.42	-2.27751	0.0638888	-35.648	2.5349e-278	8.12942e-276
Anpep	3254.87	9.05061	0.254392	35.5775	3.12723e-277	9.88778e-275
Fam20c	1292.79	3.52867	0.0997465	35.3764	3.94373e-274	1.22962e-271
Nudt4	4726.55	1.98827	0.0562083	35.3732	4.41642e-274	1.35814e-271
Trim47	1062.06	-3.28636	0.0934994	-35.1485	1.22705e-270	3.72243e-268
Sars1	6181.49	-1.51505	0.0432284	-35.0476	4.24085e-269	1.26937e-266
Serpinb9	979.477	4.23461	0.121398	34.882	1.39527e-266	4.12136e-264
Tubb6	3598.82	-2.14253	0.0620591	-34.524	3.50666e-261	1.02235e-258
Dtx4	4017.29	2.07294	0.060178	34.4468	5.01966e-260	1.4447e-257
Sdc1	11581.2	-1.60091	0.0464817	-34.4417	5.99117e-260	1.70248e-257
Snx22	1480.82	6.0757	0.178032	34.127	2.933e-255	8.23037e-253
Tubb4b	15001.7	-1.70138	0.0500604	-33.9865	3.53037e-253	9.78436e-251
Slc18a1	2688.31	2.12972	0.0629397	33.8375	5.53765e-251	1.51603e-248
Zfp445	6013.62	1.7096	0.0506222	33.7718	5.11362e-250	1.38308e-247
Wnt7b	2142.11	-1.96448	0.058231	-33.736	1.71759e-249	4.59027e-247
Spry4	561.987	-4.63917	0.138775	-33.4294	5.1249e-245	1.35351e-242
Bhlhe40	3186.41	-3.26802	0.0978653	-33.393	1.73156e-244	4.51997e-242
Gpld1	820.932	4.92324	0.147631	33.3482	7.73482e-244	1.99585e-241
Ezr	21232	-1.5504	0.0466401	-33.2419	2.67629e-242	6.82727e-240
Etv4	1194.81	-2.56878	0.0777554	-33.0367	2.41868e-239	6.10079e-237
Tnfrsf12a	1531.34	-2.38385	0.0724113	-32.921	1.10089e-237	2.74598e-235
Shank2	1050.4	4.8325	0.14703	32.8675	6.39749e-237	1.57821e-234
Ier3	2200.01	-2.72394	0.083025	-32.8086	4.43823e-236	1.08298e-233
Junb	2234.43	-2.13076	0.065211	-32.6749	3.54847e-234	8.56554e-232
Wls	6954.65	1.5127	0.0463728	32.6203	2.11359e-233	5.04765e-231
Hs3st1	593.377	-4.051	0.124303	-32.5898	5.72459e-233	1.35275e-230
Itm2b	16214.4	1.77805	0.054754	32.4735	2.52688e-231	5.90894e-229
Hexa	2474.4	1.90799	0.0594643	32.0864	6.83114e-226	1.58095e-223
Aldh1a1	62527.7	2.14658	0.0669184	32.0775	9.06776e-226	2.07717e-223
Kif5c	1138.89	-2.79884	0.0879051	-31.8393	1.85045e-222	4.19604e-220
Atf5	1940.38	-2.86249	0.0899223	-31.8329	2.27206e-222	5.10054e-220
Dnajc10	6947.94	-1.35438	0.0426526	-31.7537	2.82722e-221	6.28398e-219
Tubb4b.ps1	7314.11	-1.73826	0.05476	-31.7433	3.93378e-221	8.65778e-219
Lonp1	5133.3	-1.95068	0.0615246	-31.7057	1.29756e-220	2.82804e-218
Slc2a1	4290.74	-2.5143	0.0794529	-31.6452	8.83682e-220	1.90748e-217
Kif26b	965.655	4.13666	0.130756	31.6364	1.16543e-219	2.49168e-217
Slc17a5	1484.68	2.21458	0.0704607	31.43	7.86523e-217	1.66572e-214
Acsbg1	588.855	-5.79959	0.185231	-31.3101	3.40229e-215	7.13813e-213
Tuba4a	4146.98	-1.74064	0.0556723	-31.2658	1.36026e-214	2.82746e-212
Mthfd2	1728.68	-2.56432	0.0822778	-31.1666	3.01757e-213	6.21482e-211
Tmsb10	4565.66	-1.79431	0.0578187	-31.0334	1.91385e-211	3.90583e-209
Acap1	3098.06	-2.42756	0.0785733	-30.8954	1.37511e-209	2.78107e-207
Ak3	4224.95	1.51538	0.0494203	30.6631	1.7659e-206	3.53953e-204
Isx	1171.39	6.27408	0.204688	30.652	2.48896e-206	4.94467e-204
Aldh3b2	3224.9	2.50676	0.0821966	30.4972	2.84245e-204	5.59739e-202
Wnt6	1110.53	6.63111	0.217849	30.439	1.67294e-203	3.26572e-201
Gm44250	1153.96	2.67068	0.0878954	30.3847	8.74198e-203	1.6918e-200
Crat	3106.83	1.73205	0.0570689	30.3502	2.49738e-202	4.79178e-200
Rnf32	798.218	3.25399	0.107591	30.244	6.26124e-201	1.19117e-198
Fbxo32	872.147	5.43765	0.179833	30.2373	7.67453e-201	1.44778e-198
Upk3a	1202.3	7.10542	0.235671	30.1497	1.0812e-199	2.02265e-197
Cyp1a1	1147.25	-2.5946	0.0861954	-30.1014	4.65179e-199	8.63042e-197
Kctd14	2522.13	2.43041	0.0807771	30.0878	6.98963e-199	1.28615e-196
Fam234a	6475.35	1.8357	0.0610305	30.0784	9.29004e-199	1.69555e-196
Tmem229b	1029.52	2.99508	0.0998126	30.007	7.94088e-198	1.43762e-195
Cyb5a	2936.49	1.82439	0.0608967	29.9588	3.38338e-197	6.07629e-195
Ehd2	945.93	-2.71584	0.0913418	-29.7327	2.90265e-194	5.17156e-192
Casp3	4383.1	-1.55669	0.0523957	-29.7102	5.67517e-194	1.00317e-191
Stom	1496.92	-2.62884	0.0886598	-29.6509	3.30375e-193	5.7942e-191
Mab21l4	978.346	3.44795	0.116936	29.4857	4.38847e-191	7.63696e-189
Entpd8	2385.75	2.8165	0.0960453	29.3247	5.02676e-189	8.68045e-187
Gm12888	745.814	3.07947	0.105725	29.1271	1.62957e-186	2.79253e-184
C9orf72	1265.49	-2.64468	0.0908841	-29.0995	3.64119e-186	6.1925e-184
Tcn2	2558.91	2.01552	0.0693211	29.0751	7.41741e-186	1.25198e-183
Fabp5	714.143	-3.12821	0.107809	-29.0163	4.10369e-185	6.8749e-183
Anxa4	20352.2	-1.40919	0.048896	-28.8201	1.20009e-182	1.99562e-180
Selenop	2132.83	5.14258	0.178501	28.8097	1.61921e-182	2.67277e-180
Blnk	3045.9	2.03206	0.070655	28.7604	6.71706e-182	1.10067e-179
Slc30a2	635.459	4.23965	0.147617	28.7206	2.10984e-181	3.43216e-179
Amotl2	1861.69	1.94052	0.0678158	28.6145	4.42957e-180	7.15392e-178
Zfp703	6726.13	1.39936	0.0490495	28.5296	5.0273e-179	8.06127e-177
Plaur	833.976	-2.47414	0.086844	-28.4895	1.58005e-178	2.51564e-176
Ugt2b34	1599.89	2.27591	0.079941	28.4699	2.76229e-178	4.36695e-176
Cap1	10192.3	-1.36781	0.0480444	-28.4696	2.78428e-178	4.37093e-176
Kcnq1	6646.73	1.29257	0.0454196	28.4585	3.82613e-178	5.96478e-176
Idh1	9075.56	1.48329	0.0521282	28.4547	4.26718e-178	6.60647e-176
Lamp2	19248.5	1.49331	0.0525491	28.4175	1.2308e-177	1.89249e-175
Klhdc7a	989.578	6.59281	0.232076	28.4079	1.61358e-177	2.46417e-175
Cth	603.219	-3.99507	0.14077	-28.38	3.5701e-177	5.41521e-175
Hmga1	11973.9	-1.27979	0.0450963	-28.379	3.66947e-177	5.52859e-175
Pbx1	3547.4	1.88774	0.066524	28.3768	3.9086e-177	5.84962e-175
Pink1	2405.13	1.92929	0.0681863	28.2944	4.04841e-176	6.01873e-174
Khdc1b	1376.06	2.13914	0.0761204	28.102	9.25205e-174	1.36644e-171
Gm16165	1688.19	-1.80613	0.0644395	-28.0284	7.32743e-173	1.07512e-170
Hmga1b	10887.4	-1.27893	0.0456888	-27.9923	2.01738e-172	2.94078e-170
Slc5a9	627.603	3.96265	0.14166	27.9729	3.46772e-172	5.02237e-170
Phf10	2258.61	-1.72717	0.0618305	-27.934	1.03288e-171	1.48635e-169
Gnai1	4297.25	1.62846	0.0583457	27.9104	1.99274e-171	2.84936e-169
Pkp1	1041.05	-3.19503	0.114552	-27.8917	3.36635e-171	4.78298e-169
Wdr6	4159.57	1.55216	0.0556862	27.8734	5.61349e-171	7.92561e-169
Plekhg5	1493.55	2.06671	0.0743354	27.8024	4.05303e-170	5.68665e-168
Rnf150	622.529	5.95006	0.214541	27.7338	2.72969e-169	3.80613e-167
Tubb4b.ps2	2434.69	-1.7279	0.0623199	-27.7263	3.36719e-169	4.66606e-167
Tmsb10b	2853.27	-1.80665	0.0652347	-27.6947	8.09202e-169	1.11446e-166
Aldh1a7	4698.34	1.9899	0.0718562	27.6929	8.51031e-169	1.16493e-166
Krt19	40294.9	-1.69309	0.0612265	-27.6529	2.57417e-168	3.50227e-166
Tef	2086.72	1.81648	0.0657662	27.6203	6.3566e-168	8.59634e-166
Cubn	493.372	5.51803	0.200018	27.5877	1.56147e-167	2.099e-165
Adgrg1	4365.74	1.78096	0.0645978	27.5701	2.54441e-167	3.39996e-165
Cyp2b10	847.249	3.09927	0.112695	27.5014	1.69046e-166	2.24551e-164
Wipf3	681.973	3.88756	0.141439	27.4858	2.59265e-166	3.42367e-164
Prss32	864.715	3.03876	0.110637	27.466	4.46938e-166	5.86744e-164
Aldh1a3	2008.08	2.32837	0.0851593	27.3414	1.36782e-164	1.78524e-162
Gstm7	2602.87	2.0917	0.0766382	27.2932	5.10422e-164	6.62339e-162
Cln6	2361.26	1.69645	0.0622732	27.2421	2.06255e-163	2.66104e-161
Pdgfa	2787.31	1.75175	0.0643855	27.2072	5.33426e-163	6.84279e-161
Anln	2836.87	-1.42156	0.0522889	-27.1866	9.35703e-163	1.1935e-160
Tceal9	6119.09	1.62996	0.060011	27.1611	1.87397e-162	2.37676e-160
Calcoco1	918.526	2.64226	0.0975731	27.0798	1.70118e-161	2.14549e-159
Msmo1	5696.93	-1.49703	0.0553484	-27.0474	4.09669e-161	5.1378e-159
Gprc5a	4274.39	-1.30558	0.0483226	-27.018	9.08186e-161	1.13266e-158
Pdia5	2352.79	2.02253	0.0748902	27.0066	1.23484e-160	1.53155e-158
Gm43305	42529.9	1.95019	0.0722433	26.9948	1.70223e-160	2.09963e-158
Bmp8b	718.433	-2.4228	0.089824	-26.9727	3.09058e-160	3.79128e-158
Adcy6	2755.89	1.80998	0.0671479	26.9551	4.96664e-160	6.05958e-158
Atf4	7004.33	-1.9104	0.0709087	-26.9417	7.1331e-160	8.65572e-158
Slc16a1	3123.98	-1.71918	0.0638174	-26.939	7.66752e-160	9.2542e-158
Hdac11	538.376	3.99288	0.148321	26.9204	1.26576e-159	1.51953e-157
Cep55	1676.36	-1.86787	0.0695373	-26.8615	6.19519e-159	7.39765e-157
Tcaim	1106.16	2.18917	0.0815165	26.8555	7.27073e-159	8.63602e-157
Fam210b	1800.56	1.77004	0.0659472	26.8403	1.09423e-158	1.29286e-156
Aspscr1	5534.57	1.24662	0.0465776	26.7644	8.39822e-158	9.87077e-156
Axin2	13530.2	1.5474	0.0578328	26.7565	1.0385e-157	1.21423e-155
Aldh18a1	2524.61	-1.91774	0.0718343	-26.6967	5.13826e-157	5.97662e-155
Hsd17b11	2518.53	1.77296	0.066461	26.6767	8.7827e-157	1.0163e-154
Cdh17	3147.1	-2.38504	0.0894237	-26.6712	1.01485e-156	1.16832e-154
Rdh1	609.125	3.06774	0.115154	26.6403	2.31914e-156	2.65625e-154
Niban1	2007.22	-2.0119	0.0755241	-26.6392	2.38853e-156	2.72183e-154
Rigi	1641.42	2.15208	0.0807939	26.6366	2.55916e-156	2.90154e-154
Pygb	3947.62	1.48032	0.0560184	26.4256	6.95928e-154	7.8507e-152
Sgpl1	3679.51	1.48471	0.0562013	26.4177	8.57441e-154	9.62434e-152
Akr1c19	634.946	3.25657	0.123587	26.3505	5.07158e-153	5.66428e-151
Bok	1745.64	-1.61953	0.0615589	-26.3087	1.52625e-152	1.69194e-150
Thbs1	11295.5	4.5599	0.173324	26.3086	1.52997e-152	1.69194e-150
Foxq1	3353.08	1.80155	0.0684868	26.3051	1.67717e-152	1.84562e-150
Anxa5	4353.39	-1.52312	0.0579251	-26.2946	2.20853e-152	2.41851e-150
Ttyh3	1445.4	1.95727	0.0745	26.272	4.00493e-152	4.3644e-150
Unc13d	924.624	-2.502	0.0953747	-26.2334	1.10542e-151	1.19882e-149
Slc16a6	781.932	-2.47047	0.0941756	-26.2326	1.13041e-151	1.22003e-149
Krt8	36900.7	-1.36017	0.0520819	-26.116	2.39814e-150	2.57588e-148
Gpc1	524.337	3.66257	0.140342	26.0974	3.9018e-150	4.17103e-148
Nipal2	2486.85	1.75419	0.0673346	26.0518	1.28339e-149	1.36544e-147
Fam118a	1333.81	1.88834	0.0725851	26.0155	3.30451e-149	3.49919e-147
B4galt4	971.351	-2.05957	0.0792037	-26.0035	4.51984e-149	4.76366e-147
Gm30414	728.842	3.11576	0.120102	25.9426	2.20447e-148	2.31253e-146
Chac1	444.054	-4.83108	0.186244	-25.9395	2.38853e-148	2.49396e-146
Rtn4rl1	551.241	4.66199	0.179793	25.9298	3.0728e-148	3.19358e-146
Sox4	3706.48	1.70175	0.0659013	25.8226	4.94021e-147	5.11072e-145
Tuba1c	27571.8	-1.42099	0.0550419	-25.8166	5.77487e-147	5.94679e-145
Jmjd6	1455.71	-1.86637	0.0722976	-25.8151	6.00387e-147	6.15438e-145
Add3	5205.53	1.23235	0.0478119	25.775	1.68981e-146	1.72429e-144
Gpd1l	6791.83	1.46499	0.0569384	25.7294	5.48772e-146	5.57438e-144
Serpinb1a	2194.82	2.06418	0.0803977	25.6746	2.2444e-145	2.26957e-143
Paox	1237.77	-2.00537	0.078226	-25.6356	6.12381e-145	6.16472e-143
S100a16	3958.91	-1.55702	0.0607549	-25.6279	7.4502e-145	7.4665e-143
Stc2	1746.09	-2.27791	0.0889619	-25.6055	1.32458e-144	1.32158e-142
Ihh	1322.76	2.11048	0.0824742	25.5896	1.99113e-144	1.97782e-142
Krt8.ps	10428.9	-1.31646	0.0515571	-25.534	8.26836e-144	8.17694e-142
Vwf	568.027	3.03753	0.119063	25.512	1.45042e-143	1.42809e-141
Bcas1	2981.58	-1.41187	0.0554752	-25.4504	6.9828e-143	6.84528e-141
Gcnt3	2264.03	-1.8897	0.0743347	-25.4215	1.46063e-142	1.42564e-140
Gm2709	1011.09	2.16149	0.0851932	25.3717	5.18042e-142	5.03443e-140
Klf6	4284.12	-1.62836	0.0642135	-25.3586	7.22298e-142	6.98917e-140
Psat1	8389.14	-1.5396	0.0607443	-25.3456	1.00548e-141	9.68758e-140
Me3	410.078	4.3646	0.172254	25.3381	1.21521e-141	1.16582e-139
Mthfd1l	1836.39	-1.73234	0.0683864	-25.3317	1.42989e-141	1.36594e-139
Ifitm1	16050.5	1.20921	0.0478812	25.2544	1.0126e-140	9.63217e-139
Aldh3b3	992.9	2.37258	0.0940328	25.2314	1.81351e-140	1.71778e-138
Aqp1	839.884	2.8749	0.113987	25.2212	2.34343e-140	2.21041e-138
Lgals3	1848.81	-2.48241	0.0984473	-25.2156	2.70312e-140	2.53901e-138
Rdm1	1238.09	-2.10235	0.0836192	-25.142	1.72809e-139	1.61641e-137
Dhrs3	1853.89	2.09751	0.0836472	25.0757	9.15668e-139	8.52939e-137
Ripk3	1879.71	-1.79133	0.0718558	-24.9295	3.56319e-137	3.30537e-135
Ptgs1	1992.59	2.088	0.0838578	24.8993	7.56315e-137	6.98705e-135
Idua	730.901	2.53942	0.102017	24.8921	9.05928e-137	8.33491e-135
Lmna	3168.16	-1.48484	0.0596579	-24.8893	9.725e-137	8.91088e-135
Pck2	2775.71	-1.68931	0.0678948	-24.8813	1.18712e-136	1.08332e-134
Marcksl1	1841.36	1.7965	0.0722691	24.8585	2.09214e-136	1.90147e-134
B4galt5	3175.28	1.38144	0.0555975	24.8471	2.77862e-136	2.51521e-134
Gm2a	1900.55	1.76752	0.0711934	24.827	4.57717e-136	4.12662e-134
Gars1	9629.28	-1.19433	0.0481517	-24.8035	8.22848e-136	7.38885e-134
Rbms3	970.212	2.20177	0.0888265	24.7873	1.22938e-135	1.09953e-133
Bace2	3872.75	1.69004	0.0682674	24.7562	2.65993e-135	2.36955e-133
Syt12	600.008	2.94607	0.119017	24.7534	2.84948e-135	2.52838e-133
Lars1	4446.46	-1.39897	0.0566659	-24.688	1.43917e-134	1.27196e-132
Ephb6	1236.26	2.3038	0.093365	24.6752	1.97523e-134	1.7389e-132
Vil1	11665.1	1.12711	0.0456896	24.6688	2.31151e-134	2.02699e-132
Nr1d2	2305.55	1.52294	0.061739	24.6674	2.3942e-134	2.09134e-132
Gm3756	13382.2	-1.36007	0.0552887	-24.5993	1.28371e-133	1.11698e-131
Cacnb3	1846.18	1.71496	0.0697243	24.5962	1.38584e-133	1.20118e-131
Glul	1267.99	1.84568	0.0751377	24.564	3.0651e-133	2.64648e-131
Cd82	7173.75	-1.19339	0.048602	-24.5543	3.89485e-133	3.35002e-131
Jun	3035.81	1.83904	0.0749427	24.5393	5.62391e-133	4.81875e-131
Myorg	569.248	2.83939	0.115731	24.5345	6.33659e-133	5.40875e-131
Anxa7	4525.45	-1.21847	0.0496646	-24.534	6.40418e-133	5.44573e-131
Clic4	3707.65	-1.47399	0.0600933	-24.5284	7.35734e-133	6.23264e-131
Prag1	1028.24	2.17822	0.0888061	24.5278	7.46556e-133	6.30054e-131
Krt79	1973.41	-1.53028	0.0625038	-24.483	2.24274e-132	1.88567e-130
Slc25a23	1618.16	1.77292	0.0724337	24.4764	2.63674e-132	2.20866e-130
Sort1	5718.59	1.56381	0.0642268	24.3482	6.05505e-131	5.05315e-129
Myzap	722.722	2.75013	0.112971	24.3437	6.7683e-131	5.62747e-129
Filip1l	3057.78	1.6369	0.0672496	24.3407	7.2721e-131	6.02404e-129
Gm14150	18912.4	-1.36134	0.0562097	-24.2189	1.40749e-129	1.16164e-127
Ap1s3	1956.06	1.64393	0.0678846	24.2165	1.49063e-129	1.22576e-127
Areg	346.014	-4.02516	0.166222	-24.2156	1.52524e-129	1.24964e-127
Kcnn4	1500.89	-1.72138	0.0712578	-24.1571	6.28314e-129	5.1291e-127
Rhof	454.263	-2.81278	0.116588	-24.1259	1.33778e-128	1.08811e-126
Kcnu1	589.819	3.14343	0.130335	24.1181	1.61265e-128	1.30694e-126
Dusp5	424.825	-3.18621	0.132255	-24.0915	3.07146e-128	2.48026e-126
Galnt1	6073.9	-1.20349	0.0499618	-24.0883	3.31915e-128	2.67067e-126
Mlkl	620.846	-2.3343	0.096932	-24.0819	3.87145e-128	3.10394e-126
Krt80	801.771	-2.08967	0.0867894	-24.0774	4.30812e-128	3.44174e-126
Vldlr	1740.75	-2.21863	0.0922923	-24.0391	1.08415e-127	8.63054e-126
Scn8a	606.401	-2.80215	0.11674	-24.0034	2.56073e-127	2.0313e-125
Pts	1206.55	2.29769	0.0958228	23.9785	4.66227e-127	3.68532e-125
Hs3st3b1	1844.91	1.49439	0.062382	23.9555	8.08886e-127	6.37146e-125
Gm6682	13673.1	-1.35704	0.0566926	-23.9367	1.27003e-126	9.96886e-125
Arhgap42	3050.89	1.3372	0.0558667	23.9356	1.30597e-126	1.02152e-124
Tuba1a	13080.5	-1.35384	0.056646	-23.9	3.0619e-126	2.38669e-124
Tns3	4583.39	1.621	0.0679875	23.8426	1.20814e-125	9.38458e-124
Zkscan1	2179.02	1.57438	0.0661696	23.7932	3.9307e-125	3.04277e-123
Gpt2	1289.03	-1.81699	0.0763952	-23.7841	4.87931e-125	3.76411e-123
Gm3226	17824.8	-1.35663	0.0572011	-23.7169	2.41482e-124	1.85652e-122
Dpysl3	1307.4	2.12455	0.0897246	23.6786	5.99585e-124	4.59389e-122
Gm19680	934.88	-2.09164	0.0884093	-23.6586	9.62282e-124	7.34771e-122
Gm5620	13159.9	-1.34734	0.0569886	-23.6422	1.41901e-123	1.07984e-121
Msn	2962.91	-1.48016	0.06269	-23.6107	2.9922e-123	2.26932e-121
Sema3f	2576.64	1.33801	0.0566736	23.6091	3.10739e-123	2.34875e-121
Ly6i	448.9	-2.61655	0.111058	-23.5602	9.86447e-123	7.43112e-121
Slc20a1	855.704	-2.05248	0.0871725	-23.545	1.41088e-122	1.05929e-120
Os9	3894.92	1.21714	0.0518488	23.4748	7.37687e-122	5.52011e-120
N4bp3	2218.07	-1.48826	0.0634216	-23.4662	9.036e-122	6.73917e-120
Hmox1	753.604	-3.19325	0.136129	-23.4575	1.10713e-121	8.22982e-120
Stra6	48717	0.994614	0.0424728	23.4177	2.82488e-121	2.09293e-119
Mgat4b	4202.38	-1.33379	0.0569791	-23.4084	3.50642e-121	2.58933e-119
Atrn	3505.68	1.42761	0.0610519	23.3836	6.27587e-121	4.61925e-119
Atp6v1b2	8158.57	1.22194	0.0522746	23.3754	7.6106e-121	5.58335e-119
Tuba1b	16800	-1.32479	0.0566909	-23.3687	8.89516e-121	6.50448e-119
Cdh13	4081.87	1.4707	0.0631471	23.2901	5.5804e-120	4.06735e-118
Slc7a5	12203.4	-1.16549	0.0501624	-23.2344	2.04703e-119	1.48718e-117
Shf	2219.72	-1.90345	0.0819315	-23.2322	2.15393e-119	1.55979e-117
Thsd7a	449.611	4.12214	0.177783	23.1864	6.24701e-119	4.50929e-117
Rnf43	5803.22	1.52367	0.06586	23.135	2.0575e-118	1.48041e-116
Irf8	1171.07	-1.74342	0.075477	-23.0987	4.77225e-118	3.42275e-116
Shmt2	3668.93	-1.97076	0.0855863	-23.0266	2.52517e-117	1.7996e-115
Sntb1	3743.04	1.46763	0.0637363	23.0266	2.52194e-117	1.7996e-115
Chd9	21023	1.67318	0.0726992	23.0151	3.29056e-117	2.33765e-115
Tlcd3a	2607.95	-1.86576	0.081102	-23.0051	4.14722e-117	2.93694e-115
Tc2n	2158.48	-1.54946	0.0673669	-23.0003	4.63313e-117	3.27073e-115
Igsf8	1780.68	-1.52258	0.0663662	-22.942	1.76911e-116	1.24498e-114
Rin2	5650.16	1.48504	0.0648564	22.8974	4.93333e-116	3.46088e-114
D630039A03Rik	1221.21	1.81348	0.0792961	22.8697	9.29881e-116	6.50309e-114
Tmem98	2896.91	1.27033	0.0556979	22.8075	3.85898e-115	2.69038e-113
Ly6a2	645.828	-2.33528	0.102429	-22.7991	4.68458e-115	3.25586e-113
Morc4	2496.7	-1.49434	0.0655604	-22.7934	5.32912e-115	3.69239e-113
Sord	603.514	2.30524	0.101213	22.7761	7.90687e-115	5.46158e-113
Ssbp3	2948.24	1.28384	0.0563989	22.7636	1.05311e-114	7.25194e-113
Tgfb1	951.609	-1.81999	0.0800259	-22.7425	1.70206e-114	1.16849e-112
Scnn1a	581.366	2.89979	0.127591	22.7271	2.41531e-114	1.65309e-112
Cldn8	486.491	3.21704	0.141591	22.7206	2.80378e-114	1.91313e-112
Perp	2374.38	-1.32588	0.0583854	-22.7092	3.63582e-114	2.47335e-112
Ago1	3220.38	1.43656	0.0632755	22.7033	4.16043e-114	2.82168e-112
Zhx3	689.774	2.05111	0.0903504	22.7017	4.30604e-114	2.91163e-112
Cav2	1617	-1.75102	0.0772226	-22.6749	7.92309e-114	5.3413e-112
Uba7	434.013	3.6754	0.162141	22.6679	9.29933e-114	6.25032e-112
Inf2	1477.69	-1.61012	0.0710997	-22.646	1.5279e-113	1.02387e-111
Tapbp	3889.68	1.21723	0.0537637	22.6403	1.73858e-113	1.16159e-111
Epha2	2261.61	-1.44185	0.063725	-22.6262	2.39411e-113	1.59482e-111
Fam53b	676.435	2.29019	0.101249	22.6193	2.79813e-113	1.85844e-111
Cysrt1	447.773	-3.03646	0.134374	-22.5971	4.62576e-113	3.06323e-111
Adgrl3	430.117	2.90027	0.128378	22.5917	5.23148e-113	3.45416e-111
Lfng	1055.84	1.97703	0.0876165	22.5646	9.65643e-113	6.3571e-111
Slc46a1	443.901	3.35313	0.148655	22.5565	1.15848e-112	7.6043e-111
Itga6	7746.3	-1.40546	0.0624183	-22.5168	2.84014e-112	1.85884e-110
F3	4571.8	-3.55495	0.158159	-22.4771	6.9612e-112	4.54279e-110
Spink4	370.738	-2.85267	0.126947	-22.4713	7.91881e-112	5.15274e-110
Ppp1r1b	21776	1.32732	0.0590889	22.4632	9.5137e-112	6.17263e-110
Zfp930	1506.21	1.63266	0.0726922	22.46	1.02292e-111	6.61773e-110
Zkscan7	615.088	2.28379	0.102232	22.3393	1.53454e-110	9.89911e-109
Gpx2.ps1	12925.6	1.03685	0.0464561	22.3189	2.4214e-110	1.55753e-108
Gm3788	1412.02	-1.73361	0.0777127	-22.3079	3.09871e-110	1.98751e-108
Fam89a	1010.15	1.91053	0.0856465	22.3072	3.1458e-110	2.01197e-108
Prss12	448.093	-2.69478	0.120826	-22.303	3.45845e-110	2.20564e-108
Mocos	1001.18	1.95063	0.0875121	22.2899	4.63497e-110	2.94761e-108
Gm15446	889.657	1.85706	0.0833692	22.2752	6.43524e-110	4.08092e-108
Maff	1200.16	-2.2245	0.100044	-22.2352	1.56799e-109	9.91545e-108
Pik3r3	1196.21	2.21781	0.0997639	22.2306	1.7395e-109	1.09691e-107
Septin6	1568.44	1.6809	0.0760352	22.1068	2.71775e-108	1.70899e-106
Ino80c	1660.12	-1.40219	0.0634477	-22.0999	3.16816e-108	1.98665e-106
Trib3	1309.32	-5.6434	0.25565	-22.0748	5.52595e-108	3.45549e-106
Rbms1	3810.68	-1.22611	0.0557175	-22.0058	2.53364e-107	1.57993e-105
Rnase2b	303.682	-3.38103	0.15377	-21.9876	3.78741e-107	2.35523e-105
Cd53	268.641	-6.33466	0.288268	-21.9749	5.0054e-107	3.10404e-105
Notumos	607.195	2.42642	0.110657	21.9275	1.4217e-106	8.79222e-105
Amot	2595.05	2.04838	0.0934347	21.9231	1.56391e-106	9.64508e-105
Ascl2	841.004	2.16332	0.0988594	21.8827	3.79329e-106	2.33303e-104
Cdk2ap2	2241.64	-1.27215	0.0581509	-21.8768	4.32382e-106	2.65206e-104
Tmprss2	10273	1.17871	0.0539187	21.861	6.11288e-106	3.73919e-104
Capg	6683.7	-1.30528	0.0598517	-21.8085	1.92519e-105	1.17442e-103
Gpc4	1543.79	1.50408	0.0691312	21.7569	5.94265e-105	3.61536e-103
Gm7676	2524.03	1.29948	0.0597583	21.7455	7.61248e-105	4.61872e-103
Dusp4	1519.44	-2.34468	0.107961	-21.7179	1.39062e-104	8.41455e-103
Acss1	2574.64	1.64534	0.0759289	21.6695	3.98017e-104	2.40191e-102
Pon3	989.903	2.08332	0.0961692	21.663	4.57959e-104	2.75623e-102
Ism1	1768.69	-1.27714	0.0589697	-21.6576	5.15197e-104	3.09242e-102
Lif	312.005	-3.21319	0.148489	-21.6393	7.67056e-104	4.59191e-102
Zfp362	702.856	2.19458	0.101519	21.6175	1.22926e-103	7.33929e-102
Rmnd5a	4129.68	1.08501	0.050211	21.609	1.477e-103	8.795e-102
Gab1	630.79	2.3414	0.108413	21.5969	1.91884e-103	1.13958e-101
Ppp1r37	4557.19	1.09431	0.0506834	21.5911	2.17882e-103	1.29056e-101
Bcam	2357.33	1.49987	0.069488	21.5846	2.50406e-103	1.47931e-101
Slc16a10	1367.91	2.2516	0.104556	21.5348	7.34599e-103	4.32835e-101
Galnt10	753.264	2.17182	0.100935	21.517	1.07901e-102	6.34102e-101
Ube2c	3232.66	-1.4528	0.0675198	-21.5167	1.08696e-102	6.37104e-101
Steap2	1145.86	-2.29543	0.106685	-21.5159	1.10491e-102	6.4594e-101
Gtf2e2	1775.62	-1.73556	0.0806683	-21.5148	1.13221e-102	6.60184e-101
Lrrc45	2539.32	1.39868	0.0650216	21.511	1.22792e-102	7.14134e-101
Ldlrap1	2080.17	-1.66205	0.0772777	-21.5074	1.32624e-102	7.69324e-101
Ppp1r18	655.591	-2.16142	0.10054	-21.4981	1.62063e-102	9.3767e-101
Ehd4	1853.15	-1.30619	0.0607789	-21.4909	1.89293e-102	1.0924e-100
Aars1	6498.42	-1.12975	0.0525882	-21.483	2.24648e-102	1.29311e-100
Cryab	613.619	5.69668	0.265534	21.4537	4.21849e-102	2.42202e-100
Gm9790	1530.31	-2.2597	0.105501	-21.4188	8.9274e-102	5.11253e-100
Engase	486.899	2.9786	0.139067	21.4184	8.99567e-102	5.13852e-100
Fcgbp	1077.39	5.39338	0.25206	21.3972	1.41816e-101	8.0803e-100
Gpx2	51288	1.04047	0.0486664	21.3797	2.06411e-101	1.17309e-99
Gstm2	893.227	1.8581	0.0869111	21.3793	2.08363e-101	1.1812e-99
Ly6g2	964.819	1.97246	0.0922853	21.3735	2.35872e-101	1.33378e-99
Aldh1l2	245.695	-6.20209	0.290492	-21.3503	3.87797e-101	2.18735e-99
Mbtps1	6169.48	1.04177	0.0488153	21.341	4.72784e-101	2.66003e-99
Plekha2	2080.51	-1.68742	0.0790716	-21.3404	4.78935e-101	2.6879e-99
Agrn	7215.39	1.02212	0.047915	21.332	5.72542e-101	3.20523e-99
Mybl2	2038.88	-1.82368	0.0856628	-21.289	1.43517e-100	8.01448e-99
Mycl	1065.04	1.90719	0.0897068	21.2603	2.64997e-100	1.47616e-98
Mcc	1203.25	1.60554	0.075542	21.2536	3.05353e-100	1.69675e-98
Mgat3	8202.36	1.08347	0.051161	21.1776	1.5354e-99	8.51065e-98
Gsto1	12539.5	1.44798	0.0683922	21.1717	1.74328e-99	9.63912e-98
Tnfrsf22	1012.65	-2.43458	0.115	-21.1702	1.79771e-99	9.91567e-98
Chrd	428.561	2.62949	0.124274	21.1587	2.29334e-99	1.26184e-97
Gpd1	469.649	2.66363	0.126032	21.1345	3.8355e-99	2.10521e-97
Gcnt2	614.281	-2.12064	0.100355	-21.1313	4.09895e-99	2.24432e-97
S100a14	10139	-1.257	0.0595224	-21.1181	5.41874e-99	2.95974e-97
Tpcn1	4181.8	1.25881	0.0596359	21.1083	6.67011e-99	3.6344e-97
Top2a	8391.07	-1.1663	0.0552926	-21.0933	9.16127e-99	4.97969e-97
Mtus1	3040.04	1.2862	0.0611675	21.0275	3.67787e-98	1.99431e-96
Arhgef19	583.92	2.31469	0.110082	21.0269	3.7228e-98	2.01381e-96
Klf2	446.965	-2.81656	0.13399	-21.0207	4.24247e-98	2.2894e-96
Rars1	6575.27	-1.16615	0.0555681	-20.986	8.80408e-98	4.73964e-96
Znrf3	3563.77	1.46672	0.0699555	20.9665	1.32727e-97	7.12819e-96
Cavin3	620.077	-2.04902	0.0977486	-20.9621	1.45438e-97	7.7922e-96
Pycr1	642.828	-2.19959	0.104998	-20.9488	1.9246e-97	1.0287e-95
Prkg2	1138.87	-4.01356	0.191748	-20.9314	2.77414e-97	1.47925e-95
Maged1	6207.41	1.07095	0.0511715	20.9287	2.93477e-97	1.5612e-95
Ripply1	1776.78	-3.35958	0.16065	-20.9124	4.13012e-97	2.19189e-95
Tmem176b	1660.56	1.44662	0.0692454	20.8912	6.44435e-97	3.41201e-95
Tagln2	6734.26	-0.945302	0.0453391	-20.8496	1.53691e-96	8.11812e-95
Samd5	1417.44	-4.30189	0.20651	-20.8314	2.24588e-96	1.18351e-94
Sh2d5	337.194	-2.56079	0.123058	-20.8097	3.5377e-96	1.8599e-94
Coq8a	319.926	3.7102	0.178308	20.8079	3.67184e-96	1.92591e-94
Calml4	540.049	2.81912	0.135971	20.7333	1.73565e-95	9.0824e-94
Serinc3	13988.2	1.06062	0.0511768	20.7246	2.07762e-95	1.08466e-93
Ube2s	3740.48	-1.26403	0.0610597	-20.7016	3.35349e-95	1.7467e-93
Prr15l	5455.86	1.12905	0.0546088	20.6752	5.79496e-95	3.01137e-93
Abcg1	742.751	2.02783	0.0981107	20.6688	6.61533e-95	3.42973e-93
Ndrg3	2151.9	1.46973	0.0713021	20.6127	2.10961e-94	1.09121e-92
Svopl	590.038	8.14155	0.396437	20.5368	1.00958e-93	5.21015e-92
Aldh3a1	1017.52	2.28914	0.111527	20.5254	1.27726e-93	6.5764e-92
Chpt1	2013.48	1.41357	0.0688855	20.5206	1.40848e-93	7.23548e-92
Ap3s2	1867.95	1.24198	0.0605584	20.5088	1.79641e-93	9.20723e-92
Ube2srt	3439.76	-1.26845	0.0619485	-20.4759	3.53231e-93	1.8063e-91
Man2b2	2097.13	1.29807	0.0634383	20.4619	4.70888e-93	2.40249e-91
Il18	831.898	7.23676	0.354067	20.439	7.52935e-93	3.8328e-91
Mst1	371.115	-3.29892	0.161589	-20.4155	1.21773e-92	6.18481e-91
Pdcd4	1293.41	1.75112	0.0860536	20.3492	4.71798e-92	2.39084e-90
Tpx2	2668.84	-1.33415	0.0656181	-20.3321	6.68768e-92	3.38135e-90
Myh14	4464.83	1.54808	0.0761997	20.316	9.27704e-92	4.68001e-90
Sox21	2619.63	1.30652	0.0643194	20.313	9.8735e-92	4.96974e-90
Hspa5	17877	-0.988264	0.0486915	-20.2964	1.38248e-91	6.94302e-90
Btc	1036.15	-1.87966	0.092634	-20.2912	1.53775e-91	7.70559e-90
B4galnt2	255.298	4.1963	0.207085	20.2636	2.69348e-91	1.34668e-89
Ulk1	1734.23	1.34854	0.0666899	20.221	6.3926e-91	3.18905e-89
Wincr1	493.849	-2.47155	0.122472	-20.1805	1.45267e-90	7.2308e-89
Morf4l2	7498.13	-0.964326	0.0478132	-20.1686	1.84707e-90	9.17364e-89
Peds1	1401.72	-1.45782	0.072289	-20.1666	1.92367e-90	9.53301e-89
Adk	2337.65	1.27595	0.0632966	20.1582	2.27881e-90	1.1268e-88
Gm7172	4217.42	-1.29661	0.0643723	-20.1423	3.14368e-90	1.55104e-88
Acaa2	2146.48	1.55863	0.0774064	20.1356	3.59864e-90	1.77162e-88
Septin11	3324.34	-1.12668	0.0560576	-20.0986	7.59715e-90	3.73191e-88
Zap70	343.382	3.60295	0.179796	20.039	2.51523e-89	1.23285e-87
Slc4a11	214.715	-3.99019	0.199448	-20.0062	4.86657e-89	2.38017e-87
Chmp4c	2561.5	1.62502	0.0813139	19.9846	7.50278e-89	3.66152e-87
Patz1	2209.54	1.24089	0.0620995	19.9823	7.84506e-89	3.82025e-87
Gsta3	7720.17	1.43459	0.071881	19.9578	1.28318e-88	6.23507e-87
Bco2	391.439	5.24156	0.262939	19.9345	2.04456e-88	9.91327e-87
Yars1	1842.94	-1.35066	0.0677664	-19.9311	2.18891e-88	1.05903e-86
Cnpy1	298.031	3.6285	0.182136	19.9219	2.62783e-88	1.26865e-86
Clca3b	370.877	5.83447	0.293033	19.9107	3.28939e-88	1.58462e-86
Shb	1828.93	-1.21967	0.0612715	-19.9061	3.60651e-88	1.73367e-86
Gm15599	3541.46	-1.32676	0.0667023	-19.8908	4.88744e-88	2.3444e-86
Zbtb7c	775.451	2.15183	0.108201	19.8874	5.2304e-88	2.50357e-86
Pparg	490.305	-2.23163	0.112224	-19.8855	5.43481e-88	2.59587e-86
Cant1	5772.59	-0.892741	0.0448951	-19.8851	5.48091e-88	2.61233e-86
Gramd2b	1598.19	1.58729	0.0798285	19.8837	5.63283e-88	2.67906e-86
Gm7850	297.896	-2.74527	0.138242	-19.8584	9.32133e-88	4.42398e-86
Bmf	866.454	1.92735	0.097087	19.8518	1.06293e-87	5.03413e-86
Atp8a2	341.703	3.53628	0.178178	19.8469	1.17297e-87	5.5436e-86
Kctd11	703.981	-2.36859	0.119396	-19.8382	1.39354e-87	6.57217e-86
Glrp1	248.474	-3.7993	0.191611	-19.8282	1.69972e-87	7.99937e-86
Ccdc3	360.064	3.06849	0.154902	19.8093	2.47545e-87	1.16258e-85
Cited4	2083.81	1.74934	0.0884274	19.7828	4.19039e-87	1.96388e-85
Nedd9	2418.51	1.54854	0.0784014	19.7514	7.79806e-87	3.64705e-85
Lurap1l	1279.21	1.43248	0.0726693	19.7124	1.68895e-86	7.88258e-85
Plekhg1	269.837	4.31244	0.218814	19.7082	1.83358e-86	8.53982e-85
Dach1	899.363	1.82846	0.0928218	19.6986	2.21802e-86	1.0309e-84
Aamdc	482.343	2.48704	0.126284	19.6941	2.42438e-86	1.12448e-84
Ehf	17503.1	1.0701	0.0543455	19.6907	2.58833e-86	1.19805e-84
Pim3	2151.34	-1.17715	0.0597872	-19.689	2.67952e-86	1.23771e-84
Vasp	4422.8	-1.01861	0.0517452	-19.6852	2.8902e-86	1.33228e-84
Cdhr5	372.929	3.621	0.18396	19.6836	2.98062e-86	1.37115e-84
Pik3r1	1749.74	1.30997	0.0665957	19.6704	3.86351e-86	1.77366e-84
Gngt2	321.495	3.90951	0.199182	19.6278	8.95213e-86	4.10136e-84
Stambpl1	638.342	-1.81773	0.0927018	-19.6083	1.31279e-85	6.00219e-84
Cab39l	2518.74	1.06672	0.0544084	19.6058	1.37951e-85	6.29441e-84
Cavin1	4615.23	-0.892557	0.0455277	-19.6047	1.4091e-85	6.41643e-84
Smox	5104.63	-1.47739	0.075375	-19.6005	1.53192e-85	6.96157e-84
Mon1b	1673.55	1.41237	0.0721756	19.5685	2.86924e-85	1.30124e-83
Slc30a4	2528.89	-1.21116	0.0619305	-19.5568	3.60728e-85	1.63266e-83
Hspa9	17406.3	-0.933188	0.0477377	-19.5482	4.27027e-85	1.92884e-83
Cldn2	3294	-1.16025	0.0593869	-19.5371	5.31074e-85	2.39399e-83
Gm9892	7342.88	-0.929909	0.0476442	-19.5178	7.75145e-85	3.48722e-83
Hk2	1158.36	-1.8295	0.0939282	-19.4776	1.70092e-84	7.6368e-83
Aprt	2797.03	-1.14583	0.0588434	-19.4726	1.87623e-84	8.4071e-83
Plekhh1	1493.86	1.37057	0.0704366	19.4582	2.48541e-84	1.11145e-82
Snta1	638.706	2.0304	0.10438	19.4521	2.79855e-84	1.249e-82
Atp1a2	472.556	-2.23925	0.115286	-19.4234	4.89073e-84	2.17841e-82
Gys1	1704.65	-1.72349	0.0889	-19.3869	9.96551e-84	4.43001e-82
Trim12c	515.938	2.73452	0.141108	19.379	1.1609e-83	5.15041e-82
Galnt3	4588.47	-1.18266	0.0611336	-19.3455	2.2237e-83	9.84612e-82
Atp2a2	11793.8	-0.883095	0.0457869	-19.2871	6.89716e-83	3.04792e-81
Itm2c	1477.18	1.4214	0.0737243	19.2799	7.91673e-83	3.49161e-81
Spred1	2720.54	-1.20587	0.062625	-19.2555	1.26965e-82	5.5887e-81
Nhs	470.943	2.75148	0.143101	19.2275	2.18045e-82	9.57905e-81
Kras	7142.5	-0.870674	0.0452928	-19.2233	2.36478e-82	1.03685e-80
Slc7a1	3685.17	-1.33385	0.0694109	-19.2167	2.68233e-82	1.17379e-80
Sptbn2	614.752	2.04116	0.106297	19.2024	3.53284e-82	1.54297e-80
Plac8	4518.32	-1.05622	0.0550519	-19.186	4.8476e-82	2.11308e-80
Gm3320	771.006	-1.89438	0.0991257	-19.1109	2.04799e-81	8.90996e-80
Gpcpd1	1077.01	1.59513	0.0835844	19.084	3.4274e-81	1.48824e-79
Cracr2a	981.177	1.68538	0.0883182	19.0831	3.49e-81	1.51249e-79
Itgb6	835.368	2.04659	0.107348	19.065	4.9353e-81	2.13473e-79
Fem1c	3839.92	1.09743	0.0575777	19.06	5.43255e-81	2.34529e-79
Ifngr2	3516.73	1.26863	0.0667172	19.015	1.28057e-80	5.51776e-79
Rasgef1b	3281.43	1.17831	0.0620231	18.9979	1.77547e-80	7.63555e-79
Gpsm2	1536.72	-1.22138	0.0644364	-18.9549	4.02555e-80	1.72791e-78
Chd3	4385.95	1.02546	0.0541402	18.9409	5.25371e-80	2.25077e-78
Tspan32	346.456	5.10509	0.269612	18.935	5.87477e-80	2.51205e-78
Clcn5	2466.23	1.55039	0.081906	18.9288	6.59971e-80	2.81667e-78
Rnf114	4041.67	1.01964	0.0538789	18.9247	7.14087e-80	3.04185e-78
Sh3bgrl	1849.11	1.22596	0.0648059	18.9174	8.19686e-80	3.48506e-78
Camsap2	1912.25	-1.47123	0.0777923	-18.9122	9.04337e-80	3.83771e-78
Hk1	5167.78	-1.30127	0.0688828	-18.8911	1.35093e-79	5.72209e-78
Creb3l1	322.871	-2.64018	0.140516	-18.7892	9.25787e-79	3.91394e-77
Ubald2	4393.77	-0.940672	0.0500709	-18.7868	9.68148e-79	4.08533e-77
Tcf12	4632.52	1.00588	0.053621	18.759	1.63334e-78	6.87933e-77
Zfp932	837.126	1.55322	0.0828129	18.7557	1.73853e-78	7.30866e-77
Dynll1	4110.9	-0.91621	0.0488673	-18.749	1.97435e-78	8.28454e-77
Ccdc71l	500.352	-1.96075	0.104584	-18.7481	2.00631e-78	8.40292e-77
Pls3	9149.72	0.983948	0.0527345	18.6585	1.07664e-77	4.50083e-76
Cast	3043.32	-1.33804	0.0717131	-18.6583	1.08166e-77	4.51341e-76
Slc40a1	533.355	2.44423	0.131016	18.656	1.12906e-77	4.70246e-76
Aig1	847.531	-1.85245	0.0993444	-18.6468	1.34106e-77	5.5751e-76
Aldh3b1	1048.95	1.50152	0.0806499	18.6178	2.3059e-77	9.56841e-76
Gm6166	263.366	-3.21764	0.173423	-18.5537	7.61077e-77	3.14649e-75
X4930500H12Rik	289.483	3.47785	0.187447	18.5538	7.60309e-77	3.14649e-75
Prss22	401.62	-2.64193	0.142443	-18.5472	8.58458e-77	3.54256e-75
Yipf6	3453.33	1.09456	0.0591846	18.4939	2.31108e-76	9.51954e-75
Gm20300	542.568	2.01063	0.108819	18.4768	3.17685e-76	1.30618e-74
Smim15	1566.32	-1.10985	0.0602361	-18.425	8.28525e-76	3.40029e-74
Napepld	1859.19	1.38527	0.0753011	18.3965	1.40239e-75	5.74494e-74
Gm9926	368.367	-2.5335	0.137755	-18.3913	1.54114e-75	6.30185e-74
Slc9a4	1066.76	1.69208	0.0920856	18.3751	2.07847e-75	8.48357e-74
Gm10157	2840.04	-0.960496	0.0522901	-18.3686	2.34373e-75	9.54888e-74
Spred2	1520.04	-1.41134	0.0768517	-18.3645	2.5286e-75	1.02834e-73
Tpm4	7634.6	-1.09549	0.0597402	-18.3375	4.15554e-75	1.68694e-73
Foxn3	2794.7	1.30191	0.0710447	18.3252	5.20649e-75	2.10976e-73
Zdhhc21	4032.35	-1.52228	0.0832559	-18.2844	1.10187e-74	4.4569e-73
Ehbp1l1	1613.03	-1.20771	0.0660742	-18.2781	1.23576e-74	4.98949e-73
Gm5559	685.089	-1.85447	0.101477	-18.2747	1.31559e-74	5.30228e-73
Cdc42ep1	3334.65	1.00346	0.054915	18.2729	1.36021e-74	5.47228e-73
Gm12033	686.177	-1.85406	0.101469	-18.2723	1.37637e-74	5.5274e-73
Sqor	3382.39	-1.0981	0.0601094	-18.2684	1.47779e-74	5.92408e-73
Tmprss11e	165.547	-4.50738	0.246925	-18.254	1.92182e-74	7.69037e-73
Eif1	10360.9	-0.902546	0.0494534	-18.2504	2.05275e-74	8.19966e-73
Klf10	707.308	-1.68002	0.0920654	-18.2481	2.14191e-74	8.54063e-73
Eml2	1018.08	-1.60304	0.0878692	-18.2434	2.33386e-74	9.28952e-73
Syne3	197.303	-3.07553	0.168615	-18.24	2.48569e-74	9.87634e-73
Cdca7	2935.03	1.08307	0.0594197	18.2275	3.12387e-74	1.23901e-72
Fgd4	903.654	1.82516	0.100365	18.1852	6.76045e-74	2.67664e-72
Srd5a1	1300.54	-1.46277	0.0804946	-18.1723	8.55936e-74	3.38291e-72
Baiap2l1	2243.81	-1.20584	0.0664435	-18.1484	1.32148e-73	5.21371e-72
Ywhag	7584.68	-0.985534	0.054305	-18.1481	1.32872e-73	5.23305e-72
Gch1	418.83	-2.13971	0.117941	-18.1423	1.47785e-73	5.8102e-72
Gm17938	981.763	-1.40258	0.0773156	-18.141	1.5119e-73	5.93369e-72
Gm10461	244.224	4.29599	0.236936	18.1315	1.79819e-73	7.04495e-72
Edn1	672.587	7.27939	0.401484	18.1312	1.80766e-73	7.06971e-72
Acsm3	1870.13	-1.21574	0.0670565	-18.1301	1.84317e-73	7.19606e-72
Ffar4	712.51	-1.68541	0.0930076	-18.1212	2.16648e-73	8.44365e-72
Itpripl2	763.465	-1.84843	0.102004	-18.1211	2.17362e-73	8.45677e-72
Pdlim4	480.814	2.42393	0.133777	18.1193	2.24603e-73	8.72339e-72
Mgat5	3443.78	-1.25834	0.0694747	-18.1122	2.55485e-73	9.90567e-72
Twsg1	2471.63	1.12824	0.062298	18.1104	2.63857e-73	1.02126e-71
Hax1	1916.27	-1.24645	0.0689196	-18.0856	4.1377e-73	1.59875e-71
Tor4a	1703.53	-1.224	0.067684	-18.084	4.25741e-73	1.64218e-71
Eci1	1429.29	1.48336	0.0820402	18.0808	4.51164e-73	1.73725e-71
Ctxn1	600.931	1.75394	0.0970185	18.0784	4.71428e-73	1.81217e-71
Rnf167	1137.54	1.37591	0.0761429	18.0701	5.483e-73	2.10406e-71
P4hb	31182.3	-0.905838	0.050142	-18.0655	5.96189e-73	2.28393e-71
Rorc	230.381	3.50322	0.194115	18.0472	8.30492e-73	3.1761e-71
Cdca8	1583.84	-1.28587	0.0712796	-18.0399	9.47581e-73	3.61773e-71
Gm30042	239.715	-2.70612	0.150183	-18.0188	1.38784e-72	5.28959e-71
Pax9	513.025	-1.71155	0.0950075	-18.0149	1.48864e-72	5.66416e-71
Aldh5a1	945.718	1.44376	0.0803269	17.9735	3.1402e-72	1.1928e-70
Snx1	5687.93	0.837747	0.0466931	17.9416	5.58587e-72	2.11819e-70
Dcxr	2567.21	1.33218	0.0743038	17.9288	7.02591e-72	2.65977e-70
Mcf2l	1662.77	1.31198	0.0732015	17.9229	7.81954e-72	2.95523e-70
Cwh43	746.868	-1.52184	0.0850342	-17.8968	1.24886e-71	4.71186e-70
Pik3ip1	354.234	2.56342	0.143369	17.8798	1.69377e-71	6.37978e-70
Rnase1	780.293	-1.50563	0.0842175	-17.8778	1.75522e-71	6.60015e-70
Scrn1	1801.52	1.38645	0.0775748	17.8725	1.93224e-71	7.25367e-70
Tnrc18	4270.03	1.47045	0.0824521	17.834	3.84637e-71	1.44152e-69
Cipc	1363.88	1.41769	0.07953	17.8259	4.45265e-71	1.66596e-69
Ank2	226.108	3.65977	0.205317	17.825	4.52e-71	1.68835e-69
Zftraf1	3223.83	0.925838	0.0519733	17.8137	5.53127e-71	2.06265e-69
Ptov1	2099.57	1.17623	0.0660427	17.8101	5.89849e-71	2.19594e-69
Gm11771	585.443	2.51078	0.140986	17.8087	6.05478e-71	2.25039e-69
Tmem59	7670.11	0.849679	0.0477348	17.8	7.06833e-71	2.62276e-69
Firre	1819.76	1.32128	0.0743326	17.7753	1.09894e-70	4.07098e-69
Fos	161.059	-4.14847	0.233722	-17.7496	1.73528e-70	6.41767e-69
Tmem106b	2194.63	1.1008	0.0620449	17.742	1.98746e-70	7.33823e-69
Phlda2	297.988	-3.38815	0.190971	-17.7416	1.99978e-70	7.3716e-69
App	23843.8	0.72419	0.040881	17.7146	3.23569e-70	1.19079e-68
Gna14	719.336	1.73649	0.0980322	17.7134	3.30281e-70	1.2135e-68
Notch1	544.096	2.61683	0.14784	17.7005	4.15783e-70	1.52515e-68
Tnfaip8	1046.05	-1.31393	0.0743213	-17.6791	6.078e-70	2.22586e-68
Tnfrsf23	999.813	-3.55214	0.200947	-17.677	6.31184e-70	2.30773e-68
Alkbh5	5962.18	-1.16729	0.0660715	-17.6671	7.51449e-70	2.74297e-68
Csf1	414.319	2.16163	0.122583	17.634	1.35137e-69	4.92481e-68
Sbspon	1505.79	1.2423	0.0704591	17.6314	1.41362e-69	5.14333e-68
Inpp5k	960.224	1.37775	0.0782998	17.5958	2.65444e-69	9.6423e-68
Nuak1	842.639	1.5919	0.0906959	17.552	5.74156e-69	2.08226e-67
Pdha1	10812.6	0.785335	0.044787	17.5349	7.75676e-69	2.80857e-67
Dse	152.866	-3.77004	0.215045	-17.5313	8.25901e-69	2.98561e-67
Cav1	188.489	-3.84582	0.2197	-17.5049	1.31471e-68	4.745e-67
Zbtb39	1002.04	1.63086	0.0931864	17.5011	1.40588e-68	5.06589e-67
Glis3	942.074	-1.87845	0.107374	-17.4945	1.57853e-68	5.67892e-67
Sema3c	11004.3	1.11125	0.0635472	17.487	1.7995e-68	6.46352e-67
Nbl1	1359.5	1.391	0.0795469	17.4866	1.81262e-68	6.50024e-67
Hmmr	1662.25	-1.10959	0.0634822	-17.4788	2.07983e-68	7.4466e-67
Phlda1	6867.84	-0.981485	0.0561852	-17.4688	2.47831e-68	8.85917e-67
Ahrr	363.076	-2.39928	0.137349	-17.4685	2.49067e-68	8.8892e-67
Ppm1h	333.033	2.75431	0.157785	17.4561	3.09589e-68	1.10317e-66
Lamb2	6156.75	0.948436	0.0544124	17.4305	4.84091e-68	1.72224e-66
Tbcd	2189.48	1.05948	0.0608407	17.414	6.45685e-68	2.29351e-66
Rad51	1386.62	-1.39924	0.0804932	-17.3833	1.10423e-67	3.91608e-66
H2bc21	609.82	1.81831	0.104708	17.3655	1.5052e-67	5.3297e-66
P2rx4	1477.8	-1.18986	0.0687274	-17.3127	3.77092e-67	1.33312e-65
Spire1	572.753	-1.78879	0.103442	-17.2926	5.34666e-67	1.88722e-65
Uchl3	1454.29	-1.24191	0.0719073	-17.2709	7.7879e-67	2.74459e-65
Dmpk	248.914	2.72412	0.15774	17.2696	7.96647e-67	2.80312e-65
Kcnk2	129.642	-4.78176	0.277483	-17.2326	1.5109e-66	5.30802e-65
Myo10	2598.6	1.21604	0.0705697	17.2318	1.53393e-66	5.3805e-65
Eif2s2	12943	-0.829644	0.0481805	-17.2195	1.89619e-66	6.64081e-65
Artn	182.653	-3.46797	0.201419	-17.2176	1.95791e-66	6.84627e-65
Nusap1	1819.07	-1.2015	0.0697854	-17.2171	1.97678e-66	6.9015e-65
Itpk1	587.225	-1.87055	0.108753	-17.2	2.6564e-66	9.25987e-65
Cdkn2d	580.784	-1.78406	0.103739	-17.1975	2.77196e-66	9.64773e-65
Iqsec1	1159.73	1.64837	0.0960175	17.1674	4.6543e-66	1.61741e-64
Acot1	1308.92	1.3638	0.079468	17.1617	5.13912e-66	1.78312e-64
Neurl3	2570.54	1.19648	0.069796	17.1425	7.14944e-66	2.47682e-64
Map3k21	1601	1.19559	0.0697985	17.1292	8.98755e-66	3.1088e-64
Gmnn	988.063	-1.24568	0.0728032	-17.1102	1.24622e-65	4.30406e-64
Cdk1	2849.3	-1.28169	0.0749107	-17.1095	1.26026e-65	4.34587e-64
Pvr	780.318	-2.00571	0.117232	-17.1089	1.27467e-65	4.3888e-64
Rab11fip1	4683.96	1.11906	0.0654771	17.0909	1.73502e-65	5.96471e-64
Prelid1	7439.59	-1.03164	0.0604002	-17.0801	2.08894e-65	7.17044e-64
Pccb	1051.58	1.36464	0.0799094	17.0773	2.18954e-65	7.50428e-64
Manf	2927.18	-1.02191	0.0599253	-17.0531	3.31416e-65	1.13414e-63
Ndnf	235.673	-3.38585	0.198574	-17.0509	3.44485e-65	1.17707e-63
Ero1a	4872.64	-3.40809	0.199892	-17.0497	3.51451e-65	1.19905e-63
Prc1	1783.35	-1.22693	0.0719946	-17.042	4.00599e-65	1.36465e-63
Bcas3	1001.01	1.53192	0.0899632	17.0283	5.06425e-65	1.72254e-63
Trim2	4409.35	1.17655	0.0691124	17.0237	5.47706e-65	1.86013e-63
Dll4	333.943	2.3702	0.139238	17.0226	5.58095e-65	1.89255e-63
Uts2	161.333	-6.17755	0.362988	-17.0186	5.97628e-65	2.02355e-63
Flt1	409.758	-2.17178	0.12764	-17.0149	6.37025e-65	2.1537e-63
Mars1	2543.95	-1.17893	0.0694027	-16.9868	1.02831e-64	3.47135e-63
Tpbg	1009.01	1.34708	0.0793135	16.9842	1.07449e-64	3.62179e-63
Gadd45a	265.386	-2.40082	0.141555	-16.9603	1.61439e-64	5.4335e-63
Galntl6	187.734	-3.79514	0.224051	-16.9387	2.33128e-64	7.83457e-63
Fkbp1a	4889.79	-0.88291	0.0521374	-16.9343	2.51261e-64	8.43134e-63
Rala	2363.04	-1.00894	0.0596271	-16.9208	3.1599e-64	1.05876e-62
Il1rn	247.428	-2.73744	0.162114	-16.8859	5.71291e-64	1.91131e-62
Cers6	8575.33	1.15743	0.0685497	16.8845	5.85017e-64	1.95432e-62
Zdhhc14	786.839	1.46966	0.0870538	16.8822	6.08208e-64	2.02878e-62
Gm5521	2082.95	-0.968996	0.0574501	-16.8667	7.90344e-64	2.63241e-62
Large1	1239.21	1.22725	0.0727752	16.8636	8.33202e-64	2.77104e-62
Ctsa	3287.44	0.91067	0.054017	16.8589	9.01999e-64	2.99541e-62
Ccnd3	1382.52	-1.20208	0.071306	-16.858	9.1651e-64	3.0391e-62
Fam111a	1526.17	-1.27855	0.075847	-16.8569	9.33293e-64	3.09019e-62
Klhl24	1722.83	2.88437	0.171166	16.8513	1.02672e-63	3.39452e-62
Gm5237	1590.93	-1.42666	0.0847894	-16.8259	1.57551e-63	5.20127e-62
Tecpr1	3025.74	-0.947132	0.0562965	-16.824	1.62819e-63	5.36728e-62
Aurka	1748.38	-1.35631	0.0806351	-16.8204	1.7311e-63	5.69815e-62
Ndrg2	693.488	-2.20644	0.131181	-16.8198	1.74719e-63	5.7427e-62
Psd3	1122.77	1.93401	0.115079	16.8059	2.21105e-63	7.2567e-62
Cenpa	1689.02	-1.06268	0.0632678	-16.7966	2.5863e-63	8.47591e-62
Slc7a11	6671.82	-0.904488	0.0538848	-16.7856	3.11053e-63	1.0179e-61
Map2k1	3424.36	-1.31625	0.0784456	-16.7792	3.46696e-63	1.13289e-61
Ogfr	2424.64	0.929041	0.0553723	16.7781	3.53115e-63	1.15219e-61
Gm38409	212.433	4.58032	0.273042	16.7751	3.70953e-63	1.20864e-61
Emp2	6141.79	-1.13366	0.0675817	-16.7746	3.74364e-63	1.21799e-61
Galk1	1294.68	-1.21969	0.0727236	-16.7715	3.94151e-63	1.28051e-61
Arf6	5916.71	-0.735213	0.0438647	-16.7609	4.71315e-63	1.52898e-61
Steap1	264.336	-2.66097	0.158815	-16.7552	5.18749e-63	1.68043e-61
Bcl7a	822.06	1.47477	0.0880618	16.747	5.95861e-63	1.92745e-61
Clec2f	558	-1.90204	0.113607	-16.7422	6.45271e-63	2.08427e-61
Gm3571	2567.78	-1.14258	0.0682556	-16.7397	6.7346e-63	2.1722e-61
Arfgap3	3302.05	1.12106	0.0669957	16.7333	7.49256e-63	2.41321e-61
Dkk2	572.408	2.11318	0.126288	16.733	7.5324e-63	2.42256e-61
Etfbkmt	276.059	2.7067	0.161789	16.7298	7.94459e-63	2.55148e-61
Vstm5	261.228	-2.41253	0.144216	-16.7286	8.11007e-63	2.6009e-61
Gm6939	286.897	4.37936	0.261944	16.7187	9.58044e-63	3.06806e-61
Npepl1	4390.77	1.18298	0.0708256	16.7027	1.25161e-62	4.00248e-61
Acnat1	700.061	1.72726	0.103518	16.6856	1.66734e-62	5.32433e-61
Mall	959.62	-1.48515	0.0890785	-16.6723	2.0825e-62	6.64063e-61
Rnf208	337.772	-2.16616	0.13009	-16.6513	2.96015e-62	9.42588e-61
Jag2	1678.33	-1.36894	0.0822441	-16.6448	3.30047e-62	1.04947e-60
AI506816	6706.29	-0.948781	0.0570184	-16.6399	3.5807e-62	1.13696e-60
Rasa3	623.316	-1.47488	0.0886806	-16.6314	4.13125e-62	1.30992e-60
Tm9sf3	23890.9	0.613935	0.0369237	16.6271	4.43264e-62	1.4035e-60
Kirrel3	467.222	-1.9186	0.115441	-16.6198	5.01051e-62	1.58424e-60
Nfe2l3	610.212	1.84785	0.111223	16.614	5.52199e-62	1.7435e-60
Sel1l	6419.94	0.837261	0.0504176	16.6065	6.25331e-62	1.97164e-60
Slc12a2	7742.55	-0.889658	0.0536631	-16.5786	9.95626e-62	3.13476e-60
Gm6665	521.777	1.7158	0.1035	16.5779	1.00756e-61	3.1679e-60
Incenp	2068.32	-1.05416	0.0636075	-16.5729	1.09346e-61	3.43315e-60
Casp8	1947.44	-1.06222	0.0641396	-16.5611	1.33239e-61	4.17749e-60
Pcmtd2	1190.27	1.25701	0.0759195	16.5571	1.42305e-61	4.45551e-60
Slc36a1	935.624	1.37177	0.0829288	16.5415	1.84389e-61	5.76509e-60
Golga7b	224.691	4.61373	0.279031	16.5348	2.05975e-61	6.43105e-60
Sash1	1929.59	1.27794	0.0773226	16.5274	2.32869e-61	7.26065e-60
Cuedc1	388.327	2.08421	0.126334	16.4977	3.81224e-61	1.18698e-59
Asb13	515.632	1.89925	0.115126	16.4972	3.84556e-61	1.19569e-59
Nek6	1019.47	-1.34115	0.0813837	-16.4793	5.16629e-61	1.60412e-59
Mid1	1119.76	1.22028	0.0740569	16.4776	5.31339e-61	1.64752e-59
Lrig1	8251.28	0.945583	0.0573908	16.4762	5.43943e-61	1.68427e-59
Pcyox1l	948.85	1.49882	0.0909942	16.4716	5.86976e-61	1.81502e-59
Cstpp1	608.354	1.73514	0.105355	16.4694	6.08664e-61	1.87949e-59
Prkar2b	525.954	-1.76548	0.107242	-16.4626	6.80898e-61	2.09965e-59
Scp2	3745.87	0.961483	0.0584404	16.4524	8.06368e-61	2.48315e-59
Fam107b	2826.92	-1.13511	0.0689942	-16.4522	8.0813e-61	2.48517e-59
Slc7a4	488.939	1.85536	0.112811	16.4467	8.8623e-61	2.72161e-59
Cux1	3246.06	0.959016	0.0583727	16.4292	1.18213e-60	3.62535e-59
Ciart	193.394	-2.78829	0.169911	-16.4103	1.61391e-60	4.9428e-59
Gm8483	2220.89	-1.38826	0.0846052	-16.4087	1.65634e-60	5.06582e-59
Styk1	621.224	-1.63078	0.0994626	-16.3959	2.04519e-60	6.24661e-59
Nptx1	680.905	1.76418	0.107604	16.3951	2.07286e-60	6.3225e-59
Dock4	1059.76	-1.40273	0.0857071	-16.3665	3.31562e-60	1.00994e-58
Serpine1	184.584	-6.10642	0.373231	-16.361	3.63204e-60	1.10482e-58
Cyp2f2	1990.16	10.6096	0.648516	16.3598	3.70606e-60	1.12581e-58
Rabgap1l	2607.51	1.23201	0.0753103	16.3591	3.74527e-60	1.13618e-58
Ivd	1614.08	1.29506	0.079168	16.3583	3.79441e-60	1.14954e-58
Il17re	352.366	2.3677	0.144746	16.3576	3.83749e-60	1.16102e-58
Sesn3	4764.17	1.17783	0.0720297	16.352	4.20618e-60	1.27086e-58
Racgap1	3050.69	-0.939067	0.0574402	-16.3486	4.45051e-60	1.34287e-58
Tmem176a	1058.13	1.53743	0.0940963	16.3389	5.21824e-60	1.57241e-58
Lss	1762.74	-1.18758	0.0728271	-16.3068	8.83046e-60	2.6573e-58
Lrpap1	1344.61	1.12534	0.0690113	16.3066	8.85577e-60	2.6578e-58
X9330162012Rik	214.484	3.30571	0.202721	16.3067	8.84573e-60	2.6578e-58
Tubb5	17978.4	-1.0573	0.064847	-16.3045	9.17092e-60	2.7487e-58
Eif3c	12152.4	-0.853194	0.0523654	-16.2931	1.10491e-59	3.30723e-58
Enah	350.353	2.16477	0.132896	16.2892	1.17843e-59	3.52257e-58
B3gnt3	5429.29	-0.983196	0.0605039	-16.2501	2.22961e-59	6.65592e-58
Ggact	702.517	1.46719	0.0903081	16.2465	2.36517e-59	7.05121e-58
Tmprss6	552.041	7.95682	0.489939	16.2404	2.61106e-59	7.77395e-58
Zdhhc9	2549.2	1.02205	0.0630342	16.2143	3.99884e-59	1.18901e-57
Pgap1	5294.84	-1.42663	0.0880359	-16.2051	4.64357e-59	1.37888e-57
Hmgcr	4444.88	-0.970607	0.0599773	-16.1829	6.65848e-59	1.97459e-57
Egr1	183.194	-3.06964	0.189875	-16.1667	8.6674e-59	2.56695e-57
Ctsl	3350.04	-0.947039	0.0585971	-16.1619	9.36424e-59	2.76967e-57
Mxd1	983.014	-1.8931	0.117188	-16.1544	1.05763e-58	3.12405e-57
Slc25a45	360.408	2.1436	0.132749	16.1478	1.17685e-58	3.47164e-57
Siah2	374.106	-1.84534	0.114337	-16.1395	1.34693e-58	3.96814e-57
Sypl1	4459.84	0.898084	0.0556716	16.1318	1.52445e-58	4.48524e-57
Egln1	3450.14	-1.45386	0.0901561	-16.126	1.67563e-58	4.92358e-57
Cdk3	307.631	-2.15447	0.133622	-16.1236	1.7408e-58	5.10839e-57
Agt	196.94	4.44748	0.275866	16.1219	1.79025e-58	5.24664e-57
Shc1	2073.79	-0.924932	0.0574025	-16.1131	2.06425e-58	6.04176e-57
Reps2	809.314	1.6842	0.104658	16.0924	2.88273e-58	8.42634e-57
Gm5855	3251.82	-1.39781	0.0869017	-16.085	3.25077e-58	9.48978e-57
Arhgef26	863.232	1.48103	0.0921138	16.0783	3.62246e-58	1.05611e-56
Socs3	476.545	-2.07019	0.128788	-16.0744	3.85593e-58	1.12272e-56
Klra4	121.578	-4.97019	0.309206	-16.074	3.87945e-58	1.12811e-56
X4930461G14Rik	1225.48	-1.30906	0.0814723	-16.0675	4.31151e-58	1.25212e-56
Wnk4	535.307	1.82833	0.11385	16.0591	4.93617e-58	1.43168e-56
Fam162a	1222.52	-1.74547	0.108751	-16.0501	5.70488e-58	1.6525e-56
Gm14270	1285.41	-1.21588	0.0757943	-16.0418	6.52738e-58	1.88831e-56
Limk2	3605.44	0.997874	0.0622273	16.036	7.16682e-58	2.07063e-56
Card19	888.35	-1.34741	0.0840388	-16.0332	7.49124e-58	2.16158e-56
Eaf1	2681.7	-0.928801	0.0579455	-16.0289	8.03138e-58	2.31446e-56
Lgals12	1037.55	3.14376	0.196354	16.0107	1.07647e-57	3.09816e-56
Myo6	2549.93	1.26977	0.0794669	15.9786	1.80237e-57	5.18073e-56
Vegfa	2854.25	-4.17025	0.261058	-15.9744	1.92625e-57	5.52972e-56
Prkcz	1114.36	1.27118	0.0798656	15.9165	4.86984e-57	1.39549e-55
Ghitm	6858.97	-0.681877	0.0428411	-15.9164	4.87356e-57	1.39549e-55
Sik1	623.702	1.82382	0.114752	15.8935	7.02852e-57	2.00998e-55
Brpf3	563.86	1.59589	0.100426	15.8913	7.28232e-57	2.07991e-55
Parva	4217.2	0.831555	0.0523351	15.889	7.54653e-57	2.15263e-55
Gm14925	434.226	-2.19825	0.138503	-15.8715	9.9764e-57	2.84214e-55
Grhpr	995.219	-1.46523	0.0924554	-15.848	1.45164e-56	4.13028e-55
Gm10076	12016.7	-0.794562	0.0501642	-15.8392	1.66888e-56	4.74236e-55
Rhob	5233.11	-1.20961	0.0763706	-15.8387	1.68232e-56	4.77452e-55
Dapk2	389.568	2.09319	0.132261	15.8262	2.05331e-56	5.82003e-55
Ndufa8	3714.87	0.963457	0.0609462	15.8083	2.72699e-56	7.71984e-55
Rnf130	4528.87	-0.9057	0.0573334	-15.7971	3.25927e-56	9.21504e-55
Slco2a1	450.483	-2.09902	0.132955	-15.7875	3.79326e-56	1.07113e-54
Hacd3	3308.45	0.923165	0.0584768	15.7869	3.83177e-56	1.08064e-54
Trpv4	859.109	1.41483	0.0896324	15.7848	3.95601e-56	1.11429e-54
Pbk	1364.94	-1.20853	0.0766363	-15.7697	5.03164e-56	1.41548e-54
Capn9	231.663	3.28855	0.208552	15.7685	5.12668e-56	1.44041e-54
Smim3	1660.2	-0.961408	0.0609941	-15.7623	5.65295e-56	1.58629e-54
Sphk1	1284.78	1.45092	0.0920618	15.7602	5.84194e-56	1.63728e-54
Nampt	3165.69	-1.11408	0.0707009	-15.7576	6.08564e-56	1.70345e-54
Fundc1	1343.81	1.20887	0.0767519	15.7503	6.83175e-56	1.90991e-54
Hsp90b1	10791.5	-0.86392	0.0548694	-15.745	7.43e-56	2.07458e-54
Btbd2	1218.4	1.09887	0.0698498	15.7319	9.13888e-56	2.54856e-54
Pcmtd1	1589.58	0.99796	0.0634781	15.7213	1.08016e-55	3.00851e-54
Sun2	2307.15	1.21933	0.0775724	15.7186	1.12823e-55	3.13849e-54
Rrm2	2796.77	-1.2659	0.0805508	-15.7156	1.18292e-55	3.28654e-54
Rpl41	17197.6	-0.768185	0.0488947	-15.711	1.27112e-55	3.52723e-54
Tacc3	2959.26	-1.10459	0.0704347	-15.6824	1.99449e-55	5.52768e-54
Dcaf11	1852.6	0.925658	0.0590438	15.6775	2.15636e-55	5.96894e-54
Creb5	160.358	-3.38235	0.215772	-15.6756	2.22058e-55	6.13159e-54
Cyrib	2333.48	-0.821557	0.0524097	-15.6756	2.21944e-55	6.13159e-54
Adtrp	409.475	2.11407	0.13495	15.6656	2.60061e-55	7.17213e-54
Gm14325	718.501	1.4455	0.0922755	15.665	2.62332e-55	7.22588e-54
Me2	3327.4	-0.984216	0.062975	-15.6287	4.64352e-55	1.27748e-53
Gm16378	2490.85	-0.980008	0.0627376	-15.6207	5.2601e-55	1.44534e-53
Fzd6	1633.08	1.03313	0.0661983	15.6066	6.56443e-55	1.80153e-53
Polr3b	1227.2	1.14517	0.0734062	15.6004	7.22837e-55	1.98132e-53
Ddit4	3366.95	-1.19225	0.0765226	-15.5804	9.88969e-55	2.70748e-53
Mras	913.864	1.32971	0.0853646	15.5768	1.04601e-54	2.86014e-53
Fdx1	1211.93	-1.10053	0.0706943	-15.5674	1.21151e-54	3.30866e-53
Dock5	1483.35	-1.49452	0.0961505	-15.5435	1.76026e-54	4.80147e-53
Myo7b	1226.19	-1.13666	0.0731445	-15.5399	1.86222e-54	5.07342e-53
Nfil3	190.843	-2.54885	0.164044	-15.5376	1.93065e-54	5.25347e-53
Gstm1	5394.74	1.36663	0.0880451	15.5219	2.46554e-54	6.70084e-53
X0610040J01Rik	3391.7	0.816149	0.0526875	15.4904	4.02893e-54	1.09366e-52
Yes1	2928.49	1.02925	0.066452	15.4887	4.13844e-54	1.12203e-52
Cp	566.454	2.26371	0.146292	15.4739	5.20558e-54	1.40965e-52
Zwint	1817.31	-1.04712	0.067677	-15.4724	5.33021e-54	1.44166e-52
Ablim1	10347.1	0.787233	0.0508937	15.4682	5.68905e-54	1.53687e-52
Nr4a1	259.836	-2.26666	0.14662	-15.4595	6.51414e-54	1.75764e-52
Fxyd5	107.822	-4.69935	0.30409	-15.4538	7.11086e-54	1.91635e-52
Pigh	466.803	1.88001	0.121825	15.432	9.96955e-54	2.68353e-52
Fam83h	2204.63	-0.938277	0.0608427	-15.4214	1.17596e-53	3.16158e-52
Actb	54096.9	-0.712297	0.0462656	-15.3958	1.74581e-53	4.68801e-52
Paqr4	720.725	-1.29425	0.0841086	-15.3879	1.9734e-53	5.29281e-52
Ext1	1143.62	1.26512	0.0822617	15.3792	2.25638e-53	6.04456e-52
Cacna2d1	539.515	-1.74888	0.113733	-15.377	2.33572e-53	6.24965e-52
Hpse	1090.6	-1.23819	0.0805979	-15.3625	2.91875e-53	7.80035e-52
Cyp1b1	1125.22	3.16137	0.205805	15.361	2.98892e-53	7.97839e-52
X2810404F17Rik	157.682	4.89243	0.318651	15.3536	3.35239e-53	8.93799e-52
Itgb4	6783.57	-0.967134	0.0630234	-15.3456	3.78894e-53	1.00899e-51
Tmem260	561.89	1.62988	0.106248	15.3404	4.10626e-53	1.0922e-51
Ccnb1	2089.64	-1.12936	0.0736362	-15.337	4.32682e-53	1.1495e-51
Cbr2	2526.55	2.6356	0.171857	15.336	4.39564e-53	1.1664e-51
Rtn4	5458.28	-0.859298	0.0560323	-15.3357	4.4122e-53	1.16941e-51
Acox3	847.948	1.36826	0.0892367	15.333	4.60509e-53	1.2191e-51
Akr1b8	186.597	-2.66485	0.174152	-15.3018	7.43183e-53	1.9651e-51
Cx3cl1	742.155	1.75636	0.11496	15.2781	1.07001e-52	2.82597e-51
Itprid2	2183.7	-1.00869	0.0660453	-15.2727	1.1634e-52	3.069e-51
Uhrf1	2286.76	-1.21826	0.0797884	-15.2687	1.23633e-52	3.25756e-51
Map4k3	1683.47	1.07875	0.0706639	15.266	1.28915e-52	3.39274e-51
Mt1	5639.94	1.02508	0.067176	15.2597	1.41945e-52	3.73128e-51
Il4ra	1415.6	-1.02625	0.0673456	-15.2386	1.95944e-52	5.14474e-51
Ypel3	1011.5	1.36203	0.0893916	15.2367	2.01939e-52	5.29594e-51
Abtb1	411.022	1.83251	0.120358	15.2255	2.39464e-52	6.27272e-51
Fam171b	272.162	2.35775	0.154864	15.2246	2.42829e-52	6.35345e-51
Man2b1	2562.56	0.965577	0.0634375	15.2209	2.56901e-52	6.71381e-51
Slc25a1	2459.31	-0.961401	0.0632268	-15.2056	3.24702e-52	8.47586e-51
Sptssb	373.493	2.16717	0.142552	15.2026	3.39733e-52	8.85793e-51
Slc3a2	7381.5	-0.801629	0.0527856	-15.1865	4.34456e-52	1.13145e-50
Enho	245.749	5.76415	0.379959	15.1704	5.55118e-52	1.44401e-50
Pcdh19	315.173	2.63092	0.173566	15.158	6.70473e-52	1.74207e-50
Zdhhc18	1097.17	-1.21136	0.0800783	-15.1272	1.07145e-51	2.7807e-50
Map3k13	138.01	4.1198	0.272463	15.1206	1.18464e-51	3.0709e-50
Esd	3741.71	-1.07108	0.0708566	-15.1162	1.26697e-51	3.28052e-50
Gm7367	2427.25	-0.92485	0.0611885	-15.1148	1.29411e-51	3.34693e-50
Gm14418	857.623	1.38927	0.0919655	15.1064	1.46923e-51	3.79549e-50
Gadd45g	688.273	1.40718	0.0931667	15.1038	1.52757e-51	3.94165e-50
Slc39a14	1061.1	-1.26448	0.083743	-15.0995	1.63104e-51	4.20381e-50
Fam110c	516.512	-1.72623	0.114334	-15.0981	1.66583e-51	4.28855e-50
Tdrd12	264.78	2.56989	0.170261	15.0938	1.7777e-51	4.57132e-50
Runx3	2601.76	1.01656	0.0673588	15.0917	1.83706e-51	4.71856e-50
Itpr2	434.064	-2.18772	0.145095	-15.0778	2.2668e-51	5.81571e-50
Lrrc59	6925.17	-0.934177	0.0621106	-15.0405	3.98276e-51	1.02065e-49
Hdac9	134.106	-3.4879	0.231915	-15.0396	4.04247e-51	1.03477e-49
Eef1g	21887.8	-0.675444	0.0449138	-15.0387	4.09744e-51	1.04765e-49
Gm13394	392.848	-1.83753	0.122208	-15.0361	4.26216e-51	1.08852e-49
Sfi1	449.37	1.85285	0.123252	15.0331	4.45747e-51	1.13711e-49
Raph1	1113.98	-1.78499	0.11874	-15.0328	4.47387e-51	1.14e-49
Entpd3	1812.52	-0.988222	0.0658133	-15.0155	5.80925e-51	1.47859e-49
Bcl3	482.269	-1.52236	0.101389	-15.015	5.85648e-51	1.48893e-49
Cdca4	1112.48	-1.14654	0.0763647	-15.014	5.94136e-51	1.5088e-49
B4galt1	3777.7	-0.817851	0.0545147	-15.0024	7.08248e-51	1.79655e-49
Smim29	303.018	-1.99256	0.13282	-15.002	7.12485e-51	1.80526e-49
Cltb	4012.08	-0.837867	0.0558721	-14.9962	7.77943e-51	1.96889e-49
Cldn6	2945.27	-1.17314	0.0782454	-14.9931	8.14619e-51	2.05939e-49
Ube2e2	1225.43	1.05354	0.0702688	14.993	8.16022e-51	2.06062e-49
Eif4a.ps4	25136.1	-0.619016	0.0413102	-14.9846	9.25712e-51	2.33236e-49
Vamp2	1015.7	1.18328	0.0789661	14.9847	9.24799e-51	2.33236e-49
Zkscan3	973.007	1.13039	0.0754512	14.9817	9.67233e-51	2.43424e-49
Ppp1r14d	185.172	3.97989	0.265804	14.973	1.1016e-50	2.76931e-49
Cdr2l	1141.86	-1.08716	0.0726168	-14.9711	1.13398e-50	2.84751e-49
Slc9a9	381.819	1.96936	0.131678	14.9559	1.42524e-50	3.5749e-49
Rassf9	1551.05	1.05885	0.0708135	14.9527	1.4956e-50	3.74718e-49
Ncapg	1134.87	-1.04982	0.0702802	-14.9376	1.87524e-50	4.69312e-49
Midn	2699.96	-0.942532	0.0631002	-14.9371	1.8908e-50	4.72679e-49
Tbx3	923.576	1.48326	0.0994103	14.9206	2.42176e-50	6.0474e-49
Tmem132a	536.325	1.55932	0.104523	14.9184	2.50069e-50	6.23756e-49
Wnk2	2047.17	1.0724	0.0719628	14.9022	3.18875e-50	7.94497e-49
St3gal4	2471.5	-1.18938	0.0798716	-14.8911	3.76363e-50	9.36694e-49
Spidr	381.169	-1.77085	0.118978	-14.8839	4.19198e-50	1.04215e-48
Trp53inp2	4045.69	1.16452	0.0782455	14.883	4.25318e-50	1.05619e-48
Sox13	1410.2	-1.14466	0.0769254	-14.8801	4.43901e-50	1.10112e-48
Gm10384	134.722	4.30421	0.289334	14.8763	4.69939e-50	1.16442e-48
Pdzrn3	172.652	4.5947	0.308881	14.8753	4.76654e-50	1.17976e-48
Prdx6	8710.11	0.739935	0.0497535	14.872	5.00811e-50	1.23818e-48
Higd1a	2608.7	-2.1271	0.143097	-14.8647	5.58523e-50	1.37935e-48
Hpgd	296.319	6.68474	0.450307	14.8449	7.51037e-50	1.85275e-48
Sox5	234.445	2.65495	0.178923	14.8385	8.25797e-50	2.03494e-48
Tchh	1095.18	1.39029	0.0936991	14.8378	8.3436e-50	2.05379e-48
Nsmf	1899.21	0.875166	0.0589971	14.834	8.82592e-50	2.17013e-48
Rnf126	1770.96	-0.939839	0.0633686	-14.8313	9.19521e-50	2.25846e-48
Tspan12	8003.46	0.654998	0.0441718	14.8284	9.59772e-50	2.35475e-48
Nipal1	255.342	-2.11181	0.142427	-14.8273	9.7641e-50	2.39295e-48
Ifrd1	2073.18	-0.981948	0.066278	-14.8156	1.16162e-49	2.84374e-48
Phc2	4114.72	-0.783867	0.0529097	-14.8152	1.1687e-49	2.85798e-48
Ints4	1747.67	1.03472	0.0698438	14.8147	1.17655e-49	2.87405e-48
Mapk6	5585.45	-0.732668	0.0494675	-14.8111	1.242e-49	3.03061e-48
Gm10177	1803.74	-0.955717	0.0645532	-14.8051	1.35796e-49	3.30997e-48
Plpp6	1062.39	1.0607	0.0717193	14.7896	1.70944e-49	4.16218e-48
Ier2	1374.01	-0.985161	0.0666614	-14.7786	2.01358e-49	4.89738e-48
Ostf1	2531.95	-0.994018	0.0673139	-14.7669	2.39478e-49	5.81823e-48
Mfsd1	2117.92	0.961378	0.0651102	14.7654	2.44914e-49	5.94386e-48
Evx1	472.775	1.59482	0.108026	14.7633	2.5248e-49	6.12086e-48
Samd9l	300.355	3.17348	0.214974	14.7622	2.5688e-49	6.22081e-48
Hecw2	188.618	5.67426	0.384628	14.7526	2.96139e-49	7.16382e-48
B4galt6	3007.41	-0.800225	0.0542584	-14.7484	3.15027e-49	7.61254e-48
Sec61g	1826.95	-0.945756	0.0642713	-14.7151	5.16033e-49	1.24564e-47
Tiparp	599.079	-1.93404	0.131437	-14.7146	5.19247e-49	1.25205e-47
Antxr2	775.347	-1.29572	0.0881685	-14.6959	6.8469e-49	1.64921e-47
Usp14	2799.99	-0.786656	0.0535333	-14.6947	6.96949e-49	1.67693e-47
Xbp1	4676.5	-0.687453	0.0467852	-14.6938	7.06317e-49	1.69766e-47
Tm9sf4	2778.75	0.772542	0.0525845	14.6914	7.31349e-49	1.75594e-47
Arhgap45	1028.34	-1.1709	0.0798509	-14.6636	1.10321e-48	2.64593e-47
Lrp8	664.166	-1.51725	0.103598	-14.6456	1.43779e-48	3.4447e-47
Gm16136	488.888	1.68347	0.114988	14.6404	1.55257e-48	3.71575e-47
Kansl1	1760.81	0.958128	0.0654788	14.6327	1.73871e-48	4.15679e-47
Zfp697	292.606	-1.93001	0.131914	-14.6309	1.78509e-48	4.26314e-47
Dynll2	4648.1	0.830063	0.0567633	14.6232	1.99674e-48	4.76354e-47
Gm7809	1330.77	-1.08483	0.0742026	-14.6199	2.09667e-48	4.99662e-47
Zfp185	1816.58	1.02421	0.0700675	14.6175	2.17254e-48	5.17195e-47
Plek2	481.383	-1.52634	0.104562	-14.5975	2.91347e-48	6.92844e-47
C1galt1	4634.72	-0.879683	0.0602773	-14.5939	3.07026e-48	7.29358e-47
Bcat2	2569.54	0.927402	0.0635632	14.5902	3.24051e-48	7.68988e-47
Mindy3	1774.32	-0.89101	0.0611179	-14.5785	3.84624e-48	9.11766e-47
Sidt2	2848.6	0.795682	0.0545886	14.576	3.9931e-48	9.45581e-47
H2.T5	921.508	1.41615	0.0971928	14.5706	4.32362e-48	1.02277e-46
Tmc4	3298.93	0.916531	0.0629106	14.5688	4.43762e-48	1.04863e-46
Trp53inp1	1138.9	1.57372	0.10804	14.5661	4.61804e-48	1.09012e-46
Prickle1	997.569	1.20751	0.0829127	14.5636	4.78719e-48	1.12886e-46
Xpo6	3025.09	0.90593	0.062211	14.5622	4.88586e-48	1.15092e-46
Zfand2a	913.475	-1.16097	0.0799106	-14.5283	8.01441e-48	1.88591e-46
Scarb1	1664.49	-0.893781	0.0615515	-14.5209	8.93737e-48	2.10089e-46
Ptprz1	101.797	-4.41417	0.304903	-14.4773	1.68514e-47	3.95709e-46
Pdcd1lg2	103.551	-4.67176	0.322878	-14.4691	1.89876e-47	4.45404e-46
Gsn	6973.01	0.839311	0.0580078	14.4689	1.90364e-47	4.46083e-46
Epc1	961.519	1.27836	0.0884415	14.4543	2.35502e-47	5.51282e-46
Tpi.rs10	533.817	-1.83278	0.126824	-14.4514	2.45769e-47	5.74716e-46
Prkci	2309.27	0.844567	0.0584818	14.4415	2.83456e-47	6.62154e-46
Zfp266	1497.12	1.08362	0.0750379	14.4409	2.85888e-47	6.67141e-46
Arpc1b	11345.6	-0.674249	0.0467712	-14.4159	4.11089e-47	9.58311e-46
Rsrp1	1494.28	1.47183	0.1021	14.4155	4.13181e-47	9.62188e-46
Gpr107	2731.73	0.825647	0.0573521	14.3961	5.47367e-47	1.27335e-45
Dync1i1	923.05	-1.58182	0.109884	-14.3953	5.53725e-47	1.28681e-45
Tead4	504.641	-1.52629	0.106076	-14.3886	6.10172e-47	1.41652e-45
Slc17a9	887.535	-1.16057	0.080679	-14.385	6.42447e-47	1.48991e-45
Usp20	831.575	1.13093	0.0786694	14.3758	7.3441e-47	1.70142e-45
Scai	334.568	1.82914	0.127379	14.3598	9.24827e-47	2.14036e-45
Plch2	371.38	2.06911	0.144113	14.3575	9.56056e-47	2.21035e-45
Gm44705	2132.33	-0.960387	0.0669143	-14.3525	1.0276e-46	2.3733e-45
Rab9	1266.26	0.999912	0.0696793	14.3502	1.06235e-46	2.45104e-45
Gm9843	11916	-0.660579	0.0460573	-14.3426	1.18595e-46	2.73342e-45
Fmnl3	889.71	-1.14968	0.0801704	-14.3404	1.22321e-46	2.81639e-45
X2900026A02Rik	3838.05	0.814446	0.0568132	14.3355	1.3128e-46	3.01958e-45
Kdsr	676.279	1.49226	0.104136	14.33	1.42169e-46	3.26668e-45
Phyh	822.098	1.20507	0.0840979	14.3294	1.4329e-46	3.28908e-45
Vdac1	9811.83	-0.674103	0.0471019	-14.3116	1.85195e-46	4.24662e-45
Fau	11859.7	-0.660731	0.0461851	-14.3062	2.00296e-46	4.5882e-45
Rusc2	234.685	-2.12937	0.148846	-14.3058	2.0124e-46	4.60514e-45
Map4	4706.01	-1.05153	0.0735168	-14.3033	2.0875e-46	4.77213e-45
Gm8767	983.641	-1.54487	0.1081	-14.2911	2.48578e-46	5.67683e-45
Srsf6	5816.14	0.880187	0.0615946	14.29	2.52606e-46	5.76296e-45
Ldb1	2100.93	0.901293	0.0631306	14.2766	3.06061e-46	6.9754e-45
Gm6900	1624.94	-0.979955	0.0686776	-14.2689	3.41791e-46	7.78182e-45
Klc4	1268.14	1.14468	0.0803154	14.2523	4.33545e-46	9.86084e-45
Cep170	362.019	-1.9489	0.136752	-14.2513	4.399e-46	9.99526e-45
Mgp	128.133	5.19109	0.364269	14.2507	4.43929e-46	1.00766e-44
X5430425K12Rik	96.1449	-4.0808	0.286528	-14.2423	5.0086e-46	1.13574e-44
Gm4366	16414.8	-0.666576	0.0468206	-14.2368	5.41567e-46	1.22681e-44
Gm7556	760.218	-1.70118	0.119502	-14.2356	5.50575e-46	1.24595e-44
Cldn23	243.301	2.35898	0.165787	14.2289	6.06116e-46	1.37026e-44
Gm5844	10975.6	-0.582788	0.0409835	-14.2201	6.87878e-46	1.55354e-44
Gm6652	216.356	2.31593	0.162925	14.2147	7.42995e-46	1.67633e-44
Wnt5b	141.099	2.97481	0.209368	14.2085	8.1123e-46	1.82844e-44
Sesn2	415.193	-1.60196	0.11275	-14.2081	8.15867e-46	1.83705e-44
Atoh8	204.184	6.20308	0.436741	14.2031	8.76138e-46	1.97078e-44
Ksr1	304.635	2.17788	0.153394	14.1979	9.43397e-46	2.11995e-44
Klhl8	832.592	1.1681	0.0823522	14.1842	1.14751e-45	2.57605e-44
Efna4	778.582	1.28993	0.0909862	14.1772	1.26825e-45	2.84425e-44
Crot	1574.23	1.04194	0.0735211	14.1719	1.36695e-45	3.06255e-44
Tgfa	2337.72	-0.945239	0.066699	-14.1717	1.37089e-45	3.0683e-44
Stxbp1	367.358	-1.62907	0.115004	-14.1653	1.50157e-45	3.35744e-44
Plxnb1	4460.44	-1.13935	0.0804448	-14.1631	1.54939e-45	3.46092e-44
Hspa9.ps1	1206.47	-1.00978	0.0713049	-14.1614	1.58688e-45	3.54114e-44
Ceacam19	174.003	-2.86096	0.202053	-14.1595	1.63246e-45	3.63923e-44
Gm11605	2416.51	-1.00841	0.0712491	-14.1534	1.78018e-45	3.9646e-44
Ptpn12	2565.7	-0.718593	0.0507839	-14.15	1.86728e-45	4.15446e-44
Nipsnap2	1954.96	0.893315	0.0631543	14.145	2.00637e-45	4.45951e-44
Bckdha	345.553	1.9972	0.141242	14.1403	2.14316e-45	4.75884e-44
Lamb3	4988.43	0.856262	0.0605878	14.1326	2.39176e-45	5.3056e-44
Krt4	11431.4	1.09623	0.0775777	14.1307	2.4576e-45	5.44627e-44
Gab2	686.661	1.42744	0.101043	14.127	2.58848e-45	5.73064e-44
Fgfbp1	1485.26	-1.04831	0.0742243	-14.1235	2.72057e-45	6.01716e-44
H2.T23	2907.97	0.83429	0.059107	14.1149	3.07436e-45	6.79295e-44
Gm11714	90.7545	-5.33845	0.378384	-14.1086	3.36351e-45	7.42452e-44
Poc1b	945.928	-1.02826	0.0729314	-14.099	3.84971e-45	8.4894e-44
Tshz1	1745.35	0.868006	0.0615847	14.0945	4.10504e-45	9.04359e-44
Cracr2b	1027	1.23734	0.087862	14.0828	4.84629e-45	1.06661e-43
Gsta4	6415.5	0.946087	0.0671973	14.0792	5.09517e-45	1.12029e-43
Homer2	5050.25	0.797368	0.0566484	14.0758	5.35303e-45	1.17583e-43
Cib2	713.587	1.54701	0.109958	14.0691	5.88521e-45	1.29147e-43
Eif1a	3552.27	-0.834066	0.0592987	-14.0655	6.18865e-45	1.35673e-43
Ncbp2	1225.63	1.1128	0.0791277	14.0633	6.38497e-45	1.3984e-43
Creb3l2	1863.2	1.03007	0.0732465	14.063	6.40907e-45	1.40231e-43
Ruvbl2	1820.3	-1.05711	0.0752379	-14.0502	7.68179e-45	1.67915e-43
Fermt1	3606.15	0.872051	0.062149	14.0316	9.98606e-45	2.18071e-43
Gm14326	622.484	1.33052	0.0948449	14.0284	1.04509e-44	2.28e-43
Gm3336	399.04	-1.8852	0.134404	-14.0264	1.0752e-44	2.34341e-43
Pik3ap1	190.835	2.56485	0.182908	14.0226	1.13318e-44	2.46739e-43
Eif4ebp2	7092.12	0.64692	0.0461517	14.0173	1.22246e-44	2.6592e-43
Rab27a	346.663	-1.60639	0.114611	-14.016	1.24426e-44	2.70401e-43
Cmtm6	3041.52	-0.695418	0.049666	-14.0019	1.51772e-44	3.29509e-43
Fuca1	2366.29	0.845524	0.060431	13.9916	1.75535e-44	3.80734e-43
X4930522L14Rik	558.057	1.37537	0.0983593	13.9831	1.97642e-44	4.28268e-43
Exph5	997.192	1.47228	0.10532	13.9791	2.08986e-44	4.52414e-43
Pclaf	2686.23	-1.2077	0.0865731	-13.9501	3.1413e-44	6.79373e-43
Zc3h7b	3979.49	0.84028	0.0602483	13.947	3.28328e-44	7.09398e-43
Ldha.ps	436.887	-2.09372	0.150146	-13.9446	3.39368e-44	7.32545e-43
Tpt1.ps5	9087.41	-0.603672	0.0433009	-13.9413	3.55312e-44	7.66224e-43
Csad	720.479	1.32935	0.0954044	13.9338	3.94753e-44	8.50462e-43
Slc27a1	1666.82	0.916139	0.0657595	13.9317	4.06707e-44	8.75376e-43
Lgr5	1627.26	1.12874	0.0810347	13.9291	4.21547e-44	9.06448e-43
Gm5525	6228.04	-0.699585	0.0502351	-13.9262	4.39014e-44	9.43103e-43
Ece1	1534.3	1.06395	0.0765044	13.907	5.74131e-44	1.23219e-42
Gm33707	674.182	-1.40302	0.100926	-13.9016	6.19621e-44	1.32855e-42
Crtc1	667.833	1.38176	0.0994019	13.9007	6.27222e-44	1.34356e-42
Smpd2	527.26	1.36172	0.0979645	13.9002	6.3194e-44	1.35238e-42
X1110059G10Rik	775.777	1.2454	0.0896079	13.8983	6.48602e-44	1.38671e-42
Hsp90aa1	23545.9	-0.578183	0.0416565	-13.8798	8.40141e-44	1.79451e-42
Ywhaz	25683.5	-0.539556	0.0388784	-13.878	8.60753e-44	1.83679e-42
Slc25a37	1355	-1.1582	0.0834627	-13.8768	8.75122e-44	1.86568e-42
Tcaf1	308.525	1.8098	0.130563	13.8615	1.08319e-43	2.30707e-42
Tdrp	441.23	1.58058	0.114075	13.8556	1.17696e-43	2.50442e-42
Gm49980	422.399	1.70066	0.122914	13.8362	1.54144e-43	3.27688e-42
Dnajc21	1020.62	-1.0692	0.0773332	-13.8258	1.77998e-43	3.78038e-42
Gm16409	11730	-0.660059	0.0477418	-13.8256	1.78604e-43	3.78967e-42
Dapp1	501.012	1.48554	0.107453	13.825	1.80076e-43	3.81731e-42
Amer1	887.657	1.22141	0.0884036	13.8163	2.0338e-43	4.30724e-42
Zhx1	1624.39	0.862028	0.0623993	13.8147	2.07828e-43	4.39729e-42
Galnt7	3263.62	-0.784305	0.0568077	-13.8063	2.3349e-43	4.93561e-42
Adamts17	553.723	3.7627	0.272542	13.806	2.34591e-43	4.95423e-42
Rps6.ps2	4622.84	-0.722038	0.0523185	-13.8008	2.51981e-43	5.31648e-42
Uqcrq	3616.98	-1.03063	0.0747135	-13.7945	2.75089e-43	5.79858e-42
Ppil2	1419.61	0.896274	0.0650394	13.7805	3.34044e-43	7.03466e-42
Srp9	3832.4	0.674181	0.0489238	13.7802	3.3528e-43	7.05408e-42
Mov10	702.053	1.37047	0.0994787	13.7765	3.53081e-43	7.42163e-42
Cnih1	2400.05	-0.859942	0.0624249	-13.7756	3.57202e-43	7.50125e-42
Dennd2b	129.413	3.75345	0.272487	13.7748	3.61456e-43	7.58348e-42
Arf3	9213.66	0.663003	0.0481354	13.7737	3.66865e-43	7.68978e-42
Ip6k1	2105.3	0.851661	0.0618336	13.7734	3.6826e-43	7.71182e-42
Plpp5	464.918	-1.43355	0.104094	-13.7716	3.77657e-43	7.90122e-42
Aldh6a1	600.023	1.44996	0.105307	13.7689	3.92257e-43	8.19904e-42
Eif4a1	30420.1	-0.583419	0.0424133	-13.7556	4.71601e-43	9.84834e-42
Pfkp	4081.4	-2.77381	0.201671	-13.7542	4.80819e-43	1.00315e-41
Mxi1	1756.76	-1.30359	0.0948352	-13.7459	5.39108e-43	1.12372e-41
Optn	4324.08	0.658079	0.047879	13.7446	5.48636e-43	1.14252e-41
Nab1	1010.15	-1.1185	0.0814164	-13.738	6.01225e-43	1.25087e-41
Ak3l2.ps	238.521	-2.25865	0.164442	-13.7352	6.24562e-43	1.29822e-41
Ermp1	4967.28	0.912859	0.0664783	13.7317	6.5593e-43	1.36216e-41
Zfat	473.32	1.5325	0.111631	13.7283	6.8753e-43	1.42647e-41
Hepacam2	353.937	7.67542	0.559247	13.7246	7.23623e-43	1.49996e-41
Krt18	30116.1	-0.711585	0.0518683	-13.7191	7.80785e-43	1.61696e-41
Gm12346	15024	-0.594993	0.0433726	-13.7182	7.90117e-43	1.63478e-41
Ruvbl1	1260.58	-1.05365	0.0768081	-13.718	7.92137e-43	1.63745e-41
Oat	1962.58	-0.77641	0.0566045	-13.7164	8.09692e-43	1.6722e-41
Itpripl1	2387.94	0.858107	0.0625713	13.7141	8.36403e-43	1.72577e-41
Pals2	617.588	-1.27007	0.0926691	-13.7054	9.42383e-43	1.94266e-41
Ncapg2	1777.28	-0.88258	0.0644016	-13.7043	9.5677e-43	1.97051e-41
Gm16103	498.913	-1.52101	0.111002	-13.7026	9.79809e-43	2.01611e-41
Iars1	3351.69	-0.79164	0.0577746	-13.7022	9.84848e-43	2.02462e-41
Pla2g4a	2064.97	0.840347	0.0613397	13.6999	1.01675e-42	2.08828e-41
Reep3	2884.86	0.80726	0.0589544	13.6929	1.11884e-42	2.29586e-41
Spint1	4878.07	0.714879	0.0522256	13.6883	1.19289e-42	2.44558e-41
Sp5	1780.88	1.16217	0.0849218	13.6852	1.24435e-42	2.54875e-41
Nt5dc3	573.015	-1.27022	0.0928496	-13.6804	1.33035e-42	2.72242e-41
Afap1	1246.87	1.51557	0.110845	13.6728	1.47507e-42	3.01583e-41
Ocln	1988.42	0.886807	0.0648895	13.6664	1.61132e-42	3.29141e-41
Mt2	2486.6	2.00151	0.146516	13.6606	1.74437e-42	3.55994e-41
Fam107a	187.402	5.41696	0.396587	13.6589	1.78546e-42	3.64048e-41
Fndc3b	1348.98	-1.14948	0.0842007	-13.6517	1.97244e-42	4.01808e-41
Zfp397	1008.68	1.05021	0.0769318	13.6511	1.98722e-42	4.04452e-41
Cpq	276.167	2.01928	0.148019	13.642	2.25265e-42	4.58059e-41
Fer1l6	173.377	-2.85254	0.209101	-13.6419	2.25501e-42	4.58125e-41
Prelid2	752.119	-3.07518	0.225447	-13.6404	2.30294e-42	4.67439e-41
Arpc2	9885.54	-0.688632	0.0504918	-13.6385	2.36367e-42	4.79332e-41
Oasl1	431.617	-1.80488	0.132352	-13.637	2.41284e-42	4.88862e-41
Rnf217	834.276	-1.18562	0.0869583	-13.6343	2.50212e-42	5.06494e-41
Chaf1a	1023.51	-1.14857	0.0842498	-13.6329	2.554e-42	5.16529e-41
Il1r1	1854.22	0.997936	0.0732025	13.6325	2.56512e-42	5.18311e-41
Rpl35rt	10563.3	-0.713559	0.0523528	-13.6298	2.66264e-42	5.37532e-41
Ddx17	7111.67	0.855145	0.0627983	13.6173	3.15902e-42	6.37168e-41
Clca1	546.165	-1.59468	0.11714	-13.6134	3.33149e-42	6.71351e-41
Uchl4	614.904	-1.22215	0.0897954	-13.6104	3.47492e-42	6.99628e-41
Ppp1r3b	213.203	-2.23971	0.164606	-13.6065	3.66203e-42	7.36639e-41
Coro1c	3037.87	-0.726928	0.0534656	-13.5962	4.21872e-42	8.4786e-41
Pkhd1	1324.62	2.33398	0.171667	13.596	4.23073e-42	8.49514e-41
Gfpt1	3746.16	-1.23448	0.0908029	-13.5952	4.27742e-42	8.58121e-41
Rgs12	297.826	2.07665	0.152816	13.5893	4.63669e-42	9.29367e-41
Scpep1	1723.17	-0.931059	0.0685881	-13.5746	5.6625e-42	1.13396e-40
Nup62	1588.23	-1.00485	0.0741033	-13.5602	6.89911e-42	1.38037e-40
Rps18.ps5	11643.9	-0.625307	0.0461219	-13.5577	7.13361e-42	1.42602e-40
Epn2	1701.39	-0.839414	0.0619216	-13.5561	7.29226e-42	1.45644e-40
Tnfsf9	317.128	-1.74272	0.128734	-13.5373	9.4127e-42	1.87827e-40
Zfta	572.714	1.45729	0.107726	13.5278	1.07196e-41	2.13716e-40
Fbln5	113.725	-3.17778	0.235025	-13.521	1.17564e-41	2.34178e-40
Dbf4	2172.73	-0.802757	0.0593995	-13.5145	1.28349e-41	2.55434e-40
Pisd	1280.16	1.01438	0.0750674	13.5129	1.31184e-41	2.60846e-40
Id3	154.621	3.19056	0.236122	13.5123	1.32275e-41	2.62783e-40
Trim12a	301.12	1.92776	0.142692	13.51	1.36586e-41	2.71106e-40
Cdhr2	132.183	-3.23095	0.239328	-13.5001	1.56151e-41	3.09667e-40
Mtbp	701.897	-1.3235	0.0980741	-13.4949	1.67613e-41	3.32105e-40
Cdca3	1728.09	-0.992992	0.0736118	-13.4896	1.80123e-41	3.56576e-40
Stk40	302.162	-1.66469	0.123425	-13.4875	1.85168e-41	3.66241e-40
Ckap2l	1145.63	-1.02178	0.075873	-13.467	2.44578e-41	4.83321e-40
Tpm3	9188.21	-0.594301	0.0441546	-13.4596	2.70511e-41	5.34098e-40
Nacc2	626.106	1.29686	0.0963795	13.4557	2.84917e-41	5.62047e-40
Slc30a1	971.495	1.1897	0.0885566	13.4343	3.80528e-41	7.49997e-40
Ptpre	2481.34	0.788198	0.0587083	13.4257	4.27767e-41	8.42364e-40
Tcf4	1586.43	1.01033	0.0753602	13.4067	5.52464e-41	1.08697e-39
Rpl5.ps1	22132	-0.602478	0.0449388	-13.4066	5.52972e-41	1.08701e-39
Rps6.ps1	9105.76	-0.660723	0.0492861	-13.4059	5.58748e-41	1.0974e-39
X2610008E11Rik	404.903	1.84524	0.137699	13.4005	6.00636e-41	1.17864e-39
Nol4l	1103.71	1.1574	0.0863761	13.3996	6.08083e-41	1.19221e-39
Chmp6	1765.4	-0.869033	0.0648961	-13.3912	6.81166e-41	1.33434e-39
X1110038B12Rik	1472.53	0.897126	0.0670109	13.3878	7.12897e-41	1.39528e-39
Cdh1	24784.3	0.783532	0.0585466	13.3831	7.596e-41	1.48539e-39
Amotl1	92.9725	-3.28976	0.246058	-13.3698	9.0739e-41	1.77284e-39
Sowahc	832.198	-1.16659	0.0872968	-13.3635	9.87608e-41	1.9279e-39
Castor1	162.962	-2.50273	0.187393	-13.3556	1.09939e-40	2.14424e-39
Cgn	2616.55	0.919816	0.0688748	13.3549	1.10916e-40	2.16142e-39
Serpinb1b	201.612	2.80248	0.210027	13.3435	1.29331e-40	2.51808e-39
Smc2	2588.14	-0.884641	0.0663311	-13.3367	1.41522e-40	2.75306e-39
Rnf186	469.02	-2.0018	0.150294	-13.3193	1.78892e-40	3.47701e-39
Msrb3	194.606	2.45805	0.184557	13.3186	1.80429e-40	3.50384e-39
Maz	4106.04	0.683154	0.0513183	13.3121	1.96858e-40	3.81959e-39
Gm15500	37813.9	-0.582486	0.0437587	-13.3113	1.98964e-40	3.85711e-39
Lrrc26	2065.04	1.13617	0.0853735	13.3083	2.072e-40	4.01332e-39
Aplp2	16065.3	0.622361	0.0467883	13.3016	2.26456e-40	4.38252e-39
F2rl1	1059.79	-1.04131	0.0782892	-13.3008	2.29119e-40	4.43023e-39
Rgs2	282.611	-1.9767	0.148632	-13.2994	2.33478e-40	4.51062e-39
Gm14399	532.731	1.35257	0.101715	13.2976	2.39042e-40	4.61414e-39
Arhgap19	959.202	-1.09038	0.0820589	-13.2878	2.72357e-40	5.2527e-39
Tnfrsf11a	125.875	3.77833	0.284406	13.285	2.82871e-40	5.45078e-39
Utp4	1554.38	-0.889042	0.0669445	-13.2803	3.01227e-40	5.79953e-39
Alas1	2034.95	1.03981	0.0783146	13.2774	3.13167e-40	6.02425e-39
Nop56	4630.38	-0.987051	0.0743472	-13.2762	3.17965e-40	6.1113e-39
Tbc1d16	1094.35	1.38135	0.104055	13.2752	3.22446e-40	6.19213e-39
Gnb1	12423.8	-0.55362	0.0417045	-13.2748	3.24069e-40	6.21798e-39
Gm5873	962.002	-1.07171	0.0807427	-13.2731	3.31578e-40	6.35661e-39
Emd	2574.49	-0.782347	0.0589699	-13.2669	3.60233e-40	6.90005e-39
Tpi1	20379.6	-1.69014	0.127462	-13.26	3.9488e-40	7.55726e-39
Tbl2	1544.18	-1.04304	0.0786613	-13.2598	3.95699e-40	7.56649e-39
Wdtc1	2023.49	0.790735	0.0596359	13.2594	3.98198e-40	7.60779e-39
Rps18	15015.6	-0.61973	0.0467477	-13.2569	4.11489e-40	7.85504e-39
Nceh1	631.979	1.24151	0.0936547	13.2562	4.15306e-40	7.92116e-39
Cep15	554.099	1.33858	0.101102	13.2399	5.16053e-40	9.83437e-39
Igf2bp2	1733.4	-1.16561	0.0881006	-13.2304	5.8564e-40	1.1151e-38
Clcn2	1532.81	0.861309	0.065143	13.2218	6.56482e-40	1.24893e-38
Wsb1	1227.33	-0.921066	0.0696665	-13.2211	6.63049e-40	1.26035e-38
Rps18.ps3	8372.47	-0.621393	0.0470062	-13.2194	6.78025e-40	1.28773e-38
Socs2	584.537	-1.263	0.0955699	-13.2154	7.14832e-40	1.35649e-38
X2810001G20Rik	243.391	2.25781	0.170885	13.2124	7.43815e-40	1.4103e-38
Cdc25b	2257.85	-0.848079	0.0641891	-13.2122	7.46133e-40	1.4135e-38
Tra2a	1831.65	0.930534	0.070431	13.212	7.4815e-40	1.41612e-38
Kif1c	13082.6	0.52865	0.0400521	13.1991	8.88288e-40	1.67996e-38
Elmo1	1240.2	1.24049	0.0940323	13.1922	9.73485e-40	1.83954e-38
Snrpa1	945.765	-0.97845	0.0741834	-13.1896	1.00704e-39	1.90134e-38
Ccnb1.ps	961.705	-1.1352	0.0860698	-13.1893	1.01163e-39	1.90841e-38
Stard3	1896.28	0.819095	0.0621121	13.1874	1.03742e-39	1.95542e-38
Got1	1372.87	-1.15328	0.0874553	-13.1871	1.04067e-39	1.95991e-38
Hspa4l	950.457	-1.22685	0.0930469	-13.1853	1.06583e-39	2.0056e-38
Sprr1a	1534.94	-5.42905	0.411991	-13.1776	1.18095e-39	2.22036e-38
Mob3a	310.18	-1.66869	0.126778	-13.1623	1.44555e-39	2.71558e-38
Zfp282	808.006	1.0843	0.0823842	13.1615	1.46166e-39	2.74355e-38
Ascl4	242.888	2.02369	0.153769	13.1605	1.48011e-39	2.77586e-38
Mfsd2a	351.243	-1.49624	0.113842	-13.1431	1.86429e-39	3.49344e-38
Rnf157	2370.65	0.85916	0.065391	13.1388	1.97282e-39	3.69373e-38
Plscr1	2578.06	-0.867187	0.0660316	-13.1329	2.13341e-39	3.99108e-38
Fzd10	221.045	2.16848	0.165201	13.1263	2.32686e-39	4.34934e-38
Dtx3l	1310.4	1.10039	0.0838438	13.1243	2.39076e-39	4.46507e-38
Gpr55	130.598	4.57708	0.348792	13.1227	2.44233e-39	4.5576e-38
Eif5a	23963	-0.594792	0.0453386	-13.1189	2.56611e-39	4.7846e-38
Gm13588	293.276	-1.74942	0.133405	-13.1136	2.7518e-39	5.12657e-38
Idh2	5440.72	0.763443	0.0582183	13.1135	2.75703e-39	5.13206e-38
Adam9	6304.02	-0.761841	0.0581344	-13.1048	3.08941e-39	5.746e-38
Dgka	1484.35	-0.954555	0.072954	-13.0843	4.04648e-39	7.51982e-38
Clcn4	1481.53	0.905857	0.0692595	13.0792	4.33048e-39	8.04094e-38
Eif2ak1	1663.36	0.871017	0.0666016	13.078	4.39755e-39	8.15873e-38
Adss2	3417.35	-0.668128	0.0510911	-13.0772	4.44551e-39	8.24089e-38
Plk3	432.552	-1.59372	0.121913	-13.0725	4.72619e-39	8.75398e-38
Dstyk	441.199	1.4733	0.112705	13.0722	4.74901e-39	8.789e-38
Prr13	3806.97	-0.988393	0.0756229	-13.07	4.88489e-39	9.03302e-38
Crip1	1216.13	-1.06018	0.0811787	-13.0598	5.58806e-39	1.03248e-37
Smtnl2	468.879	-3.60563	0.276245	-13.0523	6.16693e-39	1.1385e-37
Pctp	586.331	1.32355	0.101432	13.0487	6.46717e-39	1.19295e-37
Rassf6	811.599	-1.12737	0.0864191	-13.0454	6.74754e-39	1.24364e-37
Zfyve27	1402.17	0.925534	0.0709483	13.0452	6.76809e-39	1.24641e-37
Psca	3318.48	-0.967748	0.0742397	-13.0354	7.69143e-39	1.41529e-37
Ddit3	195.288	-2.23152	0.171315	-13.0258	8.72626e-39	1.60423e-37
Lima1	5468.43	0.73426	0.0563698	13.0258	8.73256e-39	1.60423e-37
Lrrc8e	1131.18	-0.956577	0.0734647	-13.0209	9.30624e-39	1.70822e-37
Ly6e	72166.9	0.533421	0.0409691	13.0201	9.40828e-39	1.72554e-37
Clns1a	2393.53	-0.914853	0.0702748	-13.0182	9.64e-39	1.7666e-37
Kif18b	821.761	-1.13651	0.0873257	-13.0146	1.01122e-38	1.85162e-37
Nhsl1	1566.42	1.05012	0.0806892	13.0144	1.01362e-38	1.85451e-37
X9230116L04Rik	109.704	3.6688	0.282079	13.0063	1.1273e-38	2.06081e-37
Cdx2	3641.55	0.669801	0.0515044	13.0047	1.14982e-38	2.10026e-37
Synpo	339.839	1.92267	0.147855	13.0037	1.16489e-38	2.12606e-37
Upp1	141.112	-2.61104	0.200884	-12.9978	1.25981e-38	2.29744e-37
Dsg3	328.083	-5.28016	0.406267	-12.9968	1.27637e-38	2.32575e-37
Runx2	1165.18	1.27737	0.0983475	12.9883	1.42589e-38	2.59609e-37
Faah	1134.16	0.958863	0.0738291	12.9876	1.43856e-38	2.61703e-37
Rpe65	160.516	5.03638	0.387885	12.9842	1.50397e-38	2.73382e-37
Epb41l2	6312.67	-0.655536	0.0505205	-12.9756	1.68169e-38	3.05439e-37
Slc37a4	909.761	-1.06209	0.0818737	-12.9723	1.75752e-38	3.18953e-37
Myo5c	1630.6	0.912792	0.0703741	12.9706	1.79679e-38	3.25817e-37
Chdh	1242.88	1.10334	0.0850784	12.9685	1.8469e-38	3.34634e-37
Rab37	229.455	2.57026	0.198197	12.9682	1.85216e-38	3.35315e-37
Eml1	3200.8	0.886035	0.0683374	12.9656	1.91743e-38	3.46853e-37
Itgb1	11018.2	-0.600542	0.0463406	-12.9593	2.08105e-38	3.76148e-37
Ttc23	484.387	1.40911	0.108798	12.9516	2.30082e-38	4.15536e-37
Cfl1	18358.6	-0.557657	0.0430614	-12.9503	2.3415e-38	4.22542e-37
Spmip3	131.226	-2.71963	0.210017	-12.9496	2.36198e-38	4.25897e-37
Marchf8	1963.72	0.817073	0.0631172	12.9453	2.49672e-38	4.49831e-37
P4ha2	901.411	-1.64912	0.127397	-12.9448	2.51564e-38	4.52875e-37
Epha4	1235.88	1.06076	0.0819606	12.9423	2.59698e-38	4.67145e-37
Serpinb6b	455.929	1.79993	0.139077	12.942	2.60832e-38	4.68808e-37
Piga	293.516	-1.81728	0.140581	-12.9269	3.1728e-38	5.6981e-37
Zg16	185.917	6.20076	0.480165	12.9138	3.76186e-38	6.75061e-37
Zfp553	906.291	1.01543	0.0787573	12.8932	4.91906e-38	8.82013e-37
Lypd2	2252.99	0.996913	0.0773342	12.891	5.06012e-38	9.06582e-37
Hacd1	1183.93	-0.945963	0.073391	-12.8894	5.16691e-38	9.24976e-37
Mcm3	2566.77	-0.927651	0.0719716	-12.8891	5.18234e-38	9.26999e-37
Ckap4	2209.51	-0.848022	0.065821	-12.8837	5.5571e-38	9.93243e-37
Ybx1	15983.2	-0.559527	0.0434429	-12.8796	5.8631e-38	1.0471e-36
Stc1	1847.69	-3.72722	0.289516	-12.874	6.30697e-38	1.12548e-36
Ttc9	745.734	-1.09241	0.0848638	-12.8725	6.42867e-38	1.14628e-36
Krt78	109.966	-3.35056	0.260347	-12.8696	6.67452e-38	1.18918e-36
Mtcl1	2257.46	-0.813087	0.0631999	-12.8653	7.05529e-38	1.25602e-36
Aqp9	213.907	-2.14019	0.166375	-12.8636	7.21059e-38	1.28265e-36
Rpl17.ps3	6321.73	-0.568909	0.0442497	-12.8568	7.87902e-38	1.40044e-36
Ddx39a	2557.73	-0.843952	0.0656865	-12.8482	8.80482e-38	1.56376e-36
Rps6.ps4	27662.3	-0.633009	0.0492808	-12.8449	9.18155e-38	1.62938e-36
Zfp532	235.765	1.98985	0.155007	12.8372	1.0153e-37	1.80035e-36
Nav1	656.082	1.72574	0.134524	12.8285	1.13485e-37	2.01075e-36
Vipas39	1218.63	0.917392	0.0715234	12.8265	1.16567e-37	2.06374e-36
Rps18.ps1	6610.35	-0.623116	0.04859	-12.824	1.20403e-37	2.12997e-36
Slc37a3	2662.44	0.725235	0.0565667	12.8209	1.25278e-37	2.21445e-36
Cachd1	103.283	3.33702	0.260451	12.8124	1.39679e-37	2.46708e-36
Rab11b	3044.87	0.659041	0.0514506	12.8092	1.4564e-37	2.57034e-36
Arrdc3	351.547	-1.81149	0.141448	-12.8068	1.50233e-37	2.64931e-36
Hsd17b14	132.007	3.46773	0.270873	12.802	1.59711e-37	2.81425e-36
Bub1	1371.07	-1.13104	0.0884322	-12.7899	1.8663e-37	3.286e-36
Tmem184a	913.884	1.03497	0.0809685	12.7824	2.05707e-37	3.61906e-36
Kcne3	1318.73	-0.823596	0.0644418	-12.7805	2.10784e-37	3.70548e-36
Hat1	1934.53	-0.884993	0.0692757	-12.7749	2.26319e-37	3.97546e-36
Srcin1	116.096	3.67453	0.287672	12.7733	2.31149e-37	4.05712e-36
Nipal3	1413.17	0.972928	0.0761785	12.7717	2.3601e-37	4.13921e-36
Gm11224	1352.5	-0.974939	0.0763662	-12.7666	2.51858e-37	4.4137e-36
Rps6	27675	-0.630934	0.0494214	-12.7664	2.52499e-37	4.42149e-36
Ier5l	690.267	-1.17242	0.091839	-12.7661	2.53558e-37	4.43657e-36
Cdt1	1188.32	-1.03838	0.0814101	-12.7549	2.9267e-37	5.11693e-36
Cenpe	1072.67	-1.00043	0.0784379	-12.7544	2.94631e-37	5.14722e-36
Cited1	4718.7	-2.26253	0.177401	-12.7538	2.96909e-37	5.18297e-36
Cebpg	1136.42	-0.913582	0.071732	-12.736	3.72815e-37	6.50297e-36
Gm8172	16717.3	-0.626835	0.049237	-12.731	3.97802e-37	6.93343e-36
Ulk2	1036.62	0.994197	0.0780964	12.7304	4.00845e-37	6.98105e-36
Cnbd2	4897.01	0.90197	0.0708561	12.7296	4.04925e-37	7.04664e-36
Tcp11l2	670.077	1.45041	0.11397	12.7262	4.22712e-37	7.35048e-36
Tmem51	758.9	-1.00419	0.0789372	-12.7214	4.49751e-37	7.81459e-36
Wsb2	2074.13	-0.711471	0.0559517	-12.7158	4.83135e-37	8.38817e-36
Mob3b	1105.79	0.996018	0.0784464	12.6968	6.16047e-37	1.06875e-35
Gm5223	444.689	-1.37905	0.108626	-12.6954	6.27211e-37	1.08728e-35
Gm5837	885.306	-1.06304	0.0837372	-12.6949	6.30714e-37	1.09251e-35
Mapk11	319.113	-1.67515	0.132012	-12.6894	6.77039e-37	1.17185e-35
Rpl5.ps2	18997	-0.553603	0.0436693	-12.6772	7.91361e-37	1.36866e-35
Aurkb	1503.48	-1.10873	0.0874627	-12.6766	7.97016e-37	1.37738e-35
Brd7	3026.51	0.78195	0.0617217	12.669	8.78489e-37	1.51702e-35
Gng4	135.289	5.67262	0.447782	12.6683	8.86513e-37	1.52969e-35
Septin1	105.886	3.81503	0.30115	12.6682	8.87486e-37	1.5302e-35
Tpt1	45272.6	-0.558944	0.0441303	-12.6658	9.15036e-37	1.57649e-35
Ppme1	1943.49	-0.913354	0.0721294	-12.6627	9.5163e-37	1.63828e-35
Zdhhc2	1334.14	-0.896081	0.0707943	-12.6575	1.01657e-36	1.74871e-35
X9930038B18Rik	79.5723	-3.82083	0.301864	-12.6575	1.01734e-36	1.74871e-35
Zfp629	418.121	1.445	0.114165	12.6571	1.022e-36	1.75539e-35
Gm11951	1521.22	0.841331	0.0665155	12.6486	1.13829e-36	1.95363e-35
Rere	6362.67	0.980338	0.0775381	12.6433	1.21815e-36	2.08909e-35
Gm8934	11344.4	-0.578482	0.0457751	-12.6375	1.31196e-36	2.24825e-35
Gm41609	548.954	1.38315	0.109453	12.6369	1.32108e-36	2.26215e-35
Cul7	375.603	1.55625	0.123164	12.6356	1.34399e-36	2.29963e-35
Epcam	13808.1	-0.656461	0.0519592	-12.6342	1.36857e-36	2.33991e-35
Tcf24	890.396	-1.10154	0.0871931	-12.6333	1.38313e-36	2.36301e-35
Cib3	214.213	2.5704	0.203634	12.6226	1.58421e-36	2.70448e-35
Gm9616	15236.2	-0.564189	0.0447119	-12.6183	1.67391e-36	2.85545e-35
Tmem123	6115.84	0.667989	0.052956	12.614	1.76724e-36	3.01236e-35
Wipf1	876.63	-1.08731	0.0862123	-12.6121	1.81207e-36	3.08409e-35
Abca8b	126.875	3.10519	0.246208	12.6121	1.81183e-36	3.08409e-35
Deaf1	797.177	1.08963	0.0863973	12.6118	1.81811e-36	3.09203e-35
Kmt5b	1689.22	0.855213	0.0678563	12.6033	2.02512e-36	3.44148e-35
Txndc15	1134.23	1.02723	0.0815236	12.6004	2.10125e-36	3.56815e-35
Hdac5	1330.4	1.07759	0.085591	12.59	2.39752e-36	4.06818e-35
Tspan9	3930.61	0.642203	0.0510099	12.5898	2.40368e-36	4.07555e-35
Bag1	7731.6	-0.646044	0.051317	-12.5893	2.41882e-36	4.09813e-35
Rps6.ps3	17525.6	-0.63346	0.0503186	-12.589	2.4277e-36	4.11007e-35
Tpm3.rs7	6496.99	-0.586469	0.0465917	-12.5874	2.47643e-36	4.18941e-35
Gm11263	12691.8	-0.640126	0.0508555	-12.5872	2.48465e-36	4.20014e-35
Hars1	2460.12	-0.83597	0.0664581	-12.5789	2.75855e-36	4.65965e-35
Errfi1	4268.09	-1.13904	0.0905617	-12.5775	2.80842e-36	4.74032e-35
Mpp1	4787.64	0.787701	0.0626509	12.5729	2.97758e-36	5.02206e-35
Ltbp4	457.974	-1.37519	0.109381	-12.5725	2.98948e-36	5.03835e-35
Slc22a4	302.466	1.81912	0.144691	12.5724	2.99421e-36	5.04253e-35
Fhip1b	859.679	-1.01787	0.0809904	-12.5678	3.17539e-36	5.34365e-35
Mfap3l	195.958	6.28123	0.499857	12.5661	3.24455e-36	5.45595e-35
Ubl3	3043.56	0.657289	0.05231	12.5653	3.27753e-36	5.50728e-35
Metrnl	825.363	-1.04121	0.0828876	-12.5617	3.42693e-36	5.75401e-35
Sike1	1462.44	-0.910732	0.0725054	-12.5609	3.46445e-36	5.81267e-35
Sema6b	137.395	-2.66274	0.211999	-12.5601	3.49728e-36	5.86337e-35
Spindoc	810.408	-1.03646	0.0825273	-12.559	3.54943e-36	5.94635e-35
S100a13	730.425	-1.07493	0.0856476	-12.5506	3.94297e-36	6.60072e-35
Eno1b	29942.9	-1.43158	0.114135	-12.5429	4.34684e-36	7.2714e-35
Rpl17	10135.5	-0.563973	0.0449724	-12.5404	4.4866e-36	7.4996e-35
Thap2	427.713	1.37344	0.109599	12.5315	5.02001e-36	8.38498e-35
Rnf183	480.394	-1.23666	0.0986906	-12.5307	5.07149e-36	8.46467e-35
Zfp113	387.407	1.46107	0.116607	12.5298	5.1261e-36	8.54947e-35
Vps33a	1591.58	0.786163	0.0627481	12.5289	5.1895e-36	8.64879e-35
Echs1	2107.38	-0.752772	0.0600948	-12.5264	5.35392e-36	8.91618e-35
Degs1	3407.18	0.733057	0.058537	12.523	5.59088e-36	9.30391e-35
Pcsk9	3235.17	-0.855636	0.0683768	-12.5135	6.29527e-36	1.04683e-34
Gm4342	3570.58	-0.706628	0.0564725	-12.5128	6.35556e-36	1.05608e-34
Rbpj	2343.32	-0.994202	0.0794828	-12.5084	6.71678e-36	1.11527e-34
Cd244a	1504.23	0.966403	0.0772721	12.5065	6.87904e-36	1.14137e-34
Large2	843.413	1.08183	0.0865228	12.5034	7.15452e-36	1.1862e-34
Gm45889	109.609	2.88826	0.231012	12.5027	7.21885e-36	1.19599e-34
Mospd1	567.29	1.25199	0.100147	12.5015	7.32381e-36	1.21248e-34
Mpp2	269.903	-2.07675	0.166228	-12.4934	8.11585e-36	1.34261e-34
Kctd1	251.361	1.95489	0.156624	12.4814	9.43036e-36	1.55893e-34
Rpl5	37503.3	-0.556593	0.0446117	-12.4764	1.00457e-35	1.65943e-34
Ppp1r15a	791.988	-1.4951	0.119854	-12.4744	1.02996e-35	1.70012e-34
Sowaha	538.32	1.45726	0.11686	12.4702	1.08558e-35	1.79062e-34
Gm4735	24417	-1.43079	0.114746	-12.4692	1.09857e-35	1.8107e-34
Parm1	3230.72	-0.819156	0.0657453	-12.4595	1.24089e-35	2.04378e-34
Gm13812	625.486	-1.27137	0.102065	-12.4565	1.28835e-35	2.12039e-34
Gm13810	625.378	-1.27094	0.102043	-12.455	1.31412e-35	2.16122e-34
Eno1	36274.4	-1.43716	0.115405	-12.4532	1.34373e-35	2.20831e-34
Inpp4b	1094.57	1.28974	0.103568	12.453	1.34602e-35	2.21045e-34
Cpe	5409.65	-0.670968	0.0539121	-12.4456	1.47799e-35	2.4254e-34
Eif5al3.ps	3590.43	-0.623728	0.0501302	-12.4422	1.54267e-35	2.52968e-34
Acin1	3081.19	0.612866	0.0492618	12.441	1.56528e-35	2.56488e-34
Rbmx	588.797	1.1579	0.0930727	12.4408	1.56944e-35	2.56984e-34
Ugdh	1751.49	-0.942338	0.0757499	-12.4401	1.58247e-35	2.58928e-34
Rabep1	1877.4	0.760266	0.061135	12.4358	1.6697e-35	2.73002e-34
Mtss2	131.48	2.80512	0.225602	12.4339	1.70986e-35	2.79365e-34
Igfbp3	106.045	-3.37717	0.27171	-12.4293	1.8115e-35	2.95755e-34
Gigyf1	777.17	1.172	0.0942948	12.4291	1.81563e-35	2.96214e-34
Cdk6	4392.46	0.913843	0.0735475	12.4252	1.90731e-35	3.10946e-34
Ralb	1484.49	-0.806196	0.0649032	-12.4215	1.99761e-35	3.2543e-34
Greb1	877.051	1.24571	0.1003	12.4198	2.04012e-35	3.32116e-34
Zc3h4	2142.42	0.745437	0.0600367	12.4164	2.13046e-35	3.46571e-34
Erap1	1031.84	1.02513	0.0826048	12.4101	2.30405e-35	3.74537e-34
Cd55	116.577	5.20976	0.419962	12.4053	2.44548e-35	3.9724e-34
Sec24d	889.633	-1.0455	0.0843359	-12.3969	2.71737e-35	4.41086e-34
Pld3	1479.3	0.910934	0.073501	12.3935	2.83432e-35	4.59737e-34
Ccna2	3250.28	-0.815329	0.0658002	-12.391	2.92463e-35	4.74044e-34
Aldh2	9917.01	-0.667745	0.0539239	-12.3831	3.22655e-35	5.22604e-34
Pgf	85.6832	-5.02582	0.40589	-12.3822	3.2616e-35	5.279e-34
Tmem71	500.916	-1.34888	0.108968	-12.3787	3.40768e-35	5.51146e-34
Tmem50b	1189.26	0.981794	0.079354	12.3723	3.68954e-35	5.96303e-34
Tmem117	697.318	1.30167	0.105226	12.3703	3.78346e-35	6.11042e-34
Cd320	393.186	1.56341	0.126385	12.3702	3.78668e-35	6.11123e-34
Gm9276	4506.72	-0.705938	0.0570789	-12.3678	3.9056e-35	6.29862e-34
Odc1	4272.48	-0.823676	0.0666139	-12.3649	4.0459e-35	6.5202e-34
Esf1	1355.09	-0.898661	0.0726944	-12.3622	4.18688e-35	6.74256e-34
Rnpep	4281.55	0.684437	0.0553707	12.361	4.24879e-35	6.83735e-34
Ephb2	3015.46	-0.829211	0.0670883	-12.36	4.30121e-35	6.91675e-34
Ppic	383.095	1.55514	0.125836	12.3585	4.38493e-35	7.04634e-34
Nav2	451.023	1.57787	0.127704	12.3557	4.54014e-35	7.29054e-34
Afap1l1	9504.67	0.609563	0.0493842	12.3433	5.29647e-35	8.49896e-34
Blm	481.397	-1.45316	0.117739	-12.3423	5.36327e-35	8.60001e-34
Sel1l3	4442.13	-0.619886	0.0502265	-12.3418	5.39225e-35	8.6403e-34
Gm14322	672.932	1.25424	0.101648	12.3391	5.5774e-35	8.93061e-34
Immp2l	236.337	1.89417	0.153519	12.3384	5.62824e-35	9.00558e-34
Ago4	176.331	2.44616	0.198325	12.3341	5.93511e-35	9.48984e-34
H3f3a	8180.55	0.737926	0.0598404	12.3316	6.1236e-35	9.78425e-34
Gabrp	4259.52	-0.810104	0.0657057	-12.3293	6.30097e-35	1.00605e-33
Castor2	602.298	-1.3136	0.106549	-12.3287	6.34943e-35	1.01307e-33
Dlgap5	866.664	-1.1569	0.0938444	-12.3278	6.41706e-35	1.02313e-33
Srgap1	504.591	1.39574	0.113267	12.3226	6.84657e-35	1.09084e-33
Gm6180	5029.67	-0.585031	0.0474861	-12.32	7.06592e-35	1.12498e-33
Tspan1	5546.41	-0.667249	0.0541643	-12.319	7.15823e-35	1.13887e-33
Fhod3	139.954	2.82964	0.229777	12.3147	7.54766e-35	1.19998e-33
Rpl17.ps5	7921.34	-0.57056	0.0463399	-12.3125	7.75829e-35	1.2326e-33
Myo1d	6592.83	0.712827	0.0579151	12.3081	8.19095e-35	1.30041e-33
X1700028E10Rik	101.866	5.04071	0.40956	12.3076	8.24238e-35	1.30765e-33
H2az1	9469.11	-0.776866	0.0631295	-12.3059	8.41756e-35	1.3345e-33
Hilpda	284.852	-2.32806	0.189248	-12.3016	8.88004e-35	1.40683e-33
Eif6	3860.93	-0.809925	0.0658557	-12.2985	9.22786e-35	1.4609e-33
Cyb5rl	188.663	2.19709	0.178747	12.2916	1.00496e-34	1.58987e-33
Cenpf	1157.5	-1.01208	0.0823438	-12.291	1.01307e-34	1.60158e-33
Mif.ps3	391.432	-1.76538	0.143696	-12.2855	1.08308e-34	1.71105e-33
Fggy	115.078	3.24578	0.264318	12.2798	1.16298e-34	1.83598e-33
B020010K11Rik	807.37	-1.16389	0.0948371	-12.2725	1.27186e-34	2.00646e-33
Capns1	5381.12	-0.621813	0.0506788	-12.2697	1.31767e-34	2.07727e-33
Esco2	685.209	-1.36189	0.11103	-12.2659	1.38087e-34	2.17539e-33
Pgap2	2300.14	0.701029	0.0571738	12.2614	1.46034e-34	2.29896e-33
Gtpbp2	1560.45	-0.87431	0.0713187	-12.2592	1.49974e-34	2.35933e-33
Nckap1	8326.37	-0.678677	0.0553809	-12.2547	1.58497e-34	2.49166e-33
Tcof1	1747.43	-0.990674	0.0808658	-12.2508	1.66261e-34	2.6119e-33
Zbtb2	622.78	1.12938	0.0922125	12.2476	1.7304e-34	2.71648e-33
Eif1.ps1	786.34	-0.999577	0.0816487	-12.2424	1.84447e-34	2.89353e-33
Marveld3	1689.5	0.818403	0.0668563	12.2412	1.87188e-34	2.93449e-33
Cdadc1	478.661	1.32572	0.108444	12.2249	2.28787e-34	3.58411e-33
Zfp219	872.638	1.02269	0.0837018	12.2183	2.48234e-34	3.88605e-33
Vezf1	1965.12	0.858433	0.0702791	12.2146	2.59711e-34	4.06289e-33
Kif12	364.982	8.916	0.730334	12.2081	2.81308e-34	4.39769e-33
Por	7350.68	0.732288	0.0600215	12.2004	3.09205e-34	4.83044e-33
Desi2	1785.3	-0.952416	0.0780838	-12.1974	3.2109e-34	5.01263e-33
Erfe	305.092	-1.77968	0.145997	-12.1898	3.52243e-34	5.49514e-33
Tppp	379.08	1.62094	0.132996	12.1879	3.60581e-34	5.6213e-33
X1810037I17Rik	1494.09	-0.968365	0.0794805	-12.1837	3.79768e-34	5.91632e-33
Tpt1.ps3	32554.6	-0.547637	0.044978	-12.1756	4.19063e-34	6.52395e-33
Gm7993	1230.14	-0.887876	0.0729243	-12.1753	4.20794e-34	6.54636e-33
Parp12	736.475	1.24511	0.102276	12.1741	4.27196e-34	6.64135e-33
Bcl2l11	3606.39	1.11101	0.09129	12.1701	4.48604e-34	6.96936e-33
Fech	1378.27	0.838185	0.0688776	12.1692	4.53461e-34	7.03993e-33
Ctns	543.277	1.24138	0.102059	12.1634	4.86963e-34	7.55483e-33
Padi4	2610.26	-0.679049	0.0558329	-12.1622	4.94344e-34	7.66404e-33
Mboat1	2942.17	-0.657807	0.0541104	-12.1568	5.28129e-34	8.18218e-33
Pisd.ps1	1165.87	1.10772	0.0912042	12.1455	6.05773e-34	9.37862e-33
Rpl35	4813.63	-0.715284	0.0588981	-12.1444	6.14078e-34	9.50064e-33
Mapk8ip1	676.024	1.1363	0.0936009	12.1398	6.49629e-34	1.00438e-32
Ndrg1	4804.98	-4.37876	0.360726	-12.1387	6.5835e-34	1.01716e-32
Sbds	1945.84	-0.726162	0.0598231	-12.1385	6.60332e-34	1.01952e-32
Rdh19	133.594	2.70302	0.222713	12.1368	6.74161e-34	1.04015e-32
Epb41l1	1147.06	-0.937545	0.077256	-12.1355	6.84494e-34	1.05537e-32
Tgfbr1	1478.38	0.871923	0.0719058	12.1259	7.70025e-34	1.18643e-32
Kif16b	1958.16	0.79516	0.0655833	12.1244	7.84118e-34	1.20732e-32
Gm13387	74.1643	-4.0814	0.336673	-12.1227	8.00439e-34	1.2316e-32
Bcl2l1	8863.92	0.636636	0.0525949	12.1045	9.99655e-34	1.53707e-32
Cks1b	1454.67	-0.978458	0.0808359	-12.1043	1.00275e-33	1.54078e-32
B3gnt5	305.109	-1.53511	0.126863	-12.1005	1.0491e-33	1.61089e-32
Pacsin2	4022.53	-0.611226	0.0505362	-12.0948	1.1249e-33	1.7261e-32
Nfatc4	109.934	3.38266	0.279682	12.0947	1.12686e-33	1.72794e-32
Mier1	1432.84	0.776143	0.0641729	12.0946	1.12842e-33	1.72915e-32
Rpl26	15242.5	-0.57018	0.0472075	-12.0781	1.37796e-33	2.11009e-32
Pfn1	18836	-0.617436	0.0511271	-12.0765	1.4062e-33	2.15186e-32
Nup107	1083.19	-0.91965	0.0761899	-12.0705	1.51231e-33	2.31266e-32
Gdpd1	2135.59	0.922066	0.0763945	12.0698	1.52501e-33	2.3305e-32
Soat1	4101.57	0.786053	0.0651286	12.0692	1.53544e-33	2.34484e-32
Fstl4	99.5529	3.67597	0.304705	12.064	1.63577e-33	2.49636e-32
Herc3	588.879	1.30401	0.108126	12.0601	1.71588e-33	2.61684e-32
Prr11	845.119	-1.10295	0.0914827	-12.0564	1.79498e-33	2.73561e-32
Capn15	607.714	1.13228	0.0939246	12.0552	1.82128e-33	2.7738e-32
Gm14328	108.021	-2.70055	0.224031	-12.0544	1.83926e-33	2.7993e-32
Creb3l4	239.182	2.18837	0.181544	12.0542	1.84219e-33	2.80184e-32
Nxpe3	262.107	1.64949	0.136888	12.0499	1.94167e-33	2.95115e-32
Gpat3	617.807	-1.12904	0.0937092	-12.0483	1.97916e-33	3.00611e-32
Zfp672	516.192	1.30388	0.108234	12.0469	2.01436e-33	3.0575e-32
Hif1a	6041.31	-0.523759	0.0434778	-12.0466	2.02115e-33	3.06573e-32
Asf1b	987.717	-1.00298	0.0833042	-12.04	2.18948e-33	3.31881e-32
Csrnp1	288.03	-1.58085	0.131329	-12.0373	2.26277e-33	3.42759e-32
Grin1	181.541	-2.48097	0.206182	-12.0329	2.38638e-33	3.61239e-32
Fdps	780.268	-1.15118	0.09571	-12.0278	2.53834e-33	3.83984e-32
Fam193a	992.444	0.981269	0.0815869	12.0273	2.55436e-33	3.86148e-32
Rdh16	177.771	2.37828	0.197849	12.0207	2.76695e-33	4.18003e-32
Gldc	97.0949	-2.9118	0.242261	-12.0193	2.81435e-33	4.24877e-32
Mbtd1	1401.73	0.885787	0.0737009	12.0187	2.83482e-33	4.2768e-32
Eps8l2	1445.09	0.792161	0.0659548	12.0107	3.12368e-33	4.70943e-32
Wdr81	706.458	1.19136	0.0991986	12.0098	3.15493e-33	4.75336e-32
Gpr137b.ps	277.946	-1.6777	0.139776	-12.0027	3.43861e-33	5.17729e-32
Nxn	2149.26	0.668629	0.055722	11.9994	3.58055e-33	5.38739e-32
Tma7	2864.09	-0.652501	0.0543922	-11.9962	3.71866e-33	5.59144e-32
Rin1	734.44	-1.47131	0.122727	-11.9884	4.08712e-33	6.14135e-32
Spata6	226.734	-1.73918	0.145092	-11.9868	4.16791e-33	6.25856e-32
Epb41l4a	457.855	1.35617	0.113152	11.9854	4.23686e-33	6.35784e-32
Sat1	2663.07	-0.886954	0.0740178	-11.983	4.36303e-33	6.54279e-32
Xpnpep1	4557.82	-0.626299	0.0522738	-11.9811	4.46278e-33	6.68791e-32
Cym	172.055	7.92588	0.66161	11.9797	4.54066e-33	6.80008e-32
Atrx	3689.34	0.758106	0.063291	11.9781	4.62823e-33	6.92661e-32
Trim16	2418.48	-0.663388	0.0553895	-11.9768	4.70231e-33	7.03279e-32
Tifa	259.199	1.89942	0.158636	11.9735	4.89276e-33	7.31275e-32
Gm5815	119.369	2.59638	0.216858	11.9727	4.93901e-33	7.37696e-32
Zfp358	491.245	1.3997	0.116928	11.9707	5.06077e-33	7.55381e-32
St8sia4	284.805	-1.69926	0.141965	-11.9696	5.12851e-33	7.64983e-32
Natd1	953.869	0.901264	0.0753326	11.9638	5.49917e-33	8.19727e-32
Slc25a48	1210.45	-0.929224	0.0777063	-11.9582	5.88503e-33	8.76663e-32
Peli2	159.675	2.21976	0.185654	11.9565	6.00608e-33	8.94102e-32
Nrcam	93.3694	-3.79231	0.317283	-11.9525	6.30156e-33	9.37467e-32
Yap1	4687.3	0.571876	0.0478466	11.9523	6.31602e-33	9.38996e-32
Gm13315	159.022	-2.1868	0.183076	-11.9448	6.9137e-33	1.02717e-31
Herpud1	3027.3	-0.726783	0.0608535	-11.9432	7.04848e-33	1.0465e-31
Gsdmd	1480.53	-0.79984	0.0670201	-11.9343	7.83757e-33	1.16289e-31
Rb1cc1	1542.02	0.820661	0.0687785	11.9319	8.06707e-33	1.19615e-31
Sqle	4339.49	-0.615571	0.0516166	-11.9258	8.68102e-33	1.28634e-31
Tmem42	180.517	2.27662	0.190982	11.9206	9.24187e-33	1.36854e-31
Serpinb5	463.663	-1.5693	0.131657	-11.9196	9.35682e-33	1.38465e-31
Mylk3	144.323	6.38881	0.536216	11.9146	9.93066e-33	1.4686e-31
Ankrd10	1436.4	0.821425	0.068944	11.9144	9.959e-33	1.47182e-31
Wdr1	8503.18	-0.472712	0.0396837	-11.912	1.02476e-32	1.51347e-31
Slc43a2	147.346	2.77314	0.23284	11.9101	1.04906e-32	1.54834e-31
Phgdh	12880.5	-0.772113	0.0648502	-11.9061	1.10012e-32	1.62264e-31
X1500015L24Rik	152.812	2.40095	0.201735	11.9015	1.16225e-32	1.71316e-31
Psapl1	222.088	-1.96617	0.165213	-11.9008	1.17201e-32	1.72641e-31
Bcl11b	402.784	1.50148	0.126238	11.894	1.27178e-32	1.87214e-31
Pi4k2b	2208.95	-0.727166	0.0611419	-11.8931	1.28559e-32	1.89124e-31
X4930523C07Rik	564.196	-1.21132	0.101961	-11.8802	1.49946e-32	2.20441e-31
Tnfrsf1a	1485.73	-0.750259	0.0631671	-11.8774	1.55168e-32	2.27969e-31
Ptgfrn	6678.7	-0.648113	0.0545749	-11.8757	1.58347e-32	2.32487e-31
Tmem40	336.821	-1.38358	0.116527	-11.8735	1.62456e-32	2.38364e-31
Egln3	3901.1	-4.60089	0.387513	-11.8729	1.63765e-32	2.40128e-31
Plpp1	284.593	1.56159	0.131538	11.8718	1.65854e-32	2.43033e-31
Sbf1	4017.97	-0.586957	0.0494582	-11.8677	1.74096e-32	2.54944e-31
Ckmt1	5622.94	0.846302	0.0713192	11.8664	1.76919e-32	2.58908e-31
Atp13a2	1437.31	0.78098	0.065891	11.8526	2.08616e-32	3.05096e-31
Slc44a2	3563	0.771206	0.0650876	11.8487	2.18457e-32	3.1928e-31
Brca1	718.522	-1.01938	0.0860469	-11.8468	2.23554e-32	3.26516e-31
Lrp5	7876.35	-0.816226	0.0689071	-11.8453	2.27574e-32	3.32172e-31
Rhbdl2	275.519	-1.69633	0.143226	-11.8437	2.32087e-32	3.3854e-31
Gm37509	277.651	1.65025	0.13935	11.8424	2.35565e-32	3.4339e-31
Mrc1	64.8315	-5.25172	0.443495	-11.8417	2.37702e-32	3.4628e-31
Gm4750	1999.21	-0.737671	0.062303	-11.8401	2.42264e-32	3.52468e-31
Actb.ps1	1998.89	-0.737138	0.0622578	-11.8401	2.42179e-32	3.52468e-31
Col8a1	95.508	5.18213	0.437758	11.8379	2.4857e-32	3.61408e-31
Gatd3a	1059.47	0.836799	0.0706959	11.8366	2.52517e-32	3.6691e-31
Tnfaip2	1462.9	-0.896349	0.0757362	-11.8351	2.5693e-32	3.7308e-31
Eps8l3	1023.42	-0.925851	0.0782621	-11.8301	2.72705e-32	3.95731e-31
Ppif	1195.85	-0.911898	0.0770845	-11.8298	2.73645e-32	3.96838e-31
Atp13a3	8346.65	0.757094	0.0640577	11.8189	3.11609e-32	4.51602e-31
Snph	90.6498	3.94657	0.33394	11.8182	3.14285e-32	4.55185e-31
Lypd3	69.329	-4.09018	0.346106	-11.8177	3.16212e-32	4.57681e-31
Gm4202	7686.86	-0.55634	0.0470931	-11.8136	3.31912e-32	4.80097e-31
Ppp2ca	8027.8	-0.489804	0.0415152	-11.7982	3.98801e-32	5.76477e-31
Trim5	176.401	2.40738	0.20407	11.7968	4.05314e-32	5.85515e-31
Fbxl20	1591.71	0.942839	0.0799256	11.7965	4.07101e-32	5.87718e-31
Bod1	2272.71	0.692196	0.0586812	11.7959	4.09925e-32	5.91414e-31
Smurf1	2313.24	-0.772707	0.065512	-11.7949	4.14714e-32	5.9794e-31
Gm10269	4431.38	-0.693597	0.058807	-11.7945	4.16845e-32	6.00626e-31
Mettl27	439.734	1.30575	0.110772	11.7877	4.51472e-32	6.50103e-31
Ncstn	3290.25	0.573262	0.0486389	11.7861	4.60443e-32	6.62595e-31
Itpr1	329.762	-1.51033	0.128168	-11.784	4.71882e-32	6.78621e-31
Snn	179.709	2.34186	0.198784	11.7809	4.89554e-32	7.03585e-31
Gm15772	10644.3	-0.572894	0.0486372	-11.7789	5.01374e-32	7.20111e-31
Tcp1	7760.59	-0.566751	0.0481192	-11.7781	5.0645e-32	7.26937e-31
Ppp1r11	892.312	-1.07882	0.0916017	-11.7773	5.10943e-32	7.32917e-31
Tinf2	683.654	-1.02182	0.0867875	-11.7738	5.32736e-32	7.63691e-31
Rpl17.ps8	8855.23	-0.556942	0.0473077	-11.7728	5.39358e-32	7.7269e-31
Zfp1007	297.703	1.77606	0.150924	11.7679	5.71542e-32	8.18274e-31
Slc16a4	166.762	2.53083	0.215094	11.7661	5.83307e-32	8.34586e-31
Tjp3	3986.47	0.623641	0.0530269	11.7608	6.2112e-32	8.88123e-31
Ranbp10	1646.88	0.811334	0.0689893	11.7603	6.2528e-32	8.93502e-31
Kif21a	617.818	-1.43935	0.122446	-11.7549	6.66192e-32	9.51358e-31
Mif.ps1	324.669	-1.74826	0.148827	-11.747	7.31997e-32	1.04467e-30
Fosl1	60.392	-4.38003	0.372979	-11.7434	7.63937e-32	1.08956e-30
Tars1	3757.93	-0.744404	0.0634667	-11.7291	9.04579e-32	1.28933e-30
Kat6b	570.449	1.3317	0.11358	11.7248	9.51416e-32	1.35523e-30
Hyou1	5562.26	-0.501362	0.0427715	-11.7219	9.84711e-32	1.40176e-30
Adgrl1	1564.44	0.989208	0.0843968	11.7209	9.95941e-32	1.41685e-30
Snrpd1	2037.4	-0.735715	0.0628165	-11.7121	1.10468e-31	1.57055e-30
Zmynd11	2364.13	0.640277	0.0546837	11.7087	1.14988e-31	1.63377e-30
Enox2	1007.04	0.997477	0.0852245	11.7041	1.2142e-31	1.72408e-30
Zfand1	814.258	0.944817	0.0807435	11.7014	1.25296e-31	1.77798e-30
Hbp1	1366.8	0.891648	0.0762061	11.7005	1.26747e-31	1.79744e-30
Endod1	2990.06	0.685955	0.0586489	11.696	1.33679e-31	1.89454e-30
Rps4x.ps	5576.5	-0.595781	0.0509418	-11.6953	1.3464e-31	1.90696e-30
Atp6ap2	2446.91	0.69767	0.0596551	11.6951	1.3507e-31	1.91185e-30
Rps27a.ps2	12873.4	-0.557153	0.0476629	-11.6895	1.44315e-31	2.04142e-30
Ccnd1	5413.74	-0.753621	0.064483	-11.6871	1.48338e-31	2.09701e-30
Ergic3	4521.51	0.602257	0.0515539	11.6821	1.57364e-31	2.2232e-30
Gstm2.ps1	832.577	1.26057	0.107931	11.6794	1.62416e-31	2.29313e-30
Arid5a	564.329	-1.21164	0.103766	-11.6767	1.6762e-31	2.36512e-30
Ssr1	4479.83	-0.535613	0.0459086	-11.6669	1.88078e-31	2.65211e-30
Pgap3	398.161	1.34797	0.11555	11.6657	1.9082e-31	2.68909e-30
Ark2n	1085.17	-0.840604	0.0720628	-11.6649	1.9268e-31	2.7136e-30
Mgrn1	2002.47	0.695658	0.059679	11.6567	2.12177e-31	2.98631e-30
Lratd1	5377.68	0.845459	0.0725407	11.655	2.16492e-31	3.04513e-30
Rpl17.ps9	7312.22	-0.546067	0.0468647	-11.652	2.24166e-31	3.1511e-30
Ctdsp2	4547.75	0.604323	0.0518695	11.6508	2.27217e-31	3.19198e-30
Zfand3	1792.46	0.679181	0.0583352	11.6427	2.49904e-31	3.5085e-30
Map3k6	131.69	-2.24279	0.192656	-11.6414	2.53715e-31	3.55978e-30
Pitx2	1096.88	0.839273	0.0720964	11.641	2.55066e-31	3.5765e-30
Ank	4250.03	0.611647	0.0525468	11.64	2.57879e-31	3.61369e-30
Gm7979	522.681	-1.14643	0.098504	-11.6384	2.62967e-31	3.68269e-30
Ctif	712.164	1.07771	0.0926276	11.6348	2.74165e-31	3.83712e-30
Dnajc18	840.679	1.01567	0.0873022	11.634	2.76916e-31	3.8732e-30
Arhgdia	16432.4	-0.473003	0.0406588	-11.6335	2.78566e-31	3.89385e-30
Ufsp2	1416.41	-0.802008	0.0689569	-11.6306	2.88147e-31	4.02527e-30
Ube4a	2053.52	0.702486	0.0604103	11.6286	2.94948e-31	4.11772e-30
Birc5	1734.86	-1.15056	0.0989711	-11.6252	3.06831e-31	4.28096e-30
Atp1a1	17767.9	0.527851	0.0454076	11.6247	3.0857e-31	4.30254e-30
Calu	5203.91	-0.571118	0.0491303	-11.6246	3.0921e-31	4.30879e-30
Gm8416	619.074	-1.13859	0.0979756	-11.6212	3.21676e-31	4.47972e-30
Serpina9	163.139	2.7527	0.236885	11.6204	3.24675e-31	4.51868e-30
Sh3kbp1	3387.48	-0.658229	0.0566715	-11.6148	3.46527e-31	4.81982e-30
X1810055G02Rik	734.567	-0.980755	0.0844636	-11.6116	3.59956e-31	5.0035e-30
Neurl1a	391.646	1.49538	0.128934	11.5981	4.21531e-31	5.85578e-30
Rps4x	27876.2	-0.552837	0.0476832	-11.594	4.42208e-31	6.13923e-30
Gdpd5	163.042	2.88093	0.248494	11.5936	4.44224e-31	6.1634e-30
Lmo7	10067.6	0.697173	0.0601581	11.589	4.68482e-31	6.49595e-30
Lyar	1972.72	-0.851111	0.0734817	-11.5826	5.04729e-31	6.99423e-30
Flna	8976.86	-0.864763	0.0746609	-11.5825	5.05235e-31	6.99693e-30
Mllt11	210.269	-1.77291	0.153204	-11.5722	5.70125e-31	7.89072e-30
Pik3c2a	2837.67	1.0418	0.0900371	11.5708	5.79735e-31	8.01877e-30
Zbtb47	147.272	2.60028	0.224748	11.5698	5.86361e-31	8.10542e-30
Afg3l2	2863.79	-0.600531	0.0519162	-11.5673	6.03464e-31	8.33672e-30
Tgfbr2	8707.64	0.568907	0.0492018	11.5627	6.36498e-31	8.78767e-30
Ccdc51	409.513	-1.28393	0.111069	-11.5597	6.59025e-31	9.09309e-30
Spcs3	3402.3	-0.646429	0.0559312	-11.5576	6.75917e-31	9.32044e-30
Kdelr3	288.528	-1.7414	0.150771	-11.55	7.3804e-31	1.01708e-29
Ppp1r15b	3823.27	-0.67895	0.0587847	-11.5498	7.40173e-31	1.01939e-29
Tfdp2	1143.61	0.815351	0.0706014	11.5487	7.49863e-31	1.03211e-29
Pheta1	559.806	1.14409	0.0991074	11.544	7.91794e-31	1.08915e-29
Zfp395	1190.38	-0.902225	0.078168	-11.5421	8.09019e-31	1.11217e-29
Depp1	181.943	2.48968	0.215712	11.5417	8.13158e-31	1.11717e-29
Slc35e3	410.963	1.36479	0.118343	11.5325	9.0497e-31	1.24255e-29
Dap	5843.05	-0.550517	0.0477501	-11.5291	9.40807e-31	1.29096e-29
Smim33	1177.82	-0.829191	0.0719317	-11.5275	9.59254e-31	1.31547e-29
Il1r2	92.2909	4.18933	0.363715	11.5182	1.06869e-30	1.46448e-29
X2410006H16Rik	2208.42	-0.810367	0.0703558	-11.5181	1.06922e-30	1.46448e-29
Gm31332	948.277	-0.997311	0.0866004	-11.5162	1.09276e-30	1.49581e-29
Rad18	469.844	-1.18009	0.102494	-11.5137	1.12547e-30	1.53965e-29
H2az2	1538.92	0.780649	0.0678352	11.508	1.20186e-30	1.64315e-29
Scp2.ps2	1463.4	0.924399	0.0803354	11.5067	1.22001e-30	1.66695e-29
Psme1	2350.77	0.805615	0.0700251	11.5047	1.24974e-30	1.70653e-29
Zhx2	851.153	0.991891	0.0862265	11.5033	1.26933e-30	1.73223e-29
Pold4	467.694	-1.30942	0.113859	-11.5003	1.31424e-30	1.79242e-29
Gm6421	3443.37	0.643816	0.0560072	11.4952	1.3939e-30	1.89992e-29
Ube2t	267.308	-1.5103	0.131415	-11.4926	1.43684e-30	1.95726e-29
Ctso	283.213	1.66887	0.145307	11.4852	1.56615e-30	2.13211e-29
Trp53i11	537.209	-1.08008	0.0940462	-11.4846	1.5763e-30	2.14463e-29
Bard1	272.448	-1.53292	0.133527	-11.4803	1.65795e-30	2.25435e-29
Gm7901	8448.3	-0.771408	0.067204	-11.4786	1.69016e-30	2.29675e-29
Gm46209	7257.93	-0.554851	0.048339	-11.4783	1.69557e-30	2.30271e-29
Idh3b	4006.83	0.633665	0.0552106	11.4772	1.71704e-30	2.33046e-29
X1700017B05Rik	1281.56	-0.797067	0.0694647	-11.4744	1.77367e-30	2.40587e-29
Pard3b	330.507	1.38349	0.120619	11.4699	1.86892e-30	2.53354e-29
Cyp2s1	292.301	-4.74506	0.413734	-11.4689	1.89146e-30	2.56255e-29
Zfp866	566.358	1.14279	0.0996477	11.4683	1.90344e-30	2.57722e-29
Gm5456	767.839	-1.16341	0.101468	-11.4658	1.96037e-30	2.65271e-29
Gapdh	4285.53	-1.86935	0.163105	-11.4611	2.06944e-30	2.7986e-29
Slc49a4	1622.63	0.874847	0.0763506	11.4583	2.13711e-30	2.88838e-29
Rnps1	3017.04	-0.58722	0.0512513	-11.4577	2.15211e-30	2.9069e-29
Gm17045	727.224	-1.15866	0.101135	-11.4566	2.1789e-30	2.94132e-29
Phgr1	165.017	2.97446	0.259837	11.4474	2.42259e-30	3.26831e-29
Sumf1	886.549	0.955452	0.0834815	11.4451	2.48883e-30	3.35566e-29
Naa30	1479.44	0.823316	0.0719601	11.4413	2.60002e-30	3.50347e-29
Plk2	1371.8	0.942931	0.0824544	11.4358	2.77025e-30	3.73062e-29
Fgd6	816.392	-1.18691	0.103934	-11.4198	3.33029e-30	4.48211e-29
Pdrg1	727.002	1.33802	0.117218	11.4148	3.52719e-30	4.74427e-29
Cct7	7286.4	-0.602624	0.052794	-11.4146	3.53405e-30	4.75065e-29
Rsl1d1	3485.65	-0.756076	0.066275	-11.4082	3.8065e-30	5.11384e-29
Clptm1	5716.39	0.53835	0.0472016	11.4053	3.93274e-30	5.28027e-29
Pdlim7	538.137	-1.17035	0.102622	-11.4045	3.97227e-30	5.33015e-29
Il6st	1610.14	1.07792	0.0945425	11.4015	4.11099e-30	5.513e-29
Msantd5f5	109.113	3.00575	0.263769	11.3954	4.40912e-30	5.90927e-29
Arpc5l	2080.46	-0.686494	0.0602608	-11.3921	4.58023e-30	6.13494e-29
Fhl3	741.906	-0.985052	0.0864959	-11.3884	4.77544e-30	6.3926e-29
Rabep2	875.152	0.871745	0.0765752	11.3842	5.01451e-30	6.70863e-29
Rdh7	100.802	2.7425	0.241022	11.3787	5.34178e-30	7.1422e-29
Psap	10610.3	0.648231	0.0570052	11.3714	5.80183e-30	7.7527e-29
Csnk1e	3001.74	0.593432	0.052193	11.37	5.9008e-30	7.88025e-29
Susd6	2992.56	0.696714	0.0612984	11.3659	6.17938e-30	8.24738e-29
Vmac	440.902	1.27913	0.112559	11.364	6.31546e-30	8.424e-29
Gpr137b	275.931	-1.62461	0.143007	-11.3603	6.59298e-30	8.78894e-29
Gm13685	386.574	-1.30868	0.115205	-11.3596	6.64816e-30	8.85724e-29
Slc44a4	1997.62	0.774425	0.0681889	11.357	6.84208e-30	9.11019e-29
Galnt4	1877.55	-0.752452	0.0662602	-11.356	6.92316e-30	9.21269e-29
Stard10	6646.64	-0.533313	0.0469651	-11.3555	6.96315e-30	9.26042e-29
Trim27	1563.98	-0.699029	0.0615606	-11.3551	6.99419e-30	9.29618e-29
Dock11	1727.63	0.886593	0.0781272	11.3481	7.58175e-30	1.00712e-28
Btg2	1536.45	0.86878	0.0766146	11.3396	8.35115e-30	1.10866e-28
Abhd3	196.236	2.13677	0.188581	11.3308	9.24013e-30	1.22596e-28
Msln	6765.63	0.648201	0.0572093	11.3303	9.28399e-30	1.23105e-28
Slc29a3	491.372	1.23669	0.10918	11.3271	9.62967e-30	1.27613e-28
Adck5	505.166	1.14958	0.101497	11.3262	9.7331e-30	1.28908e-28
Hint1	5549.25	-0.598281	0.0528351	-11.3236	1.00314e-29	1.3278e-28
Cdkn2aipnl	2125.12	-0.718839	0.0635029	-11.3198	1.04743e-29	1.38561e-28
Plk4	640.061	-1.204	0.106375	-11.3184	1.06352e-29	1.40606e-28
Piezo1	1115.15	-0.903947	0.0798699	-11.3177	1.07195e-29	1.41637e-28
Zscan21	870.463	0.883634	0.0780908	11.3155	1.10014e-29	1.45276e-28
Sh3bgr	162.268	7.5141	0.664114	11.3145	1.11261e-29	1.46837e-28
Mcl1	6315.04	0.520915	0.0460479	11.3125	1.13832e-29	1.50142e-28
Tax1bp3	3424.54	0.597083	0.052783	11.312	1.14406e-29	1.5081e-28
Zfp503	3200.74	0.606699	0.0536475	11.309	1.18442e-29	1.56039e-28
Gm9419	111.883	-2.86963	0.253838	-11.305	1.23969e-29	1.63224e-28
Gm37087	57.2281	-4.55776	0.403229	-11.3032	1.26583e-29	1.66569e-28
Sub1	3214.34	-0.584866	0.0517487	-11.302	1.28197e-29	1.68594e-28
Anapc13	950.411	0.97085	0.0859025	11.3018	1.28602e-29	1.69028e-28
Nsun2	4594.28	-0.536059	0.0474427	-11.2991	1.32597e-29	1.74176e-28
Fgf20	257.199	1.75842	0.155645	11.2976	1.34824e-29	1.76998e-28
Ube2m	2695.89	-0.666217	0.0589713	-11.2973	1.35308e-29	1.77529e-28
H3f5	3535.22	0.612096	0.0542012	11.293	1.42039e-29	1.86252e-28
Aida	1079.11	-0.833301	0.0737951	-11.2921	1.43584e-29	1.88167e-28
Cnppd1	2104.31	0.669455	0.059311	11.2872	1.51798e-29	1.98816e-28
Ctdsp1	3371.23	0.717133	0.0635667	11.2816	1.61806e-29	2.118e-28
Anxa8	324.662	-1.45837	0.129287	-11.2802	1.64463e-29	2.15153e-28
Gm6346	285.711	1.75372	0.155522	11.2763	1.71741e-29	2.24544e-28
Cobl	3471.87	0.831625	0.0737702	11.2732	1.78019e-29	2.32616e-28
Gm5279	114.129	-2.45119	0.217454	-11.2722	1.79969e-29	2.35028e-28
Cry1	593.886	-1.20973	0.107383	-11.2655	1.94188e-29	2.53449e-28
Eif4e	2932.41	-0.622489	0.0552865	-11.2593	2.0837e-29	2.71801e-28
Spin2c	297.861	1.60346	0.142454	11.256	2.16376e-29	2.8208e-28
Peak1	1018.83	-1.29336	0.114968	-11.2498	2.32176e-29	3.02503e-28
Tcf7l2	822.746	1.05826	0.0940707	11.2497	2.32502e-29	3.02752e-28
Gm11560	3980.7	-0.578503	0.0514444	-11.2452	2.44554e-29	3.1826e-28
Zfyve1	1042.88	0.87278	0.077648	11.2402	2.5877e-29	3.36566e-28
Rpl10.ps5	22129	-0.528376	0.0470105	-11.2395	2.60719e-29	3.38904e-28
Patj	2330.6	0.790431	0.0703428	11.2368	2.6881e-29	3.49219e-28
Hjurp	2721.47	-0.647939	0.0576756	-11.2342	2.77001e-29	3.59652e-28
Zfp652	2631.32	0.899548	0.0800784	11.2333	2.79723e-29	3.62977e-28
Gm13268	4584.22	-0.568288	0.0506026	-11.2304	2.89123e-29	3.74958e-28
Ybx3	10318.1	-0.539936	0.0480794	-11.2301	2.90187e-29	3.7612e-28
Cebpb	343.035	-1.71967	0.153148	-11.2288	2.94332e-29	3.81273e-28
Sfxn3	1475.5	0.78016	0.0694928	11.2265	3.02273e-29	3.91334e-28
Hsd17b6	120.273	2.50778	0.223503	11.2203	3.24128e-29	4.19386e-28
Msantd5f2	103.665	2.92837	0.261132	11.2142	3.47441e-29	4.49291e-28
Pmpca	3267.71	-0.605143	0.0539693	-11.2127	3.53128e-29	4.56383e-28
Gm11826	3872.07	-0.601709	0.0536837	-11.2084	3.70783e-29	4.78925e-28
Zfp523	735.967	1.02498	0.091488	11.2034	3.92306e-29	5.06434e-28
Cpped1	1241.04	0.869047	0.0775865	11.201	4.03077e-29	5.20039e-28
Tmprss4	5039.18	0.630481	0.0562929	11.2	4.07683e-29	5.25679e-28
Knop1	4400.55	0.589224	0.0526097	11.1999	4.08128e-29	5.25951e-28
Gm4462	3893.48	-0.678559	0.0605944	-11.1984	4.15281e-29	5.34862e-28
Eif5	10101	-0.494751	0.0441925	-11.1954	4.29624e-29	5.53018e-28
Pak4	1878.5	-0.690907	0.0617319	-11.1921	4.45991e-29	5.73757e-28
Ahr	2611.13	0.851017	0.0760475	11.1906	4.53377e-29	5.82924e-28
Rps27a	16438.9	-0.544073	0.0486568	-11.1818	5.00414e-29	6.43033e-28
Gm6468	284.253	1.77743	0.15897	11.181	5.0546e-29	6.49146e-28
Pfkfb3	1146.71	-1.12428	0.100564	-11.1797	5.12636e-29	6.57986e-28
Gm12856	720.933	-1.12335	0.100499	-11.1778	5.23748e-29	6.71864e-28
Mccc2	1079.65	0.963022	0.0861712	11.1757	5.36373e-29	6.87666e-28
Fam20b	6033.17	0.491757	0.0440063	11.1747	5.42371e-29	6.94959e-28
Stam	1449.83	-0.849052	0.0759841	-11.1741	5.46144e-29	6.99395e-28
Stx16	2066.1	0.6483	0.0580316	11.1715	5.6219e-29	7.19533e-28
Gm37752	56.2735	-4.67965	0.41901	-11.1683	5.8255e-29	7.45166e-28
Tlr3	921.11	0.960695	0.0860232	11.1679	5.85716e-29	7.48789e-28
Tpi.rs11	2929.35	-1.68035	0.150553	-11.1612	6.31597e-29	8.06985e-28
Gtpbp4	1987.81	-0.652848	0.0585115	-11.1576	6.57388e-29	8.3946e-28
Rac1	9921.72	-0.476692	0.0427299	-11.1559	6.69954e-29	8.5502e-28
Utp11	1005.26	-0.932413	0.0835968	-11.1537	6.86959e-29	8.76225e-28
Tpra1	1105.55	0.856931	0.0768322	11.1533	6.90103e-29	8.79734e-28
Atp2b1	3232.32	-0.755407	0.0677814	-11.1448	7.59425e-29	9.67556e-28
Ets1	161.798	-2.17457	0.195136	-11.1439	7.67272e-29	9.76998e-28
Ccnb2	2364.01	-0.721739	0.0647788	-11.1416	7.86938e-29	1.00147e-27
Tes	3567.26	-0.732968	0.0657917	-11.1407	7.94655e-29	1.01072e-27
Rpl17.ps10	7896.65	-0.549231	0.0493157	-11.137	8.28286e-29	1.0529e-27
Sh3rf2	390.142	1.41552	0.127101	11.137	8.29004e-29	1.05321e-27
Rcor2	706.406	-1.04825	0.0941257	-11.1367	8.31834e-29	1.05621e-27
Ptprk	2159.61	0.756541	0.0679521	11.1334	8.62354e-29	1.09435e-27
Gm5621	9565.31	-0.543687	0.0488533	-11.129	9.06676e-29	1.14994e-27
Zkscan8	452.498	1.31808	0.118473	11.1256	9.41791e-29	1.1938e-27
Stradb	447.425	1.33255	0.119871	11.1165	1.04298e-28	1.32132e-27
Fam114a1	629.819	-1.31812	0.118587	-11.1153	1.05734e-28	1.33876e-27
Vamp3	3539.81	-0.635673	0.0572091	-11.1114	1.10404e-28	1.3971e-27
Efemp2	137.74	-2.00582	0.18054	-11.1102	1.11963e-28	1.41604e-27
Ank3	2458.9	0.931942	0.0839097	11.1065	1.1665e-28	1.47448e-27
Zfp644	1136.71	0.882206	0.0794489	11.1041	1.19864e-28	1.51426e-27
Rbpms	102.676	2.71102	0.244185	11.1023	1.22223e-28	1.54319e-27
Cbfa2t2	1395.27	0.753777	0.067896	11.1019	1.22757e-28	1.54905e-27
Gm7476	12176.7	-0.555485	0.0500384	-11.1012	1.23798e-28	1.56131e-27
Rpl10.ps1	24174.7	-0.520895	0.046931	-11.0992	1.26602e-28	1.59578e-27
Ndufv3	1459.26	-0.800196	0.0721087	-11.0971	1.29612e-28	1.6328e-27
Cep85	9067.58	0.662869	0.059774	11.0896	1.40955e-28	1.7747e-27
Sapcd2	540.506	-1.13202	0.102189	-11.0778	1.60789e-28	2.02329e-27
Tincr	330.742	1.45411	0.131296	11.075	1.65876e-28	2.08614e-27
Crppa	241.378	1.76542	0.159424	11.0737	1.68244e-28	2.11473e-27
Slc6a9	885.669	-1.11307	0.100582	-11.0663	1.82763e-28	2.29595e-27
Msantd5f4	103.853	2.92239	0.264255	11.059	1.98315e-28	2.48992e-27
Gm4796	2018.89	-0.637479	0.0576454	-11.0586	1.991e-28	2.49838e-27
Mlxip	2444.8	0.813815	0.0735915	11.0585	1.993e-28	2.49949e-27
Muc5ac	330.891	-3.16322	0.286105	-11.0561	2.04736e-28	2.56623e-27
Gm12565	716.619	-1.03193	0.0933402	-11.0555	2.06083e-28	2.58167e-27
Cdca2	719.057	-1.23567	0.111793	-11.0532	2.11643e-28	2.64985e-27
Pex3	778.138	-0.911683	0.082488	-11.0523	2.13632e-28	2.67326e-27
Mtmr3	3250.59	0.653786	0.0591555	11.052	2.14393e-28	2.68129e-27
Eprs1	4530.31	-0.607553	0.0549799	-11.0504	2.18147e-28	2.72671e-27
Nsf	2738.29	0.606119	0.0548855	11.0433	2.36086e-28	2.9493e-27
Leprotl1	2064.57	-0.701159	0.0635068	-11.0407	2.43158e-28	3.03596e-27
Rpl9	19282.3	-0.507691	0.0459963	-11.0376	2.51553e-28	3.13902e-27
Egln2	1935.88	0.736959	0.066793	11.0335	2.63459e-28	3.28577e-27
Gm6348	278.664	1.75151	0.158774	11.0315	2.6927e-28	3.35638e-27
Tmbim1	4691.31	-0.561549	0.0509227	-11.0275	2.81657e-28	3.50883e-27
Rps24	15114.8	-0.545363	0.0494565	-11.0271	2.82743e-28	3.52041e-27
Gm5265	818.567	-0.859014	0.0779703	-11.0172	3.1575e-28	3.92919e-27
X2810459M11Rik	96.6421	2.78963	0.253223	11.0165	3.18168e-28	3.95709e-27
Rev3l	1432.28	1.08261	0.0983007	11.0133	3.29835e-28	4.09992e-27
Thoc2	1170.05	0.840543	0.0763284	11.0122	3.33801e-28	4.14693e-27
Gm3379	22415.7	-0.528248	0.0479799	-11.0098	3.42855e-28	4.25706e-27
St3gal6	975.608	-0.841876	0.0764667	-11.0097	3.43135e-28	4.25817e-27
Psmd12	3370.26	-0.59039	0.0536498	-11.0045	3.63464e-28	4.50795e-27
Sec61g.ps2	807.798	-0.97615	0.0887563	-10.9981	3.90268e-28	4.83773e-27
Dpp7	269.899	1.6002	0.145534	10.9954	4.02122e-28	4.98192e-27
Bmal1	408.318	-1.40064	0.12742	-10.9924	4.15949e-28	5.15037e-27
Arrb1	1132.78	-1.93548	0.176111	-10.9901	4.26594e-28	5.27928e-27
Smtn	409.904	-1.18683	0.108011	-10.988	4.36408e-28	5.39775e-27
Erg28	1792.8	-0.695656	0.0633208	-10.9862	4.45181e-28	5.50324e-27
Tmed3	1598.14	0.791205	0.0720304	10.9843	4.54665e-28	5.61737e-27
Tle2	189.92	2.13324	0.194231	10.983	4.61297e-28	5.69618e-27
Smg6	1245.7	0.819839	0.0746648	10.9803	4.75545e-28	5.86889e-27
Zscan2	235.111	1.87654	0.170909	10.9798	4.7818e-28	5.89817e-27
Rep15	379.576	4.4645	0.406711	10.9771	4.92543e-28	6.07199e-27
Gm14138	4875.99	-0.616089	0.0561328	-10.9756	5.00906e-28	6.1717e-27
Fcgbpl1	182.03	2.02709	0.184714	10.9742	5.08527e-28	6.26216e-27
Lingo2	234.158	1.74333	0.158876	10.9729	5.16025e-28	6.35102e-27
Agpat5	1345.06	-0.702203	0.0640212	-10.9683	5.42963e-28	6.67889e-27
Rnpepl1	2138.87	0.648836	0.0591645	10.9666	5.52908e-28	6.7975e-27
D030056L22Rik	676.725	-0.964093	0.0879283	-10.9645	5.65873e-28	6.95308e-27
Arhgap11a	1990.61	-0.737612	0.0672743	-10.9642	5.67693e-28	6.97163e-27
Grk4	115.656	2.687	0.245126	10.9617	5.83942e-28	7.16726e-27
Arhgef18	1629.14	0.689459	0.062899	10.9614	5.86102e-28	7.18984e-27
Pitpnm3	484.765	1.3579	0.123899	10.9597	5.96742e-28	7.31636e-27
Msl3	2171.15	0.708998	0.0647396	10.9515	6.53241e-28	8.0047e-27
Chfr	1903.35	0.716901	0.065462	10.9514	6.54236e-28	8.01252e-27
Slurp1	79.5182	-3.19448	0.291858	-10.9453	6.99829e-28	8.56623e-27
Rps27a.ps3	16056.8	-0.544703	0.0498206	-10.9333	7.98924e-28	9.77387e-27
Yrdc	986.789	-0.823633	0.0753541	-10.9302	8.2697e-28	1.01115e-26
Elmo2	1342.27	-0.782849	0.0716318	-10.9288	8.39585e-28	1.02601e-26
Gm36582	53.4097	-5.30239	0.485266	-10.9268	8.58484e-28	1.04854e-26
Ptms	6775.94	0.587176	0.0537402	10.9262	8.63981e-28	1.05468e-26
Mir100hg	200.54	-1.85746	0.170049	-10.9231	8.94091e-28	1.09084e-26
Macrod1	498.358	1.06194	0.0972461	10.9201	9.24141e-28	1.12689e-26
Tcirg1	1241.04	0.91404	0.0837106	10.9191	9.34654e-28	1.13909e-26
Cyth1	1023.63	0.838858	0.0768256	10.919	9.35329e-28	1.1393e-26
H2ax	1405.02	-0.870537	0.0797405	-10.9171	9.54725e-28	1.16229e-26
Clic1	6308.36	-0.660637	0.0605185	-10.9163	9.63701e-28	1.17258e-26
Eif2b2	1726.61	-0.672819	0.061638	-10.9156	9.70349e-28	1.18003e-26
Noc2l	2005.62	-0.708091	0.0648871	-10.9127	1.00289e-27	1.21895e-26
Gm13736	1393.48	0.749649	0.0687049	10.9111	1.01969e-27	1.23869e-26
Jund	3908.28	-0.775547	0.0710932	-10.9089	1.04545e-27	1.2693e-26
Sema4c	461.385	1.21438	0.111335	10.9075	1.06165e-27	1.28827e-26
Acad8	527.426	1.18874	0.109003	10.9055	1.08459e-27	1.3154e-26
Zfp1006	309.256	1.37751	0.12636	10.9014	1.13458e-27	1.37528e-26
Abhd4	1756.27	0.778998	0.071477	10.8986	1.17075e-27	1.41836e-26
Akirin1	1364.3	-0.689024	0.0632323	-10.8967	1.19507e-27	1.44705e-26
Echdc2	609.148	0.998081	0.0916273	10.8928	1.247e-27	1.5091e-26
Stmp1	674.601	0.969074	0.0890583	10.8813	1.41461e-27	1.71102e-26
Atp11a	398.02	1.22685	0.112807	10.8757	1.50506e-27	1.81945e-26
Def6	652.8	-0.923858	0.084948	-10.8756	1.50693e-27	1.82073e-26
Mgst2	763.321	-0.921597	0.0847672	-10.8721	1.56568e-27	1.89069e-26
Rab25	3653.04	-0.543568	0.0500065	-10.8699	1.60295e-27	1.93466e-26
Npnt	5538.19	-0.574882	0.0529162	-10.864	1.71055e-27	2.06342e-26
Acp1	3630.12	-0.652717	0.0600812	-10.8639	1.71243e-27	2.06457e-26
Kif4	984.052	-0.864566	0.0795863	-10.8633	1.72485e-27	2.07843e-26
Gm15428	453.86	-1.30092	0.119819	-10.8573	1.84019e-27	2.21623e-26
H3f3c	3447.72	0.587139	0.0540926	10.8543	1.90205e-27	2.2895e-26
Mrtfb	986.184	1.04915	0.0966646	10.8535	1.92031e-27	2.31024e-26
Adamts7	324.554	1.44034	0.132737	10.8512	1.9693e-27	2.36791e-26
Med16	936.524	0.833089	0.0767943	10.8483	2.03146e-27	2.44134e-26
Rai1	1934.15	0.838981	0.0773849	10.8417	2.18459e-27	2.62396e-26
Gm13680	10302.3	-0.545711	0.0503512	-10.8381	2.27143e-27	2.72681e-26
Gm17121	663.155	-1.16031	0.107079	-10.836	2.32398e-27	2.7884e-26
Zfp618	81.5892	4.16305	0.384201	10.8356	2.33445e-27	2.79947e-26
Sorbs3	362.934	1.58968	0.146786	10.83	2.48277e-27	2.97574e-26
Gm17222	663.256	-1.1593	0.107072	-10.8273	2.55635e-27	3.0623e-26
Pramel40	299.438	1.71695	0.158605	10.8253	2.61142e-27	3.12661e-26
Arc	249.214	-1.58575	0.14653	-10.822	2.7071e-27	3.23943e-26
Phactr2	316.447	1.50026	0.138746	10.813	2.98671e-27	3.57212e-26
Kifc5b	681.094	-1.17341	0.108532	-10.8116	3.03338e-27	3.626e-26
Ascc2	2415.79	0.611045	0.0565273	10.8097	3.09564e-27	3.69846e-26
Homez	354.493	1.39062	0.128688	10.8061	3.22167e-27	3.84698e-26
Hsd17b4	2296.42	0.821236	0.0760295	10.8015	3.3845e-27	4.03927e-26
Gm10136	6351.39	-0.596536	0.0552619	-10.7947	3.64596e-27	4.349e-26
Rpl10.ps6	22972.5	-0.526544	0.0487917	-10.7917	3.76826e-27	4.49249e-26
Gm12460	1657.16	-0.745474	0.0690951	-10.7891	3.87566e-27	4.61808e-26
Xpc	678.839	0.986346	0.0914343	10.7875	3.94446e-27	4.69757e-26
Capn13	122.004	5.09209	0.472074	10.7866	3.98103e-27	4.73861e-26
Stip1	6906.5	-0.579134	0.0536942	-10.7858	4.01823e-27	4.78036e-26
Aldoa.ps4	352.794	-1.57674	0.146205	-10.7844	4.07776e-27	4.8486e-26
Slc22a15	268.866	-1.64862	0.152872	-10.7843	4.08474e-27	4.85433e-26
Septin10	658.818	-0.992729	0.0920677	-10.7826	4.15954e-27	4.9406e-26
Gm14207	173.762	2.41499	0.224024	10.7801	4.27637e-27	5.07669e-26
Fmnl2	3346.24	-0.717493	0.0665593	-10.7798	4.2904e-27	5.09065e-26
Pa2g4	5477.25	-0.658162	0.0610583	-10.7792	4.3144e-27	5.11643e-26
Pif1	510.387	-1.08382	0.100554	-10.7786	4.346e-27	5.15118e-26
Igbp1	2170.32	0.680783	0.0631718	10.7767	4.4359e-27	5.25496e-26
Trim15	57.7611	-3.9025	0.36228	-10.7721	4.66484e-27	5.52326e-26
Car12	136.089	1.96002	0.182014	10.7685	4.84677e-27	5.73565e-26
Ssr3	7685.39	-0.577243	0.053629	-10.7636	5.11154e-27	6.04578e-26
Rpl10.ps3	26534.6	-0.520298	0.0483484	-10.7614	5.23501e-27	6.18855e-26
Rap2a	3050.07	0.696228	0.0647156	10.7583	5.41786e-27	6.40134e-26
Tk1	1581.58	-1.00657	0.0935827	-10.7559	5.55789e-27	6.56334e-26
Marveld2	965.473	0.90048	0.0837244	10.7553	5.59602e-27	6.60489e-26
Ccng2	1538.29	-1.10996	0.103206	-10.7548	5.62316e-27	6.63344e-26
Frk	1226.08	0.807322	0.0750792	10.7529	5.7406e-27	6.76842e-26
Acot2	729.515	1.14649	0.106642	10.7508	5.87717e-27	6.9258e-26
Txndc17	2210.05	-0.645915	0.0600885	-10.7494	5.96478e-27	7.02536e-26
Prss8	1684.04	0.980748	0.0912383	10.7493	5.97126e-27	7.0293e-26
Nat8f4	208.564	1.68971	0.157207	10.7483	6.03558e-27	7.1013e-26
Cdc34	1843.58	-0.751848	0.0699699	-10.7453	6.23533e-27	7.33247e-26
Numa1	3943.77	0.700277	0.0651744	10.7447	6.27913e-27	7.38011e-26
Gm9115	1101.6	-0.83776	0.0779744	-10.744	6.32163e-27	7.42618e-26
Lpcat3	4297.38	0.506804	0.0471751	10.743	6.39157e-27	7.50442e-26
Etf1	6875.07	-0.492995	0.0458965	-10.7415	6.50102e-27	7.62893e-26
Usp19	3802.3	0.566512	0.0527487	10.7398	6.61625e-27	7.76009e-26
Atp8a1	965.626	-1.00819	0.0939015	-10.7367	6.84481e-27	8.02397e-26
Nans	3096.34	-0.577422	0.0537908	-10.7346	7.00274e-27	8.20482e-26
Gm2387	12220.1	-0.544875	0.0507615	-10.734	7.04621e-27	8.25146e-26
Clmp	69.2046	-3.04746	0.283913	-10.7338	7.06493e-27	8.26907e-26
Ikbkb	1939.22	0.680788	0.0634412	10.731	7.28031e-27	8.51671e-26
Fyco1	2548.18	1.83501	0.171002	10.7309	7.28516e-27	8.51795e-26
Prxl2a	1034.15	-1.07007	0.0997366	-10.729	7.44285e-27	8.69779e-26
Sulf2	8812.58	0.509735	0.0475118	10.7286	7.473e-27	8.72848e-26
Rpl10	26571.6	-0.519708	0.0484519	-10.7263	7.66284e-27	8.94556e-26
Fam83d	662.208	-0.963112	0.0897915	-10.7261	7.67735e-27	8.95784e-26
Nedd4	26129.4	0.517063	0.0482203	10.7229	7.94529e-27	9.26565e-26
Kifc1	1028.8	-1.08896	0.101589	-10.7192	8.26739e-27	9.63627e-26
Gatad1	3403.06	-0.53467	0.0498928	-10.7164	8.52757e-27	9.93438e-26
Gm17046	643.583	-1.1621	0.108453	-10.7153	8.63044e-27	1.0049e-25
Lactb	446.865	1.28461	0.119906	10.7134	8.80294e-27	1.02445e-25
Trp53bp2	1398.3	0.765089	0.071419	10.7127	8.87584e-27	1.0324e-25
Ak2	1910.16	-0.806399	0.0753007	-10.709	9.23068e-27	1.07312e-25
Efna3	735.893	0.97256	0.0908175	10.709	9.24025e-27	1.07368e-25
Gm9354	5140.95	-0.588197	0.054931	-10.7079	9.34508e-27	1.0853e-25
Stk25	2461.67	-0.617198	0.0576538	-10.7052	9.61713e-27	1.11631e-25
Msantd5f1	97.5856	2.86925	0.268033	10.7049	9.65682e-27	1.12034e-25
X6330403L08Rik	317.128	1.66095	0.155197	10.7022	9.93479e-27	1.15199e-25
Krtcap2	1152.41	-1.02878	0.0961912	-10.6951	1.07302e-26	1.24359e-25
X2010315B03Rik	798.439	0.93301	0.0872561	10.6928	1.10029e-26	1.27453e-25
Prrc1	1568.22	-0.68462	0.0640489	-10.689	1.14569e-26	1.32644e-25
Zmym4	969.059	0.842828	0.078911	10.6808	1.25255e-26	1.44941e-25
Chic2	2636.57	-0.602656	0.0564456	-10.6768	1.30756e-26	1.51228e-25
Nupr1	4777.73	-1.38459	0.129686	-10.6765	1.31084e-26	1.51529e-25
Rps10.ps2	7773.16	-0.561882	0.0526445	-10.6731	1.3597e-26	1.57097e-25
Nup160	1071.71	-0.814192	0.0762965	-10.6714	1.38494e-26	1.59931e-25
Suclg2	2344.55	0.631742	0.0592401	10.6641	1.49864e-26	1.72971e-25
Uqcc3	727.032	0.920717	0.0863393	10.6639	1.50094e-26	1.73148e-25
Lgals4	16979.5	0.556	0.0521416	10.6633	1.51166e-26	1.74295e-25
Gm5511	2384.42	-0.620316	0.0581815	-10.6617	1.53693e-26	1.77118e-25
Fndc10	277.417	1.8936	0.177692	10.6566	1.62404e-26	1.87061e-25
Zfp60	402.643	1.36959	0.12854	10.655	1.65225e-26	1.90212e-25
Aldoa	32030.1	-1.59679	0.149895	-10.6527	1.69345e-26	1.94856e-25
Slc41a1	1496.79	0.765557	0.0718846	10.6498	1.74716e-26	2.00932e-25
Rpl18.ps2	9234.74	-0.588152	0.0552324	-10.6487	1.7686e-26	2.03294e-25
Ctsc	1011.04	-0.876804	0.0823417	-10.6484	1.77473e-26	2.03895e-25
Spint2	15512.4	0.520241	0.0488744	10.6445	1.85062e-26	2.12504e-25
Sgo1	587.1	-1.18185	0.111037	-10.6437	1.8655e-26	2.14104e-25
Arhgap39	753.919	1.05656	0.0992668	10.6436	1.86793e-26	2.14163e-25
Kif11	1904.7	-0.833382	0.0782989	-10.6436	1.86763e-26	2.14163e-25
Trabd	2871.76	-0.589793	0.055425	-10.6413	1.91478e-26	2.19423e-25
Mfhas1	795.456	0.847066	0.0796151	10.6395	1.95143e-26	2.23508e-25
Sowahb	1004.76	0.855179	0.0804154	10.6345	2.05884e-26	2.3569e-25
Gm30970	845.949	-0.886182	0.0833453	-10.6327	2.10045e-26	2.40331e-25
Ephb4	4712.46	0.534659	0.0502862	10.6323	2.10827e-26	2.41103e-25
Plagl2	1822.68	0.705007	0.0663601	10.624	2.30535e-26	2.63507e-25
Prss16	162.916	-1.84105	0.173313	-10.6227	2.33706e-26	2.66996e-25
Gm13532	4407.21	-0.55071	0.0518689	-10.6173	2.47503e-26	2.82614e-25
Usp22	5822.4	0.594943	0.0560536	10.6138	2.57035e-26	2.9335e-25
Carmil1	1279.41	0.744847	0.0701778	10.6137	2.57337e-26	2.93545e-25
Btg3	964.59	-0.776902	0.0732006	-10.6133	2.5837e-26	2.94573e-25
Msantd5f3	97.4644	3.00223	0.282929	10.6112	2.64235e-26	3.01107e-25
Rpl9.ps6	17194	-0.504846	0.0475852	-10.6093	2.6978e-26	3.0727e-25
Ccn1	161.703	2.1132	0.199196	10.6086	2.71671e-26	3.09267e-25
Atp9b	1116.77	0.790408	0.0745226	10.6063	2.78632e-26	3.17031e-25
Abhd2	16117.4	0.711427	0.0670793	10.6058	2.80163e-26	3.18611e-25
Odf2	1211.52	-0.802381	0.0756645	-10.6045	2.84111e-26	3.22937e-25
Cabp1	164.487	-1.80964	0.170723	-10.5999	2.98348e-26	3.38948e-25
Slc25a24	3020	-0.57632	0.0543742	-10.5992	3.0068e-26	3.41424e-25
Lipt2	288.455	-1.33001	0.125631	-10.5866	3.43863e-26	3.90262e-25
Trmt9b	171.516	1.95191	0.184431	10.5834	3.55628e-26	4.03411e-25
Hps4	749.396	0.889709	0.0840716	10.5828	3.58247e-26	4.06177e-25
Slc38a1	2083.97	-0.787199	0.0743946	-10.5814	3.6347e-26	4.1189e-25
Nek1	633.576	-0.973356	0.0920372	-10.5757	3.86343e-26	4.37589e-25
Gm9347	4169.69	-0.758692	0.0717397	-10.5756	3.86648e-26	4.37713e-25
Mtch1	3969.96	0.539443	0.0510154	10.5741	3.92841e-26	4.44501e-25
Ly6d	231.964	-1.69616	0.160493	-10.5685	4.17158e-26	4.71778e-25
Rpl9.ps4	14838.4	-0.502989	0.0475953	-10.5681	4.19095e-26	4.73729e-25
Eva1c	382.948	-1.14926	0.108774	-10.5656	4.30261e-26	4.86106e-25
Tbc1d31	493.366	-1.00409	0.0951024	-10.558	4.66503e-26	5.26786e-25
Cmtm7	941.333	0.955852	0.0905516	10.5559	4.7713e-26	5.38516e-25
Jdp2	508.975	-1.15048	0.108996	-10.5552	4.80362e-26	5.41892e-25
Gm6756	788.543	-0.91778	0.0870043	-10.5487	5.15209e-26	5.8091e-25
Cst6	78.7815	-2.65086	0.251311	-10.5481	5.183e-26	5.84102e-25
Cerk	1064.17	-0.98902	0.0937777	-10.5464	5.2767e-26	5.94363e-25
Gm25432	1903.4	-0.876687	0.0831348	-10.5454	5.3364e-26	6.00786e-25
Tnfrsf10b	571.793	-0.995897	0.0944805	-10.5408	5.60429e-26	6.3063e-25
Zfp638	1340.59	0.797589	0.0756949	10.5369	5.83963e-26	6.56783e-25
Ywhah	4334.37	-0.711075	0.0674966	-10.535	5.95984e-26	6.69968e-25
Atf3	911.711	-1.23364	0.11715	-10.5305	6.25267e-26	7.02533e-25
[truncated: 22,339 more rows]

## Sheet: AKPT_MRTX_vs_vehicle
Supplementary Table S3
Gene	baseMean	log2FoldChange	lfcSE	stat	pvalue	padj
Rdh10	20065.5	3.46589	0.0745188	46.5103	0	0
Pigr	3012.96	4.79551	0.0881372	54.4096	0	0
Atp1b1	5558.6	4.61914	0.0711176	64.9507	0	0
Kif5c	1138.89	-3.75715	0.0973523	-38.5933	0	0
Itln1	5995.88	4.73321	0.0842173	56.2023	0	0
Khdc1c	9307.06	2.16615	0.0492561	43.9773	0	0
Khdc1a	16845.3	2.30401	0.0451573	51.0219	0	0
Car2	11149.4	2.13995	0.048935	43.7305	0	0
Tgm2	1166.55	4.8099	0.123402	38.9774	0	0
Tent5c	1772.14	3.09909	0.0814278	38.0594	0	0
Sorcs2	4072.63	3.40171	0.0741168	45.8965	0	0
Mxd4	3868.1	3.08227	0.0601232	51.2659	0	0
Otop1	3447.66	-4.0562	0.0736074	-55.1059	0	0
Slc39a8	5317.71	2.14657	0.0544454	39.426	0	0
Sars1	6181.49	-1.66263	0.043547	-38.1801	0	0
Fam20c	1292.79	3.91835	0.0993155	39.4536	0	0
Psph	2123.62	-3.60189	0.0831782	-43.3033	0	0
Asns	6154.68	-2.64321	0.0567007	-46.6168	0	0
Fam13a	2476.37	2.99489	0.0688256	43.5142	0	0
Hopx	2171.48	2.54796	0.0621417	41.0024	0	0
Emp1	3264.7	-3.70403	0.0723818	-51.1735	0	0
Ptpro	1801.18	3.272	0.0867966	37.6973	0	0
Cars1	2504.47	-2.36898	0.0595273	-39.7966	0	0
Mmp7	13979.4	5.22352	0.0661276	78.9915	0	0
Vwa5a	1994.44	3.18805	0.0744555	42.8182	0	0
Ifitm3	22050.7	1.83183	0.0431281	42.4742	0	0
Sult1a1	2694.69	5.9869	0.109551	54.6493	0	0
Eif4ebp1	2693.44	-3.1809	0.0664671	-47.8568	0	0
Sorbs2	3939.38	4.09383	0.0754713	54.2435	0	0
Mmp15	23185.1	2.18109	0.0492169	44.3159	0	0
Dusp6	1065.71	-4.87188	0.113792	-42.814	0	0
Avil	7724.71	-2.13288	0.0438397	-48.6517	0	0
Anxa2	46731.2	-2.11952	0.0523702	-40.4719	0	0
Trf	3834.5	-4.27851	0.0905857	-47.2317	0	0
Ccdc33	1519.04	4.72871	0.11143	42.4365	0	0
Timp2	12163.8	2.43365	0.0521914	46.6292	0	0
Tns4	7439.32	-2.56752	0.0576622	-44.5268	0	0
Etv4	1194.81	-5.32469	0.119329	-44.6221	0	0
Agr2	5390.98	-1.89307	0.0477006	-39.6864	0	0
Sectm1b	2049.25	6.59543	0.146603	44.9883	0	0
Notum	10852.8	2.55709	0.0567491	45.0595	0	0
Serinc5	5163.16	2.40812	0.0561012	42.9246	0	0
Cadps	3775.18	2.85821	0.0632781	45.1691	0	0
Etv5	1850.3	-4.10274	0.102347	-40.0868	0	0
Ly6c2	4342.84	-3.00449	0.0738533	-40.6819	0	0
Ets2	12065.5	1.81983	0.0429372	42.3836	0	0
Faim2	6003.31	-3.10331	0.050543	-61.3994	0	0
Aqp5	2802.17	-3.75639	0.0697779	-53.8335	0	0
Upk1b	2006.39	-5.62243	0.101432	-55.4303	0	0
Lgals1	4329.94	-3.33091	0.0767874	-43.3783	0	0
Ly6a	26790.4	-1.98245	0.0500375	-39.6194	0	0
Ly6c1	10742.1	-3.02056	0.0689162	-43.8294	0	0
Smoc2	7997.79	4.21916	0.0749715	56.2769	0	0
Nars1	11076	-2.27619	0.0541633	-42.0246	0	0
Cyb5a	2936.49	2.3164	0.0604532	38.3173	0	0
Fgf1	2111.09	2.98088	0.0769774	38.724	0	0
Plaat3	2275.2	2.48026	0.0620714	39.9582	0	0
Apcdd1	3342	3.68073	0.0926101	39.7444	0	0
Nkd1	16559.7	2.03966	0.0548392	37.1934	8.71626e-303	3.31646e-300
Wls	6954.65	1.71359	0.0462919	37.0171	6.08532e-300	2.27682e-297
Hexa	2474.4	2.18958	0.0591929	36.9906	1.62276e-299	5.97202e-297
Dtx4	4017.29	2.21599	0.0601181	36.8606	1.98098e-297	7.17276e-295
Prss23	1395.15	3.78271	0.102848	36.7798	3.8825e-296	1.38346e-293
Lrp4	2025.11	2.90375	0.0789713	36.7696	5.64755e-296	1.98097e-293
Sfn	1282.26	-2.74998	0.0749499	-36.6909	1.02194e-294	3.52947e-292
Aldh1a1	62527.7	2.45213	0.0669079	36.6493	4.69807e-294	1.59799e-291
Gtf2i	10591.5	1.80963	0.0495267	36.5385	2.71794e-292	9.10674e-290
Plekhs1	3461.55	2.26099	0.0620404	36.4439	8.58798e-291	2.83517e-288
Fgfrl1	7192.62	2.0588	0.0565553	36.4033	3.77124e-290	1.22697e-287
Serpinb9	979.477	4.40262	0.121252	36.3098	1.13427e-288	3.6376e-286
Nlk	2518.87	2.16761	0.0599037	36.185	1.04867e-286	3.31572e-284
Hmga1	11973.9	-1.64274	0.0454006	-36.1831	1.12145e-286	3.49659e-284
Sdc1	11581.2	-1.6855	0.0465951	-36.1732	1.60497e-286	4.93562e-284
Gdf15	821.547	-5.97824	0.165609	-36.0985	2.39718e-285	7.27219e-283
Mthfd2	1728.68	-3.07622	0.0852198	-36.0975	2.48446e-285	7.43649e-283
Aldh3b2	3224.9	2.95099	0.0819421	36.0132	5.20751e-284	1.5382e-281
Nudt4	4726.55	2.02032	0.0562293	35.93	1.03925e-282	3.02987e-280
Mab21l4	978.346	4.16299	0.11594	35.9063	2.4352e-282	7.00871e-280
Ptprd	2111.96	2.66352	0.0744877	35.7578	5.00312e-280	1.42171e-277
Snx22	1480.82	6.35232	0.177899	35.7074	3.03048e-279	8.50391e-277
Hmga1b	10887.4	-1.64122	0.0460184	-35.6644	1.41178e-278	3.91272e-276
Acap1	3098.06	-2.81751	0.0797996	-35.3073	4.54487e-273	1.24424e-270
Kcnq1	6646.73	1.59639	0.0452655	35.2672	1.86829e-272	5.05315e-270
Tubb4b	15001.7	-1.76622	0.0501336	-35.2303	6.86977e-272	1.83595e-269
Ptn	1085.88	4.34682	0.123562	35.1793	4.14111e-271	1.09369e-268
Gm44250	1153.96	3.0657	0.0873218	35.108	5.08088e-270	1.32629e-267
Lonp1	5133.3	-2.17326	0.0619757	-35.0664	2.19634e-269	5.66732e-267
Hsd17b11	2518.53	2.30868	0.065936	35.014	1.37882e-268	3.51741e-266
Eeig1	5365.73	1.97125	0.0563072	35.0089	1.64953e-268	4.1607e-266
Idh1	9075.56	1.82039	0.0520185	34.9951	2.67126e-268	6.66302e-266
Prss32	864.715	3.82387	0.109292	34.9876	3.47465e-268	8.5717e-266
Kif26b	965.655	4.54304	0.130299	34.8663	2.41329e-266	5.88869e-264
Fam234a	6475.35	2.10925	0.0609325	34.6162	1.44155e-262	3.47973e-260
Itm2b	16214.4	1.89332	0.054743	34.5855	4.16671e-262	9.9509e-260
Cldn2	3294	-2.12962	0.0616303	-34.5548	1.20732e-261	2.85295e-259
Blnk	3045.9	2.4294	0.070373	34.5218	3.77612e-261	8.83022e-259
Tubb6	3598.82	-2.12826	0.0621723	-34.2316	8.18591e-257	1.89449e-254
Stra6	48717	1.43906	0.042436	33.9114	4.52749e-252	1.03712e-249
Zfp445	6013.62	1.71678	0.0506562	33.8908	9.09078e-252	2.0614e-249
Atf5	1940.38	-3.0916	0.0912541	-33.8791	1.35479e-251	3.04138e-249
Cyp2b10	847.249	3.77274	0.111571	33.8148	1.1964e-250	2.65922e-248
Dnajc10	6947.94	-1.44695	0.0428493	-33.7683	5.75304e-250	1.26618e-247
Tmem229b	1029.52	3.32298	0.099368	33.4412	3.45623e-245	7.53291e-243
Ptgs1	1992.59	2.77917	0.0831672	33.4167	7.85266e-245	1.69504e-242
Cpn1	1952.16	2.38851	0.0715352	33.3893	1.95885e-244	4.18802e-242
Hs3st1	593.377	-4.90784	0.147238	-33.3328	1.29521e-243	2.74304e-241
Serpinb1a	2194.82	2.65466	0.0798516	33.2449	2.42087e-242	5.07908e-240
Trim47	1062.06	-3.05496	0.0919888	-33.2101	7.68438e-242	1.59728e-239
Anxa4	20352.2	-1.62375	0.0490058	-33.1338	9.69378e-241	1.99647e-238
Crat	3106.83	1.87982	0.0569802	32.9908	1.10206e-238	2.24911e-236
Slc16a1	3123.98	-2.14254	0.0649641	-32.9803	1.55534e-238	3.14558e-236
Anpep	3254.87	8.39271	0.254538	32.9724	2.02246e-238	4.05377e-236
Shank2	1050.4	4.84942	0.147078	32.9717	2.06998e-238	4.1123e-236
Isx	1171.39	6.73947	0.20441	32.9703	2.1654e-238	4.26414e-236
Amotl2	1861.69	2.21152	0.0675156	32.7557	2.51686e-235	4.91313e-233
Fbxo32	872.147	5.87357	0.179439	32.733	5.29661e-235	1.02503e-232
Tef	2086.72	2.13439	0.0654243	32.6238	1.88768e-233	3.62193e-231
Tubb4b.ps1	7314.11	-1.78897	0.0548837	-32.5956	4.73074e-233	9.00003e-231
Pea15a	7389.68	-1.61151	0.0494699	-32.5756	9.09781e-233	1.71628e-230
Ak3	4224.95	1.60495	0.0493961	32.4915	1.4061e-231	2.63045e-229
Kctd14	2522.13	2.62089	0.0806665	32.4905	1.45175e-231	2.69342e-229
Tinagl1	4109	-1.88173	0.0580221	-32.4313	9.93688e-231	1.82847e-228
Fabp5	714.143	-3.81935	0.117897	-32.3956	3.16146e-230	5.77004e-228
Pygb	3947.62	1.80639	0.0557929	32.3767	5.83475e-230	1.05632e-227
Bmp8b	718.433	-3.16787	0.0986418	-32.1149	2.73528e-226	4.91234e-224
Dpysl3	1307.4	2.84543	0.088693	32.0818	7.8983e-226	1.40721e-223
Aldh18a1	2524.61	-2.34642	0.0732327	-32.0406	2.96656e-225	5.2438e-223
Pdgfa	2787.31	2.04975	0.0641432	31.9557	4.49516e-224	7.88374e-222
Ephb6	1236.26	2.94948	0.0924509	31.9032	2.41138e-223	4.19636e-221
Gm2a	1900.55	2.25143	0.0706161	31.8827	4.64268e-223	8.01719e-221
Pbx1	3547.4	2.11481	0.0663966	31.8512	1.266e-222	2.16949e-220
Tapbp	3889.68	1.69906	0.0533732	31.8335	2.22792e-222	3.78898e-220
Junb	2234.43	-2.0766	0.0652437	-31.8284	2.62165e-222	4.42508e-220
Entpd8	2385.75	3.05258	0.0959142	31.8262	2.80945e-222	4.70667e-220
Slc2a1	4290.74	-2.52098	0.0795803	-31.6784	3.0781e-220	5.11854e-218
Stc2	1746.09	-2.90771	0.0918584	-31.6543	6.61424e-220	1.09179e-217
Slc16a6	781.932	-3.23191	0.102351	-31.5769	7.66557e-219	1.25609e-216
Mthfd1l	1836.39	-2.22107	0.0704878	-31.51	6.3421e-218	1.03169e-215
Gpld1	820.932	4.66476	0.14807	31.5037	7.73639e-218	1.24945e-215
Bhlhe40	3186.41	-3.07072	0.0974813	-31.5006	8.51601e-218	1.36554e-215
Slc17a5	1484.68	2.21411	0.0705695	31.3748	4.46266e-216	7.10513e-214
Pink1	2405.13	2.12671	0.0680367	31.2583	1.72133e-214	2.72127e-212
Wnt6	1110.53	6.79776	0.217779	31.214	6.87665e-214	1.07954e-211
Slc18a1	2688.31	1.97136	0.0631769	31.2038	9.44779e-214	1.47287e-211
Tcn2	2558.91	2.15713	0.0692405	31.1542	4.45478e-213	6.89692e-211
Slc5a9	627.603	4.38812	0.140972	31.1275	1.02175e-212	1.57104e-210
Gpd1l	6791.83	1.76485	0.0568221	31.0592	8.58278e-212	1.31071e-209
Aqp1	839.884	3.50415	0.112944	31.0256	2.43476e-211	3.6931e-209
Casp3	4383.1	-1.6224	0.0526226	-30.8309	1.01005e-208	1.52179e-206
Rigi	1641.42	2.47681	0.0804392	30.7912	3.44124e-208	5.15015e-206
Nipal2	2486.85	2.06058	0.0670657	30.7249	2.65063e-207	3.94066e-205
Gsto1	12539.5	2.09103	0.0682628	30.6321	4.57345e-206	6.75456e-204
Adgrg1	4365.74	1.97555	0.0645115	30.6233	6.0021e-206	8.8066e-204
Tuba4a	4146.98	-1.70602	0.0557252	-30.6149	7.74366e-206	1.12881e-203
Msln	6765.63	1.7275	0.0566467	30.4961	2.93719e-204	4.25399e-202
Pkp1	1041.05	-3.60703	0.118558	-30.4243	2.62279e-203	3.7743e-201
Spred1	2720.54	-1.96318	0.0645947	-30.3923	6.93718e-203	9.91928e-201
Pdia5	2352.79	2.26827	0.0747022	30.3642	1.63122e-202	2.31768e-200
Zfp703	6726.13	1.48	0.0490391	30.1801	4.32588e-200	6.10765e-198
Aldh1a7	4698.34	2.15779	0.0717996	30.0529	2.00122e-198	2.80784e-196
Aldh3b3	992.9	2.79782	0.0933416	29.974	2.13936e-197	2.98301e-195
Agrn	7215.39	1.42691	0.0477181	29.9028	1.80903e-196	2.50684e-194
Foxq1	3353.08	2.04327	0.0683433	29.8971	2.14755e-196	2.95769e-194
Slc9a3	1424.27	2.56305	0.0857857	29.8774	3.87354e-196	5.30226e-194
Vil1	11665.1	1.36281	0.0456257	29.8693	4.93582e-196	6.71541e-194
Upk3a	1202.3	7.00257	0.235766	29.7013	7.37925e-194	9.97932e-192
Ihh	1322.76	2.4337	0.0820443	29.6633	2.28674e-193	3.07396e-191
Tmem98	2896.91	1.63795	0.0553324	29.602	1.40904e-192	1.88283e-190
Rnf32	798.218	3.18706	0.107849	29.5511	6.36535e-192	8.45537e-190
Slc7a5	12203.4	-1.48848	0.050393	-29.5375	9.5025e-192	1.25483e-189
Cdh17	3147.1	-2.6575	0.0901694	-29.4723	6.52427e-191	8.56511e-189
Cep55	1676.36	-2.08258	0.0706756	-29.4668	7.67551e-191	1.00179e-188
Itga3	8736.68	-1.64879	0.0560149	-29.4348	1.96967e-190	2.55591e-188
Dusp4	1519.44	-3.30914	0.112624	-29.3821	9.28705e-190	1.19819e-187
B4galt4	971.351	-2.41238	0.0821061	-29.3813	9.52917e-190	1.2224e-187
Gm4798	627.233	-4.26974	0.145325	-29.3807	9.67784e-190	1.23442e-187
Klhdc7a	989.578	6.81091	0.231966	29.3617	1.6957e-189	2.15067e-187
Ugt2b34	1599.89	2.34657	0.0799302	29.3577	1.905e-189	2.40254e-187
Gnai1	4297.25	1.71234	0.0583299	29.3561	1.99668e-189	2.5041e-187
Atp6v1b2	8158.57	1.53048	0.0521625	29.3407	3.14479e-189	3.92208e-187
Jmjd6	1455.71	-2.1654	0.0739698	-29.2742	2.21176e-188	2.7432e-186
Gm43305	42529.9	2.1114	0.0722374	29.2286	8.39312e-188	1.03526e-185
Shmt2	3668.93	-2.53251	0.0866822	-29.2161	1.21171e-187	1.48643e-185
Myh14	4464.83	2.21454	0.0758625	29.1915	2.48375e-187	3.03031e-185
Bace2	3872.75	1.98783	0.0681022	29.189	2.6736e-187	3.24431e-185
Tcaim	1106.16	2.37131	0.0812802	29.1745	4.08615e-187	4.93172e-185
Psat1	8389.14	-1.77498	0.0609885	-29.1035	3.23804e-186	3.88721e-184
Cth	603.219	-4.27899	0.147142	-29.0807	6.30122e-186	7.52426e-184
Jun	3035.81	2.15288	0.07474	28.805	1.85809e-182	2.207e-180
Acsbg1	588.855	-6.61509	0.230129	-28.7451	1.04182e-181	1.23094e-179
Spred2	1520.04	-2.31806	0.0806847	-28.7299	1.61582e-181	1.89914e-179
Atf4	7004.33	-2.04239	0.0710969	-28.7268	1.76412e-181	2.06264e-179
Tceal9	6119.09	1.7203	0.0599968	28.6731	8.2628e-181	9.61096e-179
Wdr6	4159.57	1.59325	0.0557039	28.6022	6.3081e-180	7.29951e-178
Phf10	2258.61	-1.77543	0.0621767	-28.5546	2.46384e-179	2.83644e-177
Tubb4b.ps2	2434.69	-1.78481	0.0626639	-28.4823	1.94116e-178	2.22332e-176
Tmprss2	10273	1.52682	0.053818	28.37	4.74564e-177	5.40787e-175
Sema3f	2576.64	1.59781	0.0564146	28.3226	1.81899e-176	2.06235e-174
Dhrs3	1853.89	2.36112	0.0834139	28.3061	2.91034e-176	3.28313e-174
Calcoco1	918.526	2.75192	0.0974824	28.2299	2.51322e-175	2.82096e-173
Anln	2836.87	-1.48336	0.0526114	-28.1947	6.78727e-175	7.58047e-173
Tnfrsf12a	1531.34	-1.99394	0.0708268	-28.1523	2.24286e-174	2.49257e-172
Cacnb3	1846.18	1.95373	0.069471	28.123	5.13201e-174	5.6753e-172
Selenop	2132.83	5.00281	0.178589	28.013	1.12791e-172	1.24119e-170
Sgpl1	3679.51	1.56947	0.0561811	27.9358	9.80013e-172	1.07319e-169
Lamp2	19248.5	1.46804	0.0525657	27.9278	1.22583e-171	1.33586e-169
Cyp1a1	1147.25	-2.37691	0.0852335	-27.8871	3.82725e-171	4.15063e-169
AI506816	6706.29	-1.60817	0.0577057	-27.8684	6.44201e-171	6.95272e-169
Wipf3	681.973	3.92769	0.141478	27.7619	1.25282e-169	1.34567e-167
Gpx2.ps1	12925.6	1.28513	0.0463946	27.6999	7.0037e-169	7.48696e-167
Thbs1	11295.5	4.79935	0.173309	27.6925	8.58966e-169	9.13883e-167
Top2a	8391.07	-1.54068	0.0556413	-27.6895	9.33947e-169	9.88971e-167
Tmem176b	1660.56	1.89863	0.0686008	27.6764	1.34164e-168	1.41402e-166
Ppp1r1b	21776	1.63269	0.0590527	27.648	2.94811e-168	3.09262e-166
C9orf72	1265.49	-2.49857	0.0904223	-27.6322	4.57068e-168	4.77243e-166
Rin2	5650.16	1.77655	0.0647382	27.4421	8.63436e-166	8.97374e-164
Aspscr1	5534.57	1.2716	0.0466063	27.2838	6.60755e-164	6.83562e-162
Gm12888	745.814	2.89332	0.106269	27.2263	3.17206e-163	3.2665e-161
Syt12	600.008	3.22535	0.118495	27.2194	3.83242e-163	3.92849e-161
Rtn4rl1	551.241	4.88617	0.179524	27.2174	4.04305e-163	4.12557e-161
Plekhg5	1493.55	2.02671	0.0745035	27.2028	6.01448e-163	6.10946e-161
Chd9	21023	1.97593	0.07267	27.1904	8.43477e-163	8.52937e-161
Cln6	2361.26	1.68836	0.0623634	27.073	2.04807e-161	2.06175e-159
Khdc1b	1376.06	2.05896	0.0763672	26.9613	4.20767e-160	4.21687e-158
Gm16165	1688.19	-1.73637	0.0644151	-26.956	4.85728e-160	4.84627e-158
Scnn1a	581.366	3.41049	0.126537	26.9525	5.3273e-160	5.29171e-158
Bcam	2357.33	1.86105	0.0691435	26.9158	1.43432e-159	1.41846e-157
Gpc1	524.337	3.77259	0.140236	26.9018	2.0923e-159	2.06009e-157
Sort1	5718.59	1.72617	0.0641757	26.8976	2.34596e-159	2.29976e-157
Stom	1496.92	-2.34176	0.0876163	-26.7275	2.25566e-157	2.20162e-155
N4bp3	2218.07	-1.71319	0.0642527	-26.6634	1.2516e-156	1.21633e-154
Ripply1	1776.78	-4.40914	0.166022	-26.5575	2.10117e-155	2.03315e-153
Msmo1	5696.93	-1.47092	0.0553937	-26.554	2.31011e-155	2.22573e-153
Nr1d2	2305.55	1.63475	0.0616741	26.5062	8.21129e-155	7.87757e-153
Vldlr	1740.75	-2.47595	0.0934325	-26.4999	9.72831e-155	9.29322e-153
Mybl2	2038.88	-2.31109	0.0872435	-26.4901	1.26095e-154	1.19945e-152
Gm30414	728.842	3.18008	0.120099	26.4787	1.70446e-154	1.61449e-152
Axin2	13530.2	1.52373	0.0578537	26.3377	7.10256e-153	6.69939e-151
Sox4	3706.48	1.73606	0.065923	26.3347	7.68212e-153	7.21573e-151
Hdac11	538.376	3.9129	0.148621	26.3281	9.15128e-153	8.55987e-151
Paox	1237.77	-2.07694	0.0789142	-26.3189	1.16442e-152	1.08465e-150
Akr1c19	634.946	3.25135	0.123735	26.2768	3.53668e-152	3.28078e-150
Gpx2	51288	1.27778	0.0486525	26.2633	5.03673e-152	4.65307e-150
Sox21	2619.63	1.67805	0.0639661	26.2333	1.10763e-151	1.01907e-149
Ap1s3	1956.06	1.77427	0.0677898	26.1732	5.37104e-151	4.92141e-149
Adcy6	2755.89	1.75928	0.0672615	26.1559	8.44851e-151	7.70978e-149
Myzap	722.722	2.94461	0.112691	26.1299	1.66949e-150	1.51734e-148
Man2b2	2097.13	1.64588	0.063025	26.1148	2.47722e-150	2.24238e-148
Fam89a	1010.15	2.22074	0.0851244	26.0881	4.97194e-150	4.48253e-148
Fam118a	1333.81	1.89407	0.0726939	26.0554	1.16765e-149	1.0485e-147
Gsta3	7720.17	1.86626	0.0717545	26.009	3.91675e-149	3.50308e-147
Fam210b	1800.56	1.71773	0.0661277	25.9759	9.27494e-149	8.26242e-147
Ttyh3	1445.4	1.93857	0.0746386	25.9728	1.0046e-148	8.91398e-147
Tuba1c	27571.8	-1.42971	0.0550596	-25.9665	1.18341e-148	1.04592e-146
Spink4	370.738	-3.83353	0.147736	-25.9486	1.8856e-148	1.65999e-146
Pon3	989.903	2.47682	0.0955412	25.9241	3.55942e-148	3.12131e-146
Itgb6	835.368	2.74586	0.106039	25.8949	7.59539e-148	6.63459e-146
Pts	1206.55	2.4743	0.0956478	25.8689	1.4929e-147	1.299e-145
Lfng	1055.84	2.25014	0.0872037	25.8033	8.14978e-147	7.06388e-145
Ssbp3	2948.24	1.45047	0.0562781	25.7732	1.77042e-146	1.52862e-144
Prr15l	5455.86	1.40095	0.0544707	25.7193	7.10462e-146	6.11079e-144
Cryab	613.619	6.78957	0.264404	25.6788	2.01805e-145	1.72913e-143
Chac1	444.054	-4.82119	0.187872	-25.6621	3.09576e-145	2.64246e-143
Kcnu1	589.819	3.33584	0.130047	25.651	4.11686e-145	3.50074e-143
Os9	3894.92	1.32843	0.0518019	25.6445	4.86958e-145	4.12518e-143
Ly6g2	964.819	2.34633	0.0916493	25.6012	1.48072e-144	1.24965e-142
Ppp1r37	4557.19	1.29363	0.0505665	25.5827	2.37611e-144	1.9978e-142
Marcksl1	1841.36	1.84666	0.0722868	25.5463	6.03023e-144	5.05121e-142
Gsn	6973.01	1.473	0.0577199	25.5198	1.18791e-143	9.91351e-142
Krt79	1973.41	-1.60339	0.0629467	-25.4721	4.01631e-143	3.33934e-141
Gm2709	1011.09	2.17212	0.0853027	25.4637	4.98415e-143	4.12875e-141
Mgat3	8202.36	1.30077	0.051088	25.4613	5.29303e-143	4.3685e-141
Spry4	561.987	-7.43978	0.292787	-25.4102	1.94405e-142	1.5986e-140
Rnf43	5803.22	1.66862	0.0658192	25.3515	8.65387e-142	7.09018e-140
Zfp930	1506.21	1.8326	0.0724586	25.2917	3.93804e-141	3.21473e-139
Septin6	1568.44	1.91296	0.0757715	25.2464	1.23998e-140	1.00856e-138
Morc4	2496.7	-1.66497	0.0661351	-25.1753	7.46197e-140	6.04743e-138
Rnf150	622.529	5.41726	0.215287	25.163	1.01744e-139	8.21599e-138
Uba7	434.013	4.05931	0.161369	25.1554	1.23299e-139	9.92091e-138
Neurl3	2570.54	1.74074	0.0692711	25.1294	2.3763e-139	1.9052e-137
Pck2	2775.71	-1.7083	0.0680794	-25.0928	5.95659e-139	4.7587e-137
Myo7b	1226.19	-1.9282	0.0769323	-25.0635	1.24259e-138	9.89184e-137
Scrn1	1801.52	1.92145	0.0769264	24.9777	1.06753e-137	8.46819e-136
Snta1	638.706	2.56187	0.103095	24.8496	2.61407e-136	2.06632e-134
Prkg2	1138.87	-4.99562	0.201327	-24.8135	6.41059e-136	5.04952e-134
Myorg	569.248	2.87256	0.115809	24.8042	8.07734e-136	6.34015e-134
Gm14150	18912.4	-1.39273	0.0562426	-24.7629	2.25291e-135	1.76221e-133
Cdh13	4081.87	1.56258	0.0631255	24.7535	2.84062e-135	2.2142e-133
Irf8	1171.07	-1.89206	0.0765442	-24.7185	6.76049e-135	5.25142e-133
Lgals9	1375.73	2.40325	0.0972465	24.7129	7.76244e-135	6.00893e-133
Vwf	568.027	2.94801	0.119451	24.6797	1.76671e-134	1.36292e-132
Dusp5	424.825	-3.35932	0.136187	-24.6669	2.42433e-134	1.86382e-132
Nbl1	1359.5	1.93667	0.0786894	24.6115	9.50666e-134	7.28379e-132
Ripk3	1879.71	-1.7719	0.0719986	-24.6102	9.83016e-134	7.50603e-132
Hk2	1158.36	-2.37836	0.0967887	-24.5727	2.47482e-133	1.8833e-131
Aldh3b1	1048.95	1.95379	0.0797773	24.4905	1.86277e-132	1.41274e-130
Acaa2	2146.48	1.88743	0.0771054	24.4786	2.49594e-132	1.88658e-130
Gm19680	934.88	-2.18435	0.0893847	-24.4376	6.82353e-132	5.12312e-130
Hspa9	17406.3	-1.1695	0.0478565	-24.4377	6.80089e-132	5.12312e-130
Gm3756	13382.2	-1.35173	0.0553158	-24.4366	6.98661e-132	5.22808e-130
Rmnd5a	4129.68	1.22414	0.0501379	24.4155	1.17017e-131	8.72725e-130
Slc46a1	443.901	3.60442	0.14817	24.3263	1.03274e-130	7.67685e-129
Rdm1	1238.09	-2.0284	0.0835691	-24.2721	3.86168e-130	2.86109e-128
Yipf6	3453.33	1.42935	0.0589219	24.2584	5.3927e-130	3.98226e-128
Ifngr2	3516.73	1.61105	0.0664866	24.2312	1.04309e-129	7.67745e-128
Pcsk9	3235.17	-1.69263	0.0698668	-24.2266	1.16825e-129	8.5706e-128
Tuba1b	16800	-1.3739	0.056734	-24.2165	1.49101e-129	1.09028e-127
Gm6682	13673.1	-1.37321	0.0567302	-24.2061	1.92083e-129	1.40003e-127
Cdhr5	372.929	4.40241	0.182125	24.1725	4.33146e-129	3.14683e-127
Mlkl	620.846	-2.36088	0.0977928	-24.1417	9.13233e-129	6.61328e-127
Fcgbp	1077.39	6.07515	0.251674	24.139	9.74691e-129	7.03564e-127
Add3	5205.53	1.15655	0.0479216	24.1342	1.09427e-128	7.87348e-127
Atrn	3505.68	1.47278	0.0610676	24.1172	1.64814e-128	1.18208e-126
Kcnn4	1500.89	-1.72262	0.0715169	-24.0868	3.43419e-128	2.45523e-126
Zkscan1	2179.02	1.5946	0.0662255	24.0784	4.20908e-128	2.99967e-126
Trib3	1309.32	-6.5458	0.271877	-24.0763	4.42846e-128	3.14603e-126
Ifitm1	16050.5	1.15296	0.0479118	24.0643	5.91327e-128	4.1876e-126
Slc20a1	855.704	-2.11378	0.0880151	-24.0161	1.88758e-127	1.33252e-125
Rnase2b	303.682	-4.42818	0.184442	-24.0085	2.2646e-127	1.59366e-125
Serinc3	13988.2	1.22552	0.0511483	23.9602	7.23669e-127	5.07677e-125
Pik3r3	1196.21	2.38541	0.099607	23.9482	9.65541e-127	6.75247e-125
Gm5620	13159.9	-1.36459	0.0570279	-23.9284	1.54941e-126	1.08021e-124
Wnt7b	2142.11	-1.34675	0.0563227	-23.9113	2.33793e-126	1.6249e-124
Lars1	4446.46	-1.35434	0.056693	-23.8889	3.99146e-126	2.76556e-124
Tgfb1	951.609	-1.9358	0.0811024	-23.8685	6.50059e-126	4.49021e-124
Dcxr	2567.21	1.76149	0.0739343	23.8251	1.83726e-125	1.26518e-123
Scn8a	606.401	-2.79419	0.117312	-23.8185	2.14998e-125	1.47599e-123
Gm3226	17824.8	-1.36003	0.057225	-23.7664	7.44131e-125	5.09298e-123
Ier3	2200.01	-1.91587	0.0806329	-23.7604	8.56865e-125	5.84673e-123
Fem1c	3839.92	1.3613	0.0573981	23.7168	2.4174e-124	1.64449e-122
Acss1	2574.64	1.79769	0.0758432	23.7027	3.38453e-124	2.29545e-122
Shf	2219.72	-1.94793	0.0822085	-23.695	4.06008e-124	2.74532e-122
Abcg1	742.751	2.31115	0.0975634	23.6887	4.71645e-124	3.17957e-122
Filip1l	3057.78	1.59462	0.0673456	23.6782	6.0479e-124	4.06495e-122
Niban1	2007.22	-1.77375	0.0749883	-23.6537	1.08118e-123	7.24519e-122
Ldlrap1	2080.17	-1.84344	0.0779368	-23.653	1.09932e-123	7.34482e-122
Mbtps1	6169.48	1.15318	0.048783	23.6391	1.52868e-123	1.01832e-121
Lamb3	4988.43	1.42415	0.0602479	23.6382	1.56093e-123	1.03673e-121
Adk	2337.65	1.49046	0.0630982	23.6213	2.32987e-123	1.54287e-121
Slc30a2	635.459	3.51939	0.149067	23.6095	3.0823e-123	2.03514e-121
Prag1	1028.24	2.10151	0.0890815	23.5909	4.78417e-123	3.14955e-121
Clcn5	2466.23	1.92468	0.0816157	23.5822	5.8635e-123	3.84882e-121
Lamb2	6156.75	1.27864	0.0542519	23.5685	8.11174e-123	5.30905e-121
Samd5	1417.44	-4.99969	0.212212	-23.5599	9.93716e-123	6.48486e-121
Arhgap42	3050.89	1.31752	0.0559606	23.5438	1.45418e-122	9.46227e-121
Gab1	630.79	2.54138	0.108059	23.5185	2.6368e-122	1.7108e-120
Atp8a2	341.703	4.15122	0.176613	23.5046	3.66128e-122	2.36865e-120
Tpx2	2668.84	-1.55511	0.0662364	-23.4782	6.81823e-122	4.39834e-120
Sh2d5	337.194	-3.16078	0.134661	-23.4721	7.86691e-122	5.06029e-120
Oat	1962.58	-1.37496	0.0585872	-23.4685	8.55265e-122	5.48567e-120
Ascl2	841.004	2.31171	0.0986753	23.4274	2.24636e-121	1.43671e-119
Galnt10	753.264	2.35737	0.100646	23.4223	2.53592e-121	1.6173e-119
Ism1	1768.69	-1.39542	0.0596049	-23.4111	3.29249e-121	2.09385e-119
Gpt2	1289.03	-1.7895	0.0765579	-23.3745	7.77089e-121	4.92793e-119
Kif1c	13082.6	0.931667	0.0399137	23.3421	1.65977e-120	1.04958e-118
Slc7a1	3685.17	-1.63058	0.0699565	-23.3084	3.63977e-120	2.2952e-118
Aars1	6498.42	-1.2267	0.0527493	-23.2553	1.25693e-119	7.90386e-118
Bok	1745.64	-1.41966	0.0610574	-23.2512	1.38467e-119	8.68279e-118
Lurap1l	1279.21	1.68073	0.0722901	23.2498	1.43043e-119	8.94476e-118
Areg	346.014	-3.7426	0.16101	-23.2445	1.61562e-119	1.00747e-117
Cap1	10192.3	-1.11337	0.0479056	-23.241	1.75492e-119	1.09131e-117
Ago1	3220.38	1.46819	0.0633047	23.1924	5.4281e-119	3.36617e-117
Calml4	540.049	3.12706	0.135392	23.0963	5.04148e-118	3.1178e-116
Maff	1200.16	-2.32748	0.100808	-23.0882	6.0892e-118	3.7554e-116
Rbms3	970.212	2.05759	0.0892598	23.0517	1.41378e-117	8.69533e-116
Cdc42ep1	3334.65	1.25864	0.0547051	23.0078	3.89274e-117	2.38765e-115
Il18	831.898	8.12609	0.353583	22.9821	7.03527e-117	4.3034e-115
Yars1	1842.94	-1.57692	0.0686556	-22.9685	9.62363e-117	5.87068e-115
Gm3320	771.006	-2.35618	0.102634	-22.9571	1.25074e-116	7.60915e-115
Tgfbr2	8707.64	1.12091	0.0489603	22.8943	5.2921e-116	3.21088e-114
Hspa5	17877	-1.11611	0.0487637	-22.8882	6.08959e-116	3.68478e-114
Thsd7a	449.611	4.07311	0.178016	22.8806	7.24563e-116	4.3725e-114
Gpd1	469.649	2.8707	0.125609	22.8543	1.32515e-115	7.97543e-114
Me3	410.078	3.95728	0.173374	22.8251	2.58353e-115	1.55074e-113
Ehf	17503.1	1.23908	0.0543233	22.8094	3.69744e-115	2.21344e-113
Tpcn1	4181.8	1.35695	0.0596083	22.7645	1.03107e-114	6.15596e-113
Gm9790	1530.31	-2.41739	0.10628	-22.7455	1.59024e-114	9.46929e-113
Gstm7	2602.87	1.74431	0.0770177	22.6481	1.45616e-113	8.64797e-112
Tff1	6068.42	-1.42477	0.0629311	-22.6401	1.7445e-113	1.03331e-111
Chmp4c	2561.5	1.83517	0.0811815	22.6058	3.80341e-113	2.24692e-111
Galnt1	6073.9	-1.12742	0.0499469	-22.5724	8.09876e-113	4.77189e-111
Stc1	1847.69	-7.25134	0.321453	-22.558	1.11969e-112	6.58011e-111
Mocos	1001.18	1.973	0.0875969	22.5237	2.43431e-112	1.42684e-110
Idua	730.901	2.31106	0.102709	22.501	4.05413e-112	2.37008e-110
Ube2c	3232.66	-1.5228	0.0677562	-22.4747	7.3351e-112	4.27703e-110
Aldh3a1	1017.52	2.49646	0.1113	22.4299	2.00942e-111	1.16864e-109
Prdx6	8710.11	1.11161	0.0496063	22.4086	3.24373e-111	1.88161e-109
Bco2	391.439	5.84058	0.262064	22.2869	4.95266e-110	2.86552e-108
Plaur	833.976	-1.8393	0.0825694	-22.2758	6.33902e-110	3.65822e-108
Sema3c	11004.3	1.41277	0.0634799	22.2553	1.00119e-109	5.76301e-108
Nedd9	2418.51	1.74183	0.0782717	22.2536	1.04e-109	5.97106e-108
App	23843.8	0.907968	0.0408551	22.2241	2.00822e-109	1.15007e-107
Sbspon	1505.79	1.55335	0.0700051	22.1891	4.3755e-109	2.49938e-107
Amot	2595.05	2.07325	0.0934629	22.1826	5.05866e-109	2.88228e-107
Itga6	7746.3	-1.38497	0.062451	-22.177	5.72872e-109	3.2558e-107
Gpsm2	1536.72	-1.44974	0.0655091	-22.1304	1.61285e-108	9.14316e-107
Hmox1	753.604	-2.98513	0.134926	-22.1242	1.84985e-108	1.04603e-106
Slc9a4	1066.76	2.02001	0.0915842	22.0563	8.30697e-108	4.68551e-106
Twsg1	2471.63	1.3678	0.0620722	22.0357	1.30972e-107	7.36888e-106
Mtus1	3040.04	1.34579	0.0611709	22.0005	2.84789e-107	1.59831e-105
Gramd2b	1598.19	1.75195	0.0796788	21.9876	3.78125e-107	2.11684e-105
Trim12c	515.938	3.07855	0.140435	21.9216	1.61718e-106	9.03084e-105
Fam53b	676.435	2.22495	0.101584	21.9025	2.45717e-106	1.36876e-104
B4galt5	3175.28	1.22263	0.0558419	21.8945	2.93319e-106	1.62988e-104
Mcc	1203.25	1.65441	0.0755715	21.892	3.09427e-106	1.71514e-104
Trim2	4409.35	1.50883	0.0689395	21.8863	3.50755e-106	1.93943e-104
Endod1	2990.06	1.26993	0.0580298	21.8841	3.67973e-106	2.02964e-104
Gars1	9629.28	-1.05175	0.0480934	-21.8689	5.13627e-106	2.82608e-104
Rdh1	609.125	2.54862	0.116615	21.855	6.96166e-106	3.82108e-104
Slc30a4	2528.89	-1.36402	0.0624246	-21.8507	7.65147e-106	4.18946e-104
Aldh1a3	2008.08	1.87212	0.085715	21.8413	9.41025e-106	5.13992e-104
Krt4	11431.4	1.68932	0.0774596	21.809	1.90493e-105	1.03796e-103
Csf1	414.319	2.64108	0.121101	21.8089	1.91122e-105	1.03886e-103
Bcas1	2981.58	-1.20013	0.055149	-21.7615	5.37118e-105	2.9125e-103
Tns3	4583.39	1.48009	0.0681113	21.7304	1.05838e-104	5.72522e-103
Gngt2	321.495	4.29789	0.198326	21.6708	3.86638e-104	2.08645e-102
Zbtb7c	775.451	2.33759	0.107938	21.6568	5.24588e-104	2.82409e-102
Zkscan7	615.088	2.22059	0.102591	21.6451	6.75513e-104	3.62789e-102
Rnase1	780.293	-1.88277	0.0870314	-21.6332	8.74655e-104	4.68619e-102
Zfp362	702.856	2.19852	0.101667	21.6246	1.05448e-103	5.63621e-102
Creb3l1	322.871	-3.29529	0.152767	-21.5706	3.3891e-103	1.80717e-101
Snx1	5687.93	1.00489	0.0466125	21.5583	4.42694e-103	2.35498e-101
Aamdc	482.343	2.71131	0.125818	21.5494	5.36765e-103	2.84866e-101
Tmem59	7670.11	1.02722	0.0476706	21.5482	5.50021e-103	2.91213e-101
Igsf8	1780.68	-1.42759	0.066263	-21.5443	5.98417e-103	3.16091e-101
Ap3s2	1867.95	1.3023	0.0605632	21.5032	1.45446e-102	7.66462e-101
Igfbp4	6864.19	-1.23335	0.057378	-21.4951	1.72849e-102	9.08732e-101
Steap2	1145.86	-2.29194	0.106958	-21.4284	7.25994e-102	3.80791e-100
Gsta4	6415.5	1.43562	0.0669985	21.4277	7.37937e-102	3.86153e-100
Clic4	3707.65	-1.28285	0.0598787	-21.4241	7.95891e-102	4.1551e-100
Slc39a14	1061.1	-1.85541	0.0866883	-21.4032	1.24679e-101	6.49401e-100
Tmem176a	1058.13	1.99693	0.0933437	21.3933	1.54105e-101	8.00809e-100
Mgat5	3443.78	-1.49475	0.0699398	-21.372	2.43489e-101	1.26238e-99
Phlda1	6867.84	-1.20483	0.0564333	-21.3496	3.93316e-101	2.03446e-99
Adgrl3	430.117	2.75104	0.129044	21.3186	7.63488e-101	3.94013e-99
Alas1	2034.95	1.65392	0.0776249	21.3066	9.8584e-101	5.07595e-99
Rasgef1b	3281.43	1.31985	0.0619472	21.3061	9.96098e-101	5.11703e-99
Pdcd4	1293.41	1.83274	0.0860225	21.3053	1.01332e-100	5.19359e-99
Cipc	1363.88	1.68663	0.079168	21.3045	1.03208e-100	5.27769e-99
Ehd2	945.93	-1.8263	0.085754	-21.297	1.21155e-100	6.18137e-99
Ncapg	1134.87	-1.55067	0.0728213	-21.2942	1.28521e-100	6.54233e-99
Tax1bp3	3424.54	1.11195	0.0522554	21.2791	1.7744e-100	9.01212e-99
Notumos	607.195	2.36092	0.110996	21.2705	2.1322e-100	1.08049e-98
Hmmr	1662.25	-1.37198	0.0645668	-21.249	3.36423e-100	1.70098e-98
Rbms1	3810.68	-1.18454	0.0557527	-21.2463	3.56745e-100	1.79968e-98
Rab11fip1	4683.96	1.38811	0.0653446	21.2429	3.83586e-100	1.93074e-98
Eml2	1018.08	-1.90361	0.0896275	-21.2391	4.15342e-100	2.08591e-98
Lif	312.005	-3.15638	0.148642	-21.2348	4.55709e-100	2.28353e-98
Mcf2l	1662.77	1.54761	0.072928	21.221	6.11032e-100	3.05502e-98
Tuba1a	13080.5	-1.20082	0.0566023	-21.2151	6.92847e-100	3.45639e-98
Tspan32	346.456	5.69767	0.268657	21.208	8.06328e-100	4.01358e-98
Mras	913.864	1.78896	0.0843851	21.2	9.55215e-100	4.74416e-98
Atp1a2	472.556	-2.52131	0.118944	-21.1976	1.0058e-99	4.98436e-98
Tmc4	3298.93	1.32611	0.0625737	21.1928	1.11237e-99	5.50033e-98
Cited4	2083.81	1.87117	0.088368	21.1748	1.63149e-99	8.04952e-98
Grhpr	995.219	-2.01901	0.095352	-21.1742	1.65036e-99	8.12479e-98
Gm15446	889.657	1.77019	0.0837426	21.1384	3.52511e-99	1.73162e-97
Ino80c	1660.12	-1.34085	0.0634556	-21.1305	4.16796e-99	2.04294e-97
Gcnt3	2264.03	-1.55492	0.073637	-21.116	5.67115e-99	2.77367e-97
Pycr1	642.828	-2.23291	0.105769	-21.1111	6.28942e-99	3.06937e-97
Gm20300	542.568	2.28069	0.108184	21.0815	1.17586e-98	5.726e-97
Coq8a	319.926	3.75934	0.178349	21.0785	1.25234e-98	6.08523e-97
Gtf2e2	1775.62	-1.70121	0.0807544	-21.0665	1.61472e-98	7.82911e-97
Sik1	623.702	2.38935	0.113449	21.061	1.81354e-98	8.77416e-97
Gna14	719.336	2.05043	0.0973733	21.0575	1.95376e-98	9.43226e-97
Tc2n	2158.48	-1.41062	0.0671652	-21.0022	6.25975e-98	3.01556e-96
Ube2srt	3439.76	-1.3045	0.0621152	-21.0013	6.37989e-98	3.06685e-96
Slc16a10	1367.91	2.19681	0.104703	20.9813	9.71336e-98	4.6593e-96
Ube2s	3740.48	-1.2832	0.0611881	-20.9713	1.19848e-97	5.7366e-96
Septin11	3324.34	-1.17983	0.0562704	-20.9672	1.30746e-97	6.24495e-96
Gm6939	286.897	5.44109	0.259554	20.9632	1.42211e-97	6.77814e-96
Lss	1762.74	-1.55058	0.0740559	-20.9379	2.41741e-97	1.14976e-95
Sptbn2	614.752	2.2074	0.106012	20.8222	2.72403e-96	1.29285e-94
Sash1	1929.59	1.60042	0.0769862	20.7884	5.51043e-96	2.60978e-94
Arhgef19	583.92	2.29307	0.110317	20.7861	5.77776e-96	2.73063e-94
Mt1	5639.94	1.39287	0.0670158	20.7842	6.01945e-96	2.83888e-94
Slc25a23	1618.16	1.51265	0.0729524	20.7348	1.68197e-95	7.91584e-94
Slc7a11	6671.82	-1.12044	0.0541369	-20.6964	3.72961e-95	1.75159e-93
Plk3	432.552	-2.78634	0.134635	-20.6955	3.8026e-95	1.78214e-93
Plekha2	2080.51	-1.63487	0.0790984	-20.6688	6.61058e-95	3.09169e-93
Smox	5104.63	-1.56042	0.0755241	-20.6612	7.74173e-95	3.61319e-93
Rars1	6575.27	-1.14823	0.0556101	-20.6478	1.02086e-94	4.75463e-93
Sphk1	1284.78	1.88574	0.0914636	20.6174	1.91608e-94	8.9056e-93
Tlcd3a	2607.95	-1.66584	0.0808182	-20.6122	2.1336e-94	9.8961e-93
Aurka	1748.38	-1.68445	0.0817267	-20.6108	2.19716e-94	1.01699e-92
Gm15599	3541.46	-1.37846	0.0668808	-20.6107	2.20218e-94	1.01722e-92
Tnfrsf22	1012.65	-2.36894	0.114989	-20.6015	2.65935e-94	1.22587e-92
Cubn	493.372	4.16937	0.202717	20.5674	5.37519e-94	2.4727e-92
Ccdc3	360.064	3.18095	0.154751	20.5554	6.89059e-94	3.16333e-92
Msn	2962.91	-1.28194	0.0624182	-20.5379	9.8813e-94	4.52705e-92
Trp53inp2	4045.69	1.60185	0.078014	20.5329	1.09449e-93	5.0041e-92
Gm6166	263.366	-3.94983	0.192439	-20.525	1.28681e-93	5.87145e-92
Zfp185	1816.58	1.42629	0.0695369	20.5112	1.71061e-93	7.78935e-92
Prkcz	1114.36	1.62423	0.0792346	20.499	2.19656e-93	9.98189e-92
Lmna	3168.16	-1.21237	0.0592481	-20.4627	4.63395e-93	2.10156e-91
Vegfa	2854.25	-5.42959	0.265487	-20.4514	5.83409e-93	2.64051e-91
Pik3ip1	354.234	2.91023	0.142388	20.4388	7.55799e-93	3.41387e-91
Bmf	866.454	1.98409	0.0971007	20.4333	8.45837e-93	3.81289e-91
Gm7850	297.896	-2.90413	0.142175	-20.4264	9.73894e-93	4.38135e-91
Edn1	672.587	8.18932	0.400942	20.4252	9.98655e-93	4.48376e-91
Large1	1239.21	1.47813	0.07237	20.4246	1.01122e-92	4.53113e-91
Cp	566.454	2.95931	0.144902	20.4228	1.04811e-92	4.68707e-91
Mgat4b	4202.38	-1.15908	0.0568136	-20.4014	1.62357e-92	7.24603e-91
X2900026A02Rik	3838.05	1.15365	0.0565538	20.3991	1.70167e-92	7.57954e-91
Tgm1	3616.19	1.06654	0.0523076	20.3898	2.06192e-92	9.16593e-91
Gm5237	1590.93	-1.75235	0.0859558	-20.3866	2.19951e-92	9.75827e-91
Engase	486.899	2.84011	0.13958	20.3474	4.89135e-92	2.1658e-90
Dbf4	2172.73	-1.23265	0.0606432	-20.3262	7.53606e-92	3.33026e-90
Perp	2374.38	-1.18241	0.0581799	-20.3233	7.99665e-92	3.52685e-90
Rrm2	2796.77	-1.65222	0.0813192	-20.3178	8.95694e-92	3.94264e-90
Ctxn1	600.931	1.96152	0.0965611	20.3138	9.71332e-92	4.26721e-90
Glrp1	248.474	-4.11705	0.202712	-20.3098	1.05301e-91	4.617e-90
Gm5855	3251.82	-1.77708	0.0875375	-20.3008	1.26485e-91	5.53501e-90
Cenpa	1689.02	-1.30414	0.0642491	-20.2982	1.3344e-91	5.82803e-90
H2.T23	2907.97	1.1915	0.0587576	20.2782	2.00487e-91	8.7393e-90
Clca3b	370.877	5.93753	0.292973	20.2665	2.54128e-91	1.1056e-89
Gprc5a	4274.39	-0.968338	0.0478677	-20.2295	5.38538e-91	2.33842e-89
Asb13	515.632	2.3071	0.114061	20.2268	5.68279e-91	2.4628e-89
Cxcl16	2396.23	1.34317	0.0664144	20.2241	6.00613e-91	2.59791e-89
Bcl2l1	8863.92	1.0603	0.0524328	20.2221	6.25855e-91	2.70189e-89
Rnf167	1137.54	1.53315	0.0759346	20.1905	1.18763e-90	5.11731e-89
Mars1	2543.95	-1.41268	0.0700078	-20.1789	1.50086e-90	6.45454e-89
Lrp8	664.166	-2.18642	0.108416	-20.1668	1.91555e-90	8.22223e-89
Shb	1828.93	-1.24031	0.0615348	-20.1563	2.36959e-90	1.01517e-88
Myo6	2549.93	1.59258	0.0792186	20.1036	6.86043e-90	2.93352e-88
Gstm2	893.227	1.75382	0.0873094	20.0874	9.50418e-90	4.05626e-88
Incenp	2068.32	-1.29249	0.0643942	-20.0716	1.30769e-89	5.57046e-88
Ly6i	448.9	-2.12601	0.10595	-20.0661	1.46116e-89	6.2124e-88
Reps2	809.314	2.08505	0.103915	20.0651	1.49007e-89	6.32337e-88
Znrf3	3563.77	1.40547	0.0700508	20.0636	1.53426e-89	6.49861e-88
Cacna2d1	539.515	-2.39402	0.119486	-20.036	2.67325e-89	1.13016e-87
Mcm3	2566.77	-1.46426	0.0731065	-20.0292	3.06658e-89	1.29401e-87
Cysrt1	447.773	-2.59793	0.12972	-20.0272	3.1895e-89	1.34336e-87
Mpp1	4787.64	1.24895	0.0623786	20.0221	3.53424e-89	1.48577e-87
Uhrf1	2286.76	-1.61661	0.080746	-20.021	3.61594e-89	1.51728e-87
Mov10	702.053	1.96074	0.0980217	20.0031	5.17288e-89	2.16653e-87
F3	4571.8	-3.14789	0.157686	-19.963	1.15498e-88	4.82833e-87
Trpv4	859.109	1.77321	0.0889005	19.946	1.62265e-88	6.77079e-87
Mfsd1	2117.92	1.28908	0.0647248	19.9164	2.93398e-88	1.22198e-86
Mycl	1065.04	1.79273	0.0900487	19.9084	3.43832e-88	1.42939e-86
Ulk1	1734.23	1.32952	0.0668273	19.8949	4.50524e-88	1.86947e-86
Anxa1	48588.1	1.08232	0.0544184	19.8888	5.08283e-88	2.10525e-86
Inpp5k	960.224	1.55079	0.07802	19.8768	6.45979e-88	2.67064e-86
Rhof	454.263	-2.17497	0.109617	-19.8415	1.30572e-87	5.38826e-86
Chpt1	2013.48	1.3668	0.0690377	19.7979	3.10596e-87	1.27937e-85
Cdk1	2849.3	-1.49168	0.0753878	-19.7867	3.87341e-87	1.59257e-85
Nop56	4630.38	-1.48199	0.0749229	-19.7802	4.40926e-87	1.80957e-85
Tacstd2	3757.07	1.21418	0.0615534	19.7257	1.29852e-86	5.31942e-85
Slc4a11	214.715	-3.94324	0.200052	-19.7111	1.73055e-86	7.07634e-85
Tbcd	2189.48	1.19694	0.0607294	19.7094	1.78974e-86	7.30506e-85
Ermp1	4967.28	1.30556	0.0662768	19.6986	2.21799e-86	9.03661e-85
Ogfr	2424.64	1.08555	0.0552314	19.6546	5.28535e-86	2.14947e-84
Ptov1	2099.57	1.29543	0.065963	19.6387	7.21951e-86	2.93075e-84
Zdhhc21	4032.35	-1.6382	0.0834707	-19.6261	9.25628e-86	3.7508e-84
Fgd4	903.654	1.96238	0.100214	19.5818	2.20902e-85	8.93521e-84
Gm11771	585.443	2.75009	0.140611	19.5582	3.51201e-85	1.41801e-83
Sntb1	3743.04	1.25096	0.0639632	19.5576	3.55761e-85	1.43384e-83
Eci1	1429.29	1.60268	0.0819489	19.5571	3.5878e-85	1.44341e-83
Phlda2	297.988	-4.01632	0.205387	-19.5549	3.74548e-85	1.50415e-83
Glul	1267.99	1.48525	0.075974	19.5495	4.16358e-85	1.66907e-83
Mst1	371.115	-3.12446	0.159905	-19.5394	5.07259e-85	2.02985e-83
Sptssb	373.493	2.75031	0.140776	19.5368	5.34184e-85	2.13379e-83
Eef1g	21887.8	-0.878112	0.0449951	-19.5157	8.06768e-85	3.2169e-83
Zdhhc9	2549.2	1.22662	0.0628581	19.5141	8.32454e-85	3.31343e-83
Gm5559	685.089	-2.0078	0.102936	-19.5053	9.90161e-85	3.93418e-83
Prss12	448.093	-2.2764	0.116721	-19.5029	1.03732e-84	4.11429e-83
Patz1	2209.54	1.21341	0.0622288	19.4992	1.11513e-84	4.41509e-83
Gm12033	686.177	-2.00688	0.102922	-19.4991	1.11759e-84	4.41703e-83
Clec2f	558	-2.28235	0.117123	-19.4867	1.42363e-84	5.6167e-83
Gm7676	2524.03	1.16933	0.0600093	19.4858	1.4481e-84	5.70324e-83
Wincr1	493.849	-2.38125	0.122213	-19.4844	1.48828e-84	5.85123e-83
Zftraf1	3223.83	1.01129	0.051946	19.4681	2.04728e-84	8.03485e-83
Lyar	1972.72	-1.45928	0.0750789	-19.4366	3.78657e-84	1.4835e-82
Bcat2	2569.54	1.2296	0.0632676	19.435	3.90775e-84	1.52831e-82
Ccnb1	2089.64	-1.44795	0.0745272	-19.4284	4.43829e-84	1.73279e-82
Galk1	1294.68	-1.43306	0.0737904	-19.4207	5.15949e-84	2.01086e-82
Samd9l	300.355	4.12546	0.212483	19.4155	5.7076e-84	2.22062e-82
Mon1b	1673.55	1.40323	0.0722903	19.411	6.23114e-84	2.42012e-82
Gm10461	244.224	4.58588	0.236283	19.4084	6.54832e-84	2.53892e-82
Arfgap3	3302.05	1.29811	0.0668938	19.4055	6.93465e-84	2.68407e-82
Gadd45a	265.386	-2.95932	0.152537	-19.4007	7.60992e-84	2.94036e-82
Il17re	352.366	2.7823	0.143518	19.3865	1.00432e-83	3.87387e-82
Epha2	2261.61	-1.22654	0.0633375	-19.3651	1.5208e-83	5.85598e-82
Gm7172	4217.42	-1.24597	0.0643883	-19.3508	2.00687e-83	7.71441e-82
Tnrc18	4270.03	1.59421	0.0824191	19.3427	2.34923e-83	9.01501e-82
Ezr	21232	-0.897848	0.0464265	-19.3391	2.51755e-83	9.64445e-82
Napepld	1859.19	1.45402	0.075293	19.3115	4.30249e-83	1.64543e-81
Gm10076	12016.7	-0.970671	0.0502875	-19.3024	5.12426e-83	1.95637e-81
Fam162a	1222.52	-2.12971	0.110338	-19.3017	5.1993e-83	1.98165e-81
Ppp1r18	655.591	-1.91345	0.0991496	-19.2987	5.51225e-83	2.09736e-81
Gm8483	2220.89	-1.64377	0.0852713	-19.2769	8.39617e-83	3.18927e-81
Iqsec1	1159.73	1.84625	0.0957913	19.2737	8.92947e-83	3.38611e-81
Spint1	4878.07	1.00278	0.0520419	19.2686	9.85512e-83	3.73082e-81
Tm9sf3	23890.9	0.711019	0.0369153	19.2608	1.14578e-82	4.33023e-81
Rpl41	17197.6	-0.943208	0.0489819	-19.2563	1.2509e-82	4.71956e-81
Ndrg2	693.488	-2.57646	0.13396	-19.233	1.96141e-82	7.38785e-81
Adtrp	409.475	2.56967	0.133663	19.225	2.28669e-82	8.59866e-81
Rasa3	623.316	-1.75221	0.0911803	-19.2169	2.67017e-82	1.00239e-80
Ppm1h	333.033	3.01863	0.15712	19.2122	2.92349e-82	1.09565e-80
Rps18.ps5	11643.9	-0.889498	0.0463041	-19.2099	3.05606e-82	1.14343e-80
Lgals3	1848.81	-1.85708	0.0967873	-19.1872	4.7314e-82	1.76731e-80
Plekhg1	269.837	4.20604	0.219291	19.1801	5.42426e-82	2.02275e-80
Mfsd2a	351.243	-2.39487	0.12508	-19.1467	1.03162e-81	3.8406e-80
Plekhh1	1493.86	1.35067	0.0705888	19.1344	1.30605e-81	4.85423e-80
Rps18.ps3	8372.47	-0.904017	0.0472692	-19.1249	1.56758e-81	5.81662e-80
Ly6a2	645.828	-1.9021	0.0995093	-19.1148	1.90047e-81	7.04022e-80
Parva	4217.2	0.998234	0.0522385	19.1091	2.11911e-81	7.83722e-80
Hs3st3b1	1844.91	1.20286	0.0629795	19.0992	2.56453e-81	9.46892e-80
Lrrc26	2065.04	1.62138	0.0849026	19.097	2.67616e-81	9.86487e-80
Dll4	333.943	2.64147	0.138445	19.0795	3.73656e-81	1.37512e-79
Cldn8	486.491	2.7277	0.142992	19.0759	4.00298e-81	1.47075e-79
Cdk2ap2	2241.64	-1.1034	0.0578704	-19.0668	4.76389e-81	1.74746e-79
Cers6	8575.33	1.30608	0.0685208	19.061	5.32286e-81	1.94931e-79
Nacc2	626.106	1.80933	0.0949356	19.0585	5.58361e-81	2.04147e-79
Ncapg2	1777.28	-1.25083	0.0656476	-19.0536	6.12775e-81	2.23678e-79
Slc36a1	935.624	1.57321	0.0825873	19.0491	6.68884e-81	2.43763e-79
Aprt	2797.03	-1.12191	0.0589242	-19.0399	7.96176e-81	2.89682e-79
Rnf114	4041.67	1.02546	0.0539317	19.014	1.30604e-80	4.74423e-79
Cant1	5772.59	-0.853899	0.0449239	-19.0077	1.47336e-80	5.34337e-79
Camsap2	1912.25	-1.48164	0.0779832	-18.9995	1.72107e-80	6.23166e-79
Rps18	15015.6	-0.890065	0.0468897	-18.9821	2.39747e-80	8.6668e-79
Styk1	621.224	-1.93655	0.102072	-18.9724	2.88529e-80	1.04135e-78
Itpk1	587.225	-2.10566	0.110994	-18.9709	2.96719e-80	1.06919e-78
Neurl1a	391.646	2.38505	0.125734	18.969	3.07679e-80	1.1069e-78
Tmem106b	2194.63	1.17654	0.0620262	18.9684	3.11134e-80	1.11754e-78
Gm15500	37813.9	-0.830081	0.043814	-18.9456	4.80356e-80	1.72261e-78
Spire1	572.753	-2.00001	0.105571	-18.9447	4.88302e-80	1.74831e-78
Gm16409	11730	-0.907211	0.0479087	-18.9363	5.73295e-80	2.04935e-78
Slc40a1	533.355	2.48034	0.131084	18.9217	7.55194e-80	2.69529e-78
Sun2	2307.15	1.46405	0.0773744	18.9216	7.56684e-80	2.69632e-78
Pparg	490.305	-2.11055	0.111678	-18.8985	1.17323e-79	4.17397e-78
Pim3	2151.34	-1.12768	0.0598241	-18.8499	2.94507e-79	1.04611e-77
Cdca8	1583.84	-1.35088	0.0716917	-18.8429	3.3616e-79	1.19217e-77
Cdca4	1112.48	-1.46966	0.0780039	-18.8409	3.49219e-79	1.23653e-77
Cgn	2616.55	1.28858	0.0685325	18.8025	7.20194e-79	2.54608e-77
Racgap1	3050.69	-1.08696	0.0578308	-18.7955	8.21307e-79	2.89898e-77
Gpc4	1543.79	1.30747	0.0695989	18.7858	9.87234e-79	3.47918e-77
Tpbg	1009.01	1.48634	0.0791306	18.7833	1.03366e-78	3.63709e-77
Smc2	2588.14	-1.26148	0.067183	-18.7768	1.1699e-78	4.11003e-77
Pbk	1364.94	-1.4553	0.0777156	-18.726	3.03812e-78	1.06567e-76
Gcnt2	614.281	-1.84678	0.0986991	-18.7112	4.0127e-78	1.40532e-76
Nusap1	1819.07	-1.31448	0.0702771	-18.7043	4.56741e-78	1.5971e-76
Rps6.ps1	9105.76	-0.925667	0.0495071	-18.6977	5.17207e-78	1.80572e-76
X4930522L14Rik	558.057	1.81443	0.0970443	18.6969	5.2485e-78	1.82956e-76
Pax9	513.025	-1.80084	0.0963674	-18.6872	6.29541e-78	2.19109e-76
Cdh1	24784.3	1.0912	0.0585119	18.6492	1.28291e-77	4.45822e-76
Lgals4	16979.5	0.970689	0.0520573	18.6466	1.3466e-77	4.67231e-76
Golga7b	224.691	5.17718	0.277686	18.644	1.41218e-77	4.89228e-76
Rassf9	1551.05	1.31288	0.0704683	18.6308	1.80934e-77	6.25852e-76
Clu	3264.29	1.66022	0.0891773	18.617	2.33816e-77	8.07529e-76
Nampt	3165.69	-1.32224	0.0711246	-18.5905	3.83768e-77	1.32338e-75
Optn	4324.08	0.885615	0.0477119	18.5617	6.55752e-77	2.25782e-75
Hacd1	1183.93	-1.39985	0.0754334	-18.5574	7.10289e-77	2.44185e-75
Steap1	264.336	-3.11935	0.168094	-18.5572	7.12871e-77	2.44698e-75
Limk2	3605.44	1.15184	0.0621457	18.5345	1.08866e-76	3.73119e-75
Gm8934	11344.4	-0.851828	0.0459663	-18.5316	1.14879e-76	3.93127e-75
Rps6.ps4	27662.3	-0.914654	0.0493569	-18.5314	1.1515e-76	3.93456e-75
Gm4366	16414.8	-0.866228	0.046923	-18.4606	4.28215e-76	1.46094e-74
Prc1	1783.35	-1.33685	0.0724767	-18.4452	5.69363e-76	1.93955e-74
Rps6	27675	-0.912957	0.0494973	-18.4446	5.76437e-76	1.96067e-74
Slc25a45	360.408	2.43189	0.131904	18.4368	6.65494e-76	2.26016e-74
Marchf8	1963.72	1.15453	0.0626639	18.4241	8.41162e-76	2.85246e-74
Zap70	343.382	3.32735	0.180728	18.4108	1.07659e-75	3.6453e-74
X4930500H12Rik	289.483	3.44913	0.187733	18.3725	2.18119e-75	7.37432e-74
Myo10	2598.6	1.29587	0.0705514	18.3677	2.38106e-75	8.03795e-74
Enah	350.353	2.42667	0.132131	18.3656	2.47501e-75	8.34256e-74
Rpl5.ps1	22132	-0.826623	0.0450239	-18.3596	2.76502e-75	9.30612e-74
Rundc3b	952.919	-1.44944	0.0789534	-18.3582	2.83895e-75	9.54066e-74
Rps6.ps3	17525.6	-0.925445	0.05044	-18.3474	3.46013e-75	1.16108e-73
Atp2a2	11793.8	-0.840259	0.0457982	-18.347	3.4901e-75	1.16939e-73
Mtbp	701.897	-1.86416	0.101623	-18.3438	3.69867e-75	1.23743e-73
Ypel3	1011.5	1.63159	0.0889535	18.3421	3.81766e-75	1.27534e-73
Baiap2l1	2243.81	-1.22157	0.0666281	-18.3341	4.42276e-75	1.47528e-73
Gm11263	12691.8	-0.934971	0.0510231	-18.3245	5.28082e-75	1.75889e-73
Alkbh5	5962.18	-1.21196	0.0661659	-18.3171	6.04935e-75	2.01188e-73
Gm8172	16717.3	-0.903311	0.0493607	-18.3002	8.24552e-75	2.73822e-73
Morf4l2	7498.13	-0.873367	0.0477885	-18.2757	1.29231e-74	4.28525e-73
Abcb1a	1153.24	-1.64547	0.090141	-18.2544	1.90932e-74	6.32189e-73
Rpl5	37503.3	-0.815018	0.044668	-18.2461	2.22086e-74	7.34258e-73
Rps6.ps2	4622.84	-0.961211	0.0527016	-18.2387	2.54293e-74	8.39503e-73
Krt80	801.771	-1.52229	0.0834742	-18.2367	2.63985e-74	8.70222e-73
H2bc21	609.82	1.90806	0.104632	18.2359	2.67663e-74	8.81051e-73
Tnfrsf21	1483.82	1.32919	0.0729674	18.2162	3.83574e-74	1.26074e-72
Ube2e2	1225.43	1.27293	0.0699081	18.2086	4.41037e-74	1.44749e-72
Egln1	3450.14	-1.64722	0.0904846	-18.2044	4.76408e-74	1.5613e-72
Nr4a1	259.836	-2.86649	0.157538	-18.1956	5.59283e-74	1.83023e-72
Stambpl1	638.342	-1.67586	0.0921303	-18.1901	6.18369e-74	2.02064e-72
Rorc	230.381	3.52886	0.194257	18.1659	9.61184e-74	3.13628e-72
B4galnt2	255.298	3.7821	0.208608	18.1302	1.84141e-73	5.99968e-72
Gys1	1704.65	-1.6089	0.0887576	-18.1269	1.95368e-73	6.35624e-72
Pls3	9149.72	0.956445	0.0527724	18.124	2.06206e-73	6.69917e-72
Rab37	229.455	3.52608	0.194566	18.1228	2.10748e-73	6.83682e-72
Por	7350.68	1.08487	0.0598856	18.1157	2.39579e-73	7.76091e-72
Degs1	3407.18	1.05497	0.058268	18.1055	2.88517e-73	9.33272e-72
Rabgap1l	2607.51	1.36164	0.0752438	18.0964	3.39959e-73	1.09809e-71
Cux1	3246.06	1.05552	0.0583367	18.0936	3.57894e-73	1.15436e-71
Galntl6	187.734	-5.07844	0.280931	-18.0772	4.82052e-73	1.55259e-71
Map3k21	1601	1.26159	0.0697932	18.0762	4.91145e-73	1.57962e-71
Syne3	197.303	-3.0787	0.170333	-18.0746	5.04915e-73	1.62158e-71
Rpl5.ps2	18997	-0.789757	0.0437743	-18.0416	9.18482e-73	2.94557e-71
Ly6e	72166.9	0.738565	0.0409588	18.0319	1.09423e-72	3.5042e-71
Ank	4250.03	0.942253	0.0522939	18.0184	1.39715e-72	4.4679e-71
Npepl1	4390.77	1.27384	0.0708077	17.9901	2.32811e-72	7.4344e-71
Egr1	183.194	-3.85494	0.214507	-17.9712	3.27789e-72	1.04525e-70
Aplp2	16065.3	0.839916	0.0467447	17.9681	3.46108e-72	1.1021e-70
Aig1	847.531	-1.78412	0.0993189	-17.9635	3.76144e-72	1.19604e-70
Etfbkmt	276.059	2.89586	0.161299	17.9534	4.51055e-72	1.43221e-70
Klc4	1268.14	1.43385	0.0798793	17.9503	4.77677e-72	1.5146e-70
Rgs12	297.826	2.70126	0.150553	17.9423	5.51298e-72	1.74557e-70
Ndufa8	3714.87	1.0922	0.0608874	17.9381	5.9494e-72	1.8811e-70
Sord	603.514	1.84199	0.102787	17.9205	8.16099e-72	2.57674e-70
Foxn3	2794.7	1.27364	0.071134	17.9047	1.08285e-71	3.41416e-70
Rad51	1386.62	-1.44766	0.0808713	-17.9007	1.16347e-71	3.66323e-70
Utp4	1554.38	-1.22027	0.0681909	-17.8949	1.29316e-71	4.06585e-70
Glis3	942.074	-1.93078	0.107903	-17.8936	1.32365e-71	4.1559e-70
Fos	161.059	-4.68194	0.262216	-17.8553	2.62994e-71	8.24575e-70
Ero1a	4872.64	-3.57161	0.20014	-17.8455	3.13072e-71	9.80217e-70
Pcyox1l	948.85	1.62103	0.0908643	17.8401	3.45201e-71	1.0793e-69
Itpripl1	2387.94	1.11159	0.0623113	17.8393	3.49943e-71	1.09261e-69
Zfp932	837.126	1.48364	0.0831764	17.8373	3.63034e-71	1.13191e-69
Tspan9	3930.61	0.905357	0.0507998	17.8221	4.76562e-71	1.48382e-69
P2rx4	1477.8	-1.23002	0.0690825	-17.8051	6.44893e-71	2.00515e-69
Tnfrsf23	999.813	-3.58613	0.201488	-17.7982	7.29789e-71	2.26598e-69
X4930461G14Rik	1225.48	-1.46375	0.0822843	-17.789	8.6076e-71	2.66895e-69
Slc25a37	1355	-1.50839	0.084797	-17.7882	8.72167e-71	2.70059e-69
Odc1	4272.48	-1.19308	0.0671088	-17.7783	1.04172e-70	3.22114e-69
Pccb	1051.58	1.42043	0.0799262	17.7718	1.16896e-70	3.60962e-69
Cd82	7173.75	-0.858594	0.0483454	-17.7596	1.45273e-70	4.47971e-69
Hax1	1916.27	-1.22581	0.0690331	-17.7568	1.52564e-70	4.69808e-69
Ciart	193.394	-3.23099	0.182104	-17.7425	1.96827e-70	6.05285e-69
Ndnf	235.673	-3.65985	0.206327	-17.7381	2.1304e-70	6.54246e-69
Sel1l	6419.94	0.894369	0.0504212	17.738	2.13521e-70	6.54826e-69
Ruvbl1	1260.58	-1.38701	0.0782386	-17.7279	2.55398e-70	7.82188e-69
Hspa9.ps1	1206.47	-1.2858	0.0726436	-17.7002	4.17942e-70	1.27825e-68
Slc44a4	1997.62	1.19719	0.0676456	17.698	4.34547e-70	1.32723e-68
Eif3c	12152.4	-0.926643	0.052432	-17.6732	6.7421e-70	2.05643e-68
Cd9	9681.2	0.80236	0.0454028	17.672	6.88567e-70	2.09737e-68
Ctsa	3287.44	0.954946	0.0540385	17.6716	6.94043e-70	2.11119e-68
Akr1b8	186.597	-3.44104	0.194899	-17.6555	9.23162e-70	2.80434e-68
Rpl35rt	10563.3	-0.926944	0.0525051	-17.6544	9.41992e-70	2.85767e-68
Tcof1	1747.43	-1.44838	0.0821602	-17.6287	1.48231e-69	4.49073e-68
Ubald2	4393.77	-0.882781	0.0500782	-17.6281	1.50051e-69	4.53976e-68
Tecpr1	3025.74	-0.994468	0.0565039	-17.6	2.4642e-69	7.44532e-68
Efnb2	2462.87	1.03656	0.0589021	17.598	2.54958e-69	7.69295e-68
Bcas3	1001.01	1.58238	0.0899895	17.5841	3.26298e-69	9.83231e-68
Itm2c	1477.18	1.30082	0.0740499	17.5668	4.42386e-69	1.33125e-67
Gm5525	6228.04	-0.886527	0.0504762	-17.5633	4.70826e-69	1.41493e-67
Map4k3	1683.47	1.23817	0.070503	17.562	4.81892e-69	1.44626e-67
Cuedc1	388.327	2.21102	0.1261	17.5338	7.90897e-69	2.37047e-67
Eaf1	2681.7	-1.02116	0.0582658	-17.5259	9.08202e-69	2.71843e-67
Nhs	470.943	2.52071	0.143865	17.5214	9.84064e-69	2.94158e-67
Gab2	686.661	1.75721	0.100311	17.5176	1.05174e-68	3.1397e-67
Gm9616	15236.2	-0.784768	0.0448331	-17.5042	1.33105e-68	3.96824e-67
Cav2	1617	-1.33155	0.0760737	-17.5034	1.35009e-68	4.01966e-67
B4galt6	3007.41	-0.955652	0.0546733	-17.4793	2.05951e-68	6.1237e-67
Stard3	1896.28	1.07883	0.0617698	17.4653	2.63119e-68	7.81318e-67
Rhoc	656.943	1.5405	0.0882173	17.4626	2.76085e-68	8.18736e-67
Socs3	476.545	-2.28955	0.131205	-17.4501	3.43397e-68	1.01701e-66
Notch1	544.096	2.5818	0.148052	17.4384	4.21587e-68	1.24693e-66
Parp12	736.475	1.7629	0.1011	17.4372	4.30627e-68	1.27199e-66
Unc13d	924.624	-1.57262	0.0902364	-17.4278	5.07924e-68	1.49834e-66
X0610040J01Rik	3391.7	0.917043	0.0526436	17.4198	5.83489e-68	1.71899e-66
Dcaf11	1852.6	1.02726	0.0589725	17.4194	5.88192e-68	1.73058e-66
Rps18.ps1	6610.35	-0.850898	0.0488586	-17.4155	6.29046e-68	1.84836e-66
Prickle1	997.569	1.43628	0.0825219	17.4049	7.57734e-68	2.22358e-66
Dse	152.866	-3.81193	0.21918	-17.3918	9.51999e-68	2.79e-66
Gpr107	2731.73	0.994967	0.0572127	17.3907	9.70946e-68	2.84182e-66
C130074G19Rik	1420.4	1.31076	0.0755558	17.3483	2.03279e-67	5.94195e-66
Ehd4	1853.15	-1.04322	0.0601646	-17.3394	2.37121e-67	6.92213e-66
Gm14925	434.226	-2.45121	0.141464	-17.3274	2.92431e-67	8.52568e-66
Pvr	780.318	-2.03955	0.117752	-17.3207	3.28336e-67	9.56008e-66
Ptms	6775.94	0.927848	0.0535787	17.3175	3.47301e-67	1.00992e-65
Tmprss11e	165.547	-5.76909	0.333329	-17.3075	4.13012e-67	1.19945e-65
Synpo	339.839	2.52234	0.145882	17.2903	5.56607e-67	1.61438e-65
Pgap1	5294.84	-1.52391	0.0881686	-17.284	6.20522e-67	1.79743e-65
Phgr1	165.017	4.37426	0.253711	17.2411	1.3052e-66	3.77583e-65
Dach1	899.363	1.61109	0.0934481	17.2405	1.31982e-66	3.8132e-65
Mcl1	6315.04	0.790546	0.0458953	17.225	1.72462e-66	4.97634e-65
Ppp1r14d	185.172	4.5476	0.264056	17.2221	1.81362e-66	5.22645e-65
Kctd11	703.981	-2.02351	0.117592	-17.2079	2.3181e-66	6.67166e-65
Pdha1	10812.6	0.769963	0.0448206	17.1788	3.82853e-66	1.10047e-64
Gmnn	988.063	-1.25552	0.0731647	-17.1602	5.27483e-66	1.51425e-64
Nsmf	1899.21	1.00958	0.0588673	17.1501	6.27366e-66	1.79869e-64
Gm25432	1903.4	-1.4488	0.0845234	-17.1408	7.36047e-66	2.10759e-64
Cdt1	1188.32	-1.42273	0.0830336	-17.1344	8.21834e-66	2.35024e-64
Cnpy1	298.031	3.14954	0.183852	17.1308	8.74759e-66	2.49841e-64
Rnf126	1770.96	-1.09584	0.0640028	-17.1217	1.02209e-65	2.9155e-64
Gm49980	422.399	2.08435	0.121765	17.1178	1.09277e-65	3.11315e-64
Prkar2b	525.954	-1.85522	0.108448	-17.107	1.31592e-65	3.74411e-64
Galnt3	4588.47	-1.04402	0.0610424	-17.1032	1.40429e-65	3.99049e-64
Jag2	1678.33	-1.4107	0.0825276	-17.0936	1.65547e-65	4.6983e-64
Ccdc71l	500.352	-1.76789	0.103455	-17.0885	1.80885e-65	5.12712e-64
Syt16	357.578	1.96917	0.115331	17.0741	2.31414e-65	6.55109e-64
Pabpc1	44399	-0.679528	0.039805	-17.0714	2.42166e-65	6.84683e-64
Cyp2f2	1990.16	11.0698	0.648465	17.0708	2.4498e-65	6.91769e-64
Zbtb39	1002.04	1.59405	0.0933873	17.0692	2.51652e-65	7.09717e-64
Rps27a.ps2	12873.4	-0.815758	0.0478162	-17.0603	2.93108e-65	8.25595e-64
Zdhhc14	786.839	1.48661	0.0871827	17.0516	3.39968e-65	9.56385e-64
Svopl	590.038	6.77699	0.397583	17.0455	3.77706e-65	1.06122e-63
Fundc1	1343.81	1.30665	0.0766859	17.039	4.22069e-65	1.18438e-63
Kcnk2	129.642	-4.54419	0.266729	-17.0367	4.38511e-65	1.22898e-63
Hk1	5167.78	-1.17198	0.0688168	-17.0305	4.87889e-65	1.36566e-63
Gpcpd1	1077.01	1.43138	0.0840632	17.0274	5.14261e-65	1.43769e-63
Chaf1a	1023.51	-1.46107	0.0858195	-17.0249	5.36881e-65	1.49906e-63
Hpse	1090.6	-1.38684	0.0814694	-17.0229	5.55631e-65	1.54948e-63
Tmprss6	552.041	8.33492	0.489748	17.0188	5.96126e-65	1.66035e-63
Pclaf	2686.23	-1.48221	0.0871065	-17.016	6.24537e-65	1.73733e-63
Slc38a1	2083.97	-1.28533	0.0755872	-17.0046	7.58932e-65	2.10857e-63
Meis2	616.449	-1.85181	0.108917	-17.002	7.93982e-65	2.20323e-63
Uchl3	1454.29	-1.22472	0.0720626	-16.9952	8.91914e-65	2.47192e-63
Krt19	40294.9	-1.03837	0.0611359	-16.9847	1.06686e-64	2.95315e-63
Acnat1	700.061	1.75809	0.103601	16.9699	1.37281e-64	3.79535e-63
Fam20b	6033.17	0.743853	0.0438526	16.9626	1.55331e-64	4.28908e-63
Gm14325	718.501	1.56237	0.0921214	16.9599	1.62697e-64	4.48695e-63
Lrrc45	2539.32	1.10969	0.06544	16.9573	1.69963e-64	4.6816e-63
Fdx1	1211.93	-1.21026	0.0713831	-16.9545	1.783e-64	4.90521e-63
Myo1d	6592.83	0.979334	0.0578041	16.9423	2.19404e-64	6.02864e-63
Cyp1b1	1125.22	3.48228	0.205614	16.936	2.44121e-64	6.69961e-63
Chrd	428.561	2.1362	0.126149	16.9339	2.53021e-64	6.93536e-63
Afap1	1246.87	1.86852	0.110449	16.9174	3.34674e-64	9.16231e-63
Pcmtd1	1589.58	1.07313	0.0634542	16.9119	3.67562e-64	1.00504e-62
Cldn23	243.301	2.77501	0.164229	16.8972	4.71715e-64	1.28826e-62
Klhl8	832.592	1.38398	0.0819158	16.8952	4.87966e-64	1.33103e-62
Prelid2	752.119	-3.90477	0.231137	-16.8937	5.00238e-64	1.36285e-62
Hsp90b1	10791.5	-0.927905	0.0549362	-16.8906	5.27647e-64	1.43578e-62
Rpl26	15242.5	-0.799253	0.0473261	-16.8882	5.49547e-64	1.49356e-62
Ckap2l	1145.63	-1.30422	0.0772312	-16.8873	5.58251e-64	1.51538e-62
Wnk4	535.307	1.92035	0.113763	16.8803	6.27988e-64	1.70262e-62
Slc30a1	971.495	1.48582	0.0880273	16.879	6.41722e-64	1.73776e-62
Tdrd12	264.78	2.85897	0.169382	16.8789	6.4385e-64	1.74142e-62
Rnpep	4281.55	0.930763	0.0552088	16.859	9.0168e-64	2.43584e-62
Vasp	4422.8	-0.869397	0.0516254	-16.8405	1.23221e-63	3.32475e-62
Dapk2	389.568	2.2216	0.132033	16.8261	1.57132e-63	4.23464e-62
Ctsh	18106.1	0.914881	0.0543797	16.8239	1.62932e-63	4.3857e-62
Capg	6683.7	-1.00332	0.0596461	-16.8212	1.70637e-63	4.58758e-62
X2410006H16Rik	2208.42	-1.19929	0.0713004	-16.8202	1.73518e-63	4.65945e-62
Kif21a	617.818	-2.13304	0.126872	-16.8125	1.97737e-63	5.30346e-62
Tubb2b	1138.82	1.2156	0.0723477	16.8022	2.35233e-63	6.30161e-62
Ccnb1.ps	961.705	-1.47483	0.0878233	-16.7932	2.73657e-63	7.32221e-62
Psap	10610.3	0.955803	0.0569203	16.792	2.79479e-63	7.46907e-62
Dtx3l	1310.4	1.40029	0.0834181	16.7864	3.07129e-63	8.19826e-62
Btbd2	1218.4	1.17104	0.0698291	16.77	4.04277e-63	1.07786e-61
Ruvbl2	1820.3	-1.27318	0.0759362	-16.7665	4.29062e-63	1.14259e-61
Sesn3	4764.17	1.20721	0.0720488	16.7555	5.16317e-63	1.37332e-61
Nol4l	1103.71	1.43899	0.0859265	16.7467	5.98441e-63	1.58987e-61
Iars1	3351.69	-0.974022	0.0581681	-16.7449	6.16489e-63	1.63588e-61
Lima1	5468.43	0.941842	0.0562721	16.7373	7.01292e-63	1.85871e-61
Hmgcr	4444.88	-1.00474	0.0600944	-16.7193	9.48632e-63	2.5113e-61
Gm15772	10644.3	-0.815999	0.0488105	-16.7177	9.74128e-63	2.57576e-61
Gm30042	239.715	-2.45304	0.146767	-16.7139	1.0382e-62	2.74193e-61
Il1r1	1854.22	1.21928	0.0729688	16.7096	1.11534e-62	2.94221e-61
Plk2	1371.8	1.36693	0.0818123	16.7082	1.14295e-62	3.01151e-61
Gm5621	9565.31	-0.819778	0.0490653	-16.7079	1.14814e-62	3.02165e-61
Cyrib	2333.48	-0.880669	0.0527172	-16.7056	1.19416e-62	3.13907e-61
Sfxn3	1475.5	1.15026	0.0688767	16.7002	1.30524e-62	3.42704e-61
Spint2	15512.4	0.815011	0.0488088	16.698	1.35429e-62	3.55168e-61
Btc	1036.15	-1.5238	0.0913253	-16.6854	1.67498e-62	4.38759e-61
Ip6k1	2105.3	1.02801	0.0616555	16.6734	2.04446e-62	5.3492e-61
Gm17938	981.763	-1.28337	0.077047	-16.657	2.69089e-62	7.03234e-61
Capn9	231.663	3.46671	0.208147	16.6551	2.77777e-62	7.25094e-61
Enho	245.749	6.31308	0.379091	16.6532	2.86889e-62	7.48011e-61
Ckmt1	5622.94	1.18398	0.0711796	16.6337	3.97465e-62	1.03512e-60
Artn	182.653	-3.30549	0.19873	-16.633	4.01629e-62	1.04475e-60
Klhl24	1722.83	2.8469	0.171225	16.6266	4.47022e-62	1.16148e-60
Hat1	1934.53	-1.16479	0.0701098	-16.6139	5.53175e-62	1.43563e-60
Rnf208	337.772	-2.17164	0.13092	-16.5876	8.5689e-62	2.22128e-60
Pals2	617.588	-1.57721	0.0951029	-16.5843	9.05305e-62	2.34408e-60
Gm7993	1230.14	-1.23384	0.0744273	-16.5778	1.00911e-61	2.60984e-60
Gm14138	4875.99	-0.937445	0.0565556	-16.5757	1.04525e-61	2.7002e-60
Ablim1	10347.1	0.843109	0.0508964	16.5652	1.24334e-61	3.20824e-60
Cbr2	2526.55	2.84572	0.171798	16.5644	1.26045e-61	3.24865e-60
Rps27a	16438.9	-0.807806	0.048776	-16.5616	1.32132e-61	3.40165e-60
Fuca1	2366.29	0.998424	0.0603021	16.557	1.42444e-61	3.66291e-60
Tacc3	2959.26	-1.16935	0.0706426	-16.5531	1.52069e-61	3.90594e-60
Cracr2a	981.177	1.47112	0.0889227	16.5438	1.77503e-61	4.55401e-60
Sec61g	1826.95	-1.0718	0.0647931	-16.5419	1.83072e-61	4.69155e-60
Arhgef26	863.232	1.52409	0.0921617	16.5372	1.98179e-61	5.07289e-60
Ahrr	363.076	-2.2552	0.136436	-16.5294	2.25428e-61	5.76382e-60
Pik3r1	1749.74	1.1072	0.0670446	16.5143	2.89382e-61	7.39059e-60
Sox5	234.445	2.93946	0.178001	16.5137	2.92315e-61	7.45702e-60
Dnmt1	4095.6	-0.853583	0.0516969	-16.5113	3.04162e-61	7.75043e-60
Arf6	5916.71	-0.72481	0.0439246	-16.5012	3.59467e-61	9.14928e-60
Lgals12	1037.55	3.23918	0.196326	16.499	3.73187e-61	9.48775e-60
Gm9892	7342.88	-0.784786	0.0475715	-16.497	3.85766e-61	9.79644e-60
Tspan12	8003.46	0.728302	0.0441655	16.4903	4.30851e-61	1.0929e-59
Gm4342	3570.58	-0.938411	0.056918	-16.4871	4.54419e-61	1.15138e-59
Plpp6	1062.39	1.17956	0.0715742	16.4802	5.08799e-61	1.28771e-59
Gm13394	392.848	-2.05736	0.124982	-16.4613	6.96287e-61	1.76024e-59
Slc7a4	488.939	1.85947	0.113008	16.4543	7.80645e-61	1.97128e-59
Degs2	5019.49	0.971314	0.0590507	16.4488	8.5523e-61	2.1572e-59
Tbl2	1544.18	-1.30845	0.0795915	-16.4396	9.96243e-61	2.51006e-59
Agt	196.94	4.5313	0.275803	16.4295	1.17645e-60	2.96078e-59
Gm10177	1803.74	-1.06788	0.0650414	-16.4185	1.41078e-60	3.54653e-59
Cavin3	620.077	-1.55123	0.0944936	-16.4163	1.46217e-60	3.67163e-59
Sh3bgrl	1849.11	1.06972	0.0651684	16.4148	1.49956e-60	3.76131e-59
Shc1	2073.79	-0.945836	0.0576261	-16.4133	1.53564e-60	3.84749e-59
Gm5837	885.306	-1.40587	0.0856574	-16.4127	1.55098e-60	3.8816e-59
Pgap2	2300.14	0.933564	0.0569048	16.4057	1.74078e-60	4.35177e-59
Gm10269	4431.38	-0.970279	0.059206	-16.3882	2.3226e-60	5.79979e-59
Tor4a	1703.53	-1.10657	0.0675229	-16.3881	2.32756e-60	5.80572e-59
Cab39l	2518.74	0.897213	0.0547522	16.3868	2.37585e-60	5.91957e-59
Slc37a3	2662.44	0.923236	0.05638	16.3752	2.87473e-60	7.15464e-59
Ndrg3	2151.9	1.17501	0.0717562	16.375	2.88476e-60	7.17165e-59
Gm38409	212.433	4.47704	0.273516	16.3685	3.21106e-60	7.97401e-59
Spidr	381.169	-1.99438	0.121865	-16.3655	3.37123e-60	8.36251e-59
Mt2	2486.6	2.39392	0.146352	16.3573	3.85871e-60	9.56117e-59
Bub1	1371.07	-1.46573	0.089615	-16.3558	3.95321e-60	9.78452e-59
Hdac5	1330.4	1.39169	0.0851546	16.3432	4.8661e-60	1.20307e-58
Socs2	584.537	-1.60356	0.0982984	-16.3131	7.95823e-60	1.96539e-58
Fmnl3	889.71	-1.32707	0.0813551	-16.3121	8.098e-60	1.99771e-58
Ocln	1988.42	1.05556	0.0647227	16.309	8.51951e-60	2.09939e-58
Rps4x	27876.2	-0.778493	0.0477463	-16.3048	9.12586e-60	2.24634e-58
X1110059G10Rik	775.777	1.45407	0.089201	16.3011	9.69241e-60	2.38319e-58
Rpl17	10135.5	-0.735146	0.0451207	-16.2929	1.10855e-59	2.72273e-58
Ffar4	712.51	-1.50265	0.0922757	-16.2844	1.27367e-59	3.12487e-58
Scp2	3745.87	0.95223	0.0585073	16.2754	1.47539e-59	3.61584e-58
Rps24	15114.8	-0.806949	0.0495831	-16.2747	1.493e-59	3.655e-58
Cnbd2	4897.01	1.15123	0.0707472	16.2725	1.54781e-59	3.78506e-58
Tubb5	17978.4	-1.05528	0.0648641	-16.269	1.63782e-59	4.0008e-58
Dock4	1059.76	-1.39787	0.0859486	-16.264	1.77713e-59	4.33639e-58
Acox3	847.948	1.45007	0.0891893	16.2584	1.94811e-59	4.74844e-58
Pigh	466.803	1.97798	0.121713	16.2512	2.19021e-59	5.33277e-58
Nuak1	842.639	1.48063	0.0911281	16.2478	2.31545e-59	5.63157e-58
Tnip1	2240.47	1.15048	0.0708593	16.2361	2.8036e-59	6.81147e-58
Gm5521	2082.95	-0.933212	0.0575235	-16.2231	3.46018e-59	8.39759e-58
Lrig1	8251.28	0.931487	0.0574239	16.2213	3.56851e-59	8.65113e-58
Lrrc59	6925.17	-1.0086	0.0622127	-16.2122	4.13796e-59	1.00208e-57
Psd3	1122.77	1.86666	0.115264	16.1947	5.50074e-59	1.33067e-57
Cenpe	1072.67	-1.29308	0.0798738	-16.189	6.02555e-59	1.45605e-57
Gm9843	11916	-0.746773	0.0461369	-16.186	6.32944e-59	1.52785e-57
Ccnd3	1382.52	-1.15463	0.071362	-16.1799	6.9899e-59	1.68546e-57
Fau	11859.7	-0.748384	0.0462657	-16.1758	7.47188e-59	1.79975e-57
Ulk2	1036.62	1.25508	0.0776075	16.1722	7.91986e-59	1.90561e-57
Gm11451	661.756	-1.48769	0.0920899	-16.1548	1.05137e-58	2.52701e-57
Rab11b	3044.87	0.828456	0.0513075	16.1469	1.19459e-58	2.86817e-57
Fam111a	1526.17	-1.22439	0.0758749	-16.1369	1.40328e-58	3.36562e-57
Cdca7	2935.03	0.962207	0.059632	16.1357	1.43061e-58	3.42751e-57
Tmem260	561.89	1.71281	0.106186	16.1303	1.56166e-58	3.7375e-57
Rpl17.ps3	6321.73	-0.717239	0.0444671	-16.1297	1.5791e-58	3.77521e-57
Ajuba	2935.89	0.887581	0.0550325	16.1283	1.61396e-58	3.85443e-57
Efna4	778.582	1.46245	0.0906874	16.1263	1.66802e-58	3.97932e-57
Tbx3	923.576	1.59998	0.099299	16.1128	2.07458e-58	4.94397e-57
Hdac9	134.106	-4.42573	0.274816	-16.1043	2.37969e-58	5.66508e-57
Nipsnap2	1954.96	1.0151	0.0630573	16.098	2.6349e-58	6.26598e-57
Kif18b	821.761	-1.4325	0.0891134	-16.075	3.81891e-58	9.07203e-57
Rps27a.ps3	16056.8	-0.802188	0.0499373	-16.0639	4.56935e-58	1.08433e-56
Cdk6	4392.46	1.17888	0.0734209	16.0564	5.15494e-58	1.222e-56
Gm14418	857.623	1.47526	0.0919098	16.0511	5.61191e-58	1.32892e-56
Tm4sf1	259.067	2.38084	0.148372	16.0464	6.05994e-58	1.4335e-56
Ssr1	4479.83	-0.742686	0.0462861	-16.0456	6.14056e-58	1.45105e-56
P4hb	31182.3	-0.803296	0.0501341	-16.023	8.83535e-58	2.08565e-56
Prss22	401.62	-2.22083	0.138641	-16.0185	9.485e-58	2.23665e-56
Hpgd	296.319	7.20331	0.449741	16.0166	9.78697e-58	2.30543e-56
Cep15	554.099	1.60711	0.100397	16.0075	1.13195e-57	2.66364e-56
Pcmtd2	1190.27	1.21859	0.0761395	16.0047	1.18454e-57	2.78447e-56
Gm14270	1285.41	-1.21647	0.0760237	-16.0012	1.25331e-57	2.94306e-56
Ctns	543.277	1.61381	0.100975	15.9823	1.69713e-57	3.98107e-56
Rpl10.ps1	24174.7	-0.751212	0.0470054	-15.9814	1.72239e-57	4.03611e-56
Cib2	713.587	1.75134	0.109619	15.9766	1.85896e-57	4.35159e-56
Padi4	2610.26	-0.901366	0.0564226	-15.9753	1.89998e-57	4.44299e-56
Ece1	1534.3	1.21958	0.0763474	15.9741	1.93481e-57	4.51973e-56
Nipal3	1413.17	1.21143	0.0758512	15.9712	2.02885e-57	4.73448e-56
Cdkn2d	580.784	-1.64835	0.103228	-15.968	2.13356e-57	4.97366e-56
Hjurp	2721.47	-0.930467	0.0583391	-15.9493	2.88171e-57	6.71073e-56
Runx3	2601.76	1.07433	0.0673645	15.948	2.94373e-57	6.84806e-56
Serpinb6b	455.929	2.20207	0.138089	15.9468	3.00042e-57	6.97271e-56
Gm33707	674.182	-1.63651	0.102635	-15.945	3.08522e-57	7.16237e-56
Ddx39a	2557.73	-1.0555	0.0662056	-15.9427	3.20017e-57	7.42155e-56
Higd1a	2608.7	-2.28564	0.143414	-15.9373	3.49105e-57	8.08777e-56
Gm9432	1106.58	-1.46002	0.0916351	-15.933	3.73893e-57	8.65312e-56
Fcgbpl1	182.03	2.87156	0.180349	15.9222	4.44344e-57	1.0273e-55
Man2b1	2562.56	1.00997	0.0634605	15.9149	4.99296e-57	1.15316e-55
Aurkb	1503.48	-1.40669	0.0884374	-15.906	5.75562e-57	1.32793e-55
Dapp1	501.012	1.69925	0.106923	15.8922	7.17203e-57	1.65303e-55
Klra4	121.578	-4.48203	0.282061	-15.8903	7.39732e-57	1.7032e-55
Nab1	1010.15	-1.31065	0.0824976	-15.8871	7.78496e-57	1.79062e-55
Slc12a2	7742.55	-0.852834	0.0536824	-15.8867	7.83801e-57	1.80098e-55
Pitpnm3	484.765	1.94168	0.122225	15.8861	7.90913e-57	1.81546e-55
Snrpa1	945.765	-1.19989	0.0755314	-15.8859	7.93261e-57	1.81899e-55
Plek2	481.383	-1.68843	0.106381	-15.8716	9.9649e-57	2.28267e-55
Aldh1l2	245.695	-7.8719	0.496232	-15.8633	1.13671e-56	2.60122e-55
Hmgb2	5610.3	-1.03517	0.0652814	-15.8571	1.25589e-56	2.87102e-55
Gm8767	983.641	-1.72856	0.109057	-15.85	1.40666e-56	3.21243e-55
Ak3l2.ps	238.521	-2.74023	0.172912	-15.8476	1.46095e-56	3.33302e-55
Rps8	16449.1	-0.73965	0.0466824	-15.8443	1.53978e-56	3.50929e-55
Zfyve27	1402.17	1.11874	0.0706837	15.8274	2.01226e-56	4.58146e-55
Sidt2	2848.6	0.863431	0.0545822	15.8189	2.30469e-56	5.24194e-55
Fzd6	1633.08	1.04831	0.0662874	15.8147	2.46505e-56	5.60101e-55
Rps24.ps2	3597.81	-0.95917	0.0606863	-15.8054	2.85671e-56	6.48436e-55
Rps8.ps2	7694.96	-0.755425	0.0478221	-15.7966	3.28502e-56	7.44151e-55
Gm14438	7694.96	-0.755425	0.0478221	-15.7966	3.28502e-56	7.44151e-55
Ldha.ps	436.887	-2.4231	0.153412	-15.7947	3.38352e-56	7.65692e-55
Inf2	1477.69	-1.09728	0.0694888	-15.7908	3.60089e-56	8.14063e-55
Prelid1	7439.59	-0.953527	0.0603891	-15.7897	3.66198e-56	8.2704e-55
Sox13	1410.2	-1.22165	0.0773709	-15.7895	3.67675e-56	8.29541e-55
Arhgap19	959.202	-1.31544	0.0833278	-15.7864	3.86278e-56	8.70638e-55
Nup107	1083.19	-1.22578	0.0776698	-15.7819	4.14408e-56	9.33104e-55
Rps24.ps3	8875.12	-0.802634	0.0509311	-15.7592	5.93552e-56	1.33514e-54
Cstpp1	608.354	1.66615	0.10574	15.757	6.14553e-56	1.38099e-54
Rpl10.ps5	22129	-0.741493	0.0470868	-15.7474	7.16143e-56	1.60767e-54
Gm13268	4584.22	-0.802462	0.0509764	-15.7418	7.8138e-56	1.75237e-54
Srd5a1	1300.54	-1.25901	0.0799969	-15.7382	8.27247e-56	1.85338e-54
Mtch1	3969.96	0.799593	0.0508071	15.7378	8.32547e-56	1.86339e-54
Rcor2	706.406	-1.52696	0.0970454	-15.7345	8.77248e-56	1.96149e-54
Gm15501	12393.4	-0.743918	0.0472973	-15.7286	9.63714e-56	2.15268e-54
Mid1	1119.76	1.16768	0.0743317	15.709	1.31168e-55	2.92703e-54
Cx3cl1	742.155	1.80609	0.114988	15.7068	1.35893e-55	3.02946e-54
Tmem132a	536.325	1.64036	0.104463	15.7028	1.44735e-55	3.22337e-54
Klf10	707.308	-1.42666	0.0908941	-15.6958	1.61575e-55	3.59484e-54
Ywhag	7584.68	-0.850994	0.0542501	-15.6865	1.87037e-55	4.15722e-54
Nsun2	4594.28	-0.749779	0.0478082	-15.6831	1.97456e-55	4.38446e-54
Ifrd1	2073.18	-1.04293	0.0665711	-15.6664	2.56916e-55	5.69911e-54
Marveld3	1689.5	1.04267	0.0665634	15.6644	2.65111e-55	5.8751e-54
Zfp697	292.606	-2.11536	0.13505	-15.6635	2.68497e-55	5.94427e-54
Trim12a	301.12	2.21921	0.141723	15.6588	2.89128e-55	6.39472e-54
Mir100hg	200.54	-2.98429	0.190609	-15.6566	2.9945e-55	6.61649e-54
Gm14414	7632.42	-0.754799	0.0482126	-15.6556	3.04054e-55	6.7116e-54
Pepd	2111.75	1.16715	0.0745879	15.648	3.42756e-55	7.55847e-54
Anxa5	4353.39	-0.893616	0.0571223	-15.6439	3.65553e-55	8.05328e-54
Serpine1	184.584	-6.53117	0.417829	-15.6312	4.46323e-55	9.82304e-54
Bcl7a	822.06	1.38155	0.0884756	15.6151	5.74643e-55	1.26348e-53
Tpi.rs10	533.817	-2.00572	0.12845	-15.6149	5.7669e-55	1.26674e-53
Gm16136	488.888	1.79275	0.114836	15.6114	6.08798e-55	1.33596e-53
Rps10.ps2	7773.16	-0.825352	0.0528783	-15.6085	6.37053e-55	1.3966e-53
Srp9	3832.4	0.762667	0.0488951	15.598	7.50673e-55	1.64408e-53
Tppp	379.08	2.05301	0.131623	15.5976	7.55555e-55	1.65316e-53
Trp53inp1	1138.9	1.68389	0.107968	15.5962	7.72033e-55	1.68757e-53
Bub1b	1672.49	-1.16373	0.0746617	-15.5867	8.96734e-55	1.95825e-53
Ctsl	3350.04	-0.913737	0.0586448	-15.5809	9.82184e-55	2.14277e-53
Lrpap1	1344.61	1.07809	0.0692483	15.5684	1.19273e-54	2.59958e-53
Gdpd5	163.042	3.80801	0.244609	15.5677	1.20616e-54	2.6263e-53
Gm16103	498.913	-1.7633	0.113274	-15.5667	1.2266e-54	2.66821e-53
Fermt1	3606.15	0.966596	0.06212	15.5602	1.3578e-54	2.95076e-53
Siah2	374.106	-1.77854	0.11431	-15.559	1.38346e-54	3.0036e-53
Serpinb1b	201.612	3.24064	0.20848	15.5441	1.74478e-54	3.7844e-53
Rplp0.ps1	8749.34	-0.694726	0.0447543	-15.5231	2.42091e-54	5.24586e-53
Slc49a4	1622.63	1.17877	0.0759555	15.5193	2.56904e-54	5.56147e-53
Gm3379	22415.7	-0.745471	0.0480549	-15.5129	2.83732e-54	6.13631e-53
Hacd3	3308.45	0.9084	0.0585588	15.5126	2.85074e-54	6.15941e-53
Ehbp1l1	1613.03	-1.01844	0.0656751	-15.5072	3.10172e-54	6.69524e-53
Cited1	4718.7	-2.7571	0.177819	-15.5051	3.20204e-54	6.90515e-53
Bod1	2272.71	0.906007	0.0584447	15.5019	3.36572e-54	7.25115e-53
Map2k1	3424.36	-1.21496	0.0783944	-15.498	3.57676e-54	7.69843e-53
Rpl17.ps5	7921.34	-0.720741	0.0465072	-15.4974	3.61235e-54	7.7676e-53
Olfm5	136.899	-4.96669	0.32064	-15.4899	4.05821e-54	8.71798e-53
Scarb1	1664.49	-0.959035	0.0619466	-15.4816	4.61576e-54	9.90623e-53
Gm13680	10302.3	-0.781489	0.0505184	-15.4694	5.58244e-54	1.19695e-52
Egln3	3901.1	-6.04773	0.391074	-15.4644	6.03354e-54	1.29243e-52
Tbc1d16	1094.35	1.60346	0.103787	15.4495	7.60284e-54	1.62704e-52
Mif.ps3	391.432	-2.30053	0.148912	-15.4489	7.67109e-54	1.64008e-52
Ier2	1374.01	-1.03602	0.0670657	-15.4479	7.79901e-54	1.66584e-52
Gch1	418.83	-1.77523	0.114999	-15.4369	9.23886e-54	1.97151e-52
Manf	2927.18	-0.923914	0.0598614	-15.4342	9.63876e-54	2.0549e-52
Tmem117	697.318	1.61364	0.104571	15.4311	1.01136e-53	2.15407e-52
Zfand2a	913.475	-1.24343	0.0806039	-15.4265	1.08676e-53	2.31248e-52
Gm13812	625.486	-1.60994	0.104452	-15.4132	1.33387e-53	2.83562e-52
Gm13810	625.378	-1.60951	0.104431	-15.4122	1.35467e-53	2.8771e-52
Slc25a1	2459.31	-0.976772	0.0633882	-15.4094	1.41596e-53	3.00443e-52
Fam110c	516.512	-1.7744	0.115152	-15.4091	1.42096e-53	3.0122e-52
Dock5	1483.35	-1.48349	0.0962921	-15.4061	1.48832e-53	3.15202e-52
Kdsr	676.279	1.60236	0.104009	15.406	1.49232e-53	3.1575e-52
Gas5	2372.75	-1.08604	0.070525	-15.3994	1.65297e-53	3.49413e-52
Nfe2l3	610.212	1.71876	0.111747	15.3809	2.20014e-53	4.64638e-52
Rpl17.ps9	7312.22	-0.723906	0.0470666	-15.3805	2.21359e-53	4.67038e-52
Serpina9	163.139	3.5875	0.23327	15.3792	2.25817e-53	4.75997e-52
Zdhhc18	1097.17	-1.23587	0.0804286	-15.366	2.76658e-53	5.82617e-52
Mtcl1	2257.46	-0.978781	0.0636997	-15.3656	2.78606e-53	5.8617e-52
Pkhd1	1324.62	2.63396	0.171482	15.36	3.03512e-53	6.37972e-52
Cav1	188.489	-3.08568	0.200931	-15.3569	3.18225e-53	6.68272e-52
Clns1a	2393.53	-1.08593	0.0707246	-15.3543	3.3148e-53	6.95457e-52
Trim27	1563.98	-0.960933	0.0625887	-15.3531	3.37488e-53	7.074e-52
Gm8925	5227.85	-0.950456	0.0619446	-15.3437	3.90579e-53	8.17921e-52
Egln2	1935.88	1.01901	0.0664417	15.3369	4.33536e-53	9.07031e-52
Tprg1l	1755.76	0.971111	0.063331	15.3339	4.53932e-53	9.48819e-52
Eif4a.ps4	25136.1	-0.633353	0.0413314	-15.3238	5.3033e-53	1.10748e-51
Epb41l2	6312.67	-0.7767	0.0506904	-15.3224	5.41638e-53	1.13004e-51
Pld3	1479.3	1.12177	0.0732255	15.3193	5.67903e-53	1.18374e-51
Blm	481.397	-1.85532	0.121137	-15.3159	5.98753e-53	1.24688e-51
Gm11826	3872.07	-0.827725	0.054093	-15.3019	7.42641e-53	1.54509e-51
Abhd3	196.236	2.83717	0.185417	15.3016	7.46192e-53	1.55104e-51
Tmem50b	1189.26	1.20889	0.0790053	15.3014	7.48745e-53	1.55491e-51
Camta1	1285.32	1.14732	0.0749868	15.3003	7.61188e-53	1.57929e-51
Aldh6a1	600.023	1.6061	0.105027	15.2923	8.61063e-53	1.78486e-51
Gm13215	5925.25	-0.784952	0.0513519	-15.2858	9.51592e-53	1.97069e-51
Rps4x.ps	5576.5	-0.782514	0.0511985	-15.2839	9.78432e-53	2.02441e-51
Cracr2b	1027	1.341	0.0877741	15.2778	1.07516e-52	2.22249e-51
Epb41l4a	457.855	1.71158	0.112069	15.2725	1.16536e-52	2.40674e-51
Yes1	2928.49	1.01579	0.0665309	15.268	1.24975e-52	2.57864e-51
Fam107a	187.402	6.0346	0.395332	15.2647	1.31523e-52	2.71125e-51
Fmnl2	3346.24	-1.02342	0.067073	-15.2583	1.45011e-52	2.98656e-51
Slc3a2	7381.5	-0.805858	0.0528377	-15.2516	1.60672e-52	3.30607e-51
Gstm1	5394.74	1.34277	0.0880802	15.2449	1.78063e-52	3.66056e-51
Rpl10.ps3	26534.6	-0.73799	0.0484113	-15.2442	1.79973e-52	3.69645e-51
Smpd2	527.26	1.48945	0.0977254	15.2412	1.88412e-52	3.86623e-51
Ints4	1747.67	1.06526	0.0698971	15.2403	1.90846e-52	3.91261e-51
Rpl10	26571.6	-0.739348	0.0485149	-15.2396	1.93076e-52	3.9547e-51
Slc22a4	302.466	2.18498	0.143417	15.2351	2.06859e-52	4.2293e-51
Gm7476	12176.7	-0.764309	0.0501677	-15.2351	2.06845e-52	4.2293e-51
Prr11	845.119	-1.42022	0.0932269	-15.234	2.10387e-52	4.29753e-51
Hecw2	188.618	5.85491	0.384364	15.2327	2.14469e-52	4.37692e-51
Tpt1	45272.6	-0.67218	0.0441554	-15.223	2.48722e-52	5.07135e-51
Rpl10.ps6	22972.5	-0.743737	0.0488636	-15.2207	2.57794e-52	5.25156e-51
Gm6665	521.777	1.58546	0.104171	15.2198	2.61167e-52	5.31545e-51
Rps10.ps1	5496.18	-0.872596	0.0573891	-15.2049	3.28061e-52	6.67087e-51
Mvp	3232.41	0.87327	0.057483	15.1918	4.00723e-52	8.14103e-51
Gm9276	4506.72	-0.871093	0.057346	-15.1901	4.11091e-52	8.34411e-51
Psme1	2350.77	1.05971	0.0697865	15.1851	4.43922e-52	9.00236e-51
Aldh5a1	945.718	1.22952	0.0810339	15.1729	5.34914e-52	1.08378e-50
Gm13237	3102.33	-1.04738	0.0690414	-15.1703	5.55924e-52	1.12533e-50
Rps8.ps1	6369.62	-0.771401	0.0509111	-15.1519	7.35975e-52	1.48846e-50
Mif.ps1	324.669	-2.35765	0.155709	-15.1414	8.642e-52	1.74621e-50
Srgap1	504.591	1.70162	0.112455	15.1316	1.00238e-51	2.02361e-50
Vstm5	261.228	-2.13212	0.141008	-15.1205	1.18574e-51	2.39161e-50
Coa3	1594.72	0.988271	0.0653742	15.1171	1.24832e-51	2.51559e-50
Dgka	1484.35	-1.11241	0.0736205	-15.1101	1.38987e-51	2.79832e-50
Tpt1.ps3	32554.6	-0.680182	0.0450161	-15.1097	1.39691e-51	2.80997e-50
Rack1	37054.3	-0.704036	0.0466084	-15.1054	1.4931e-51	3.00077e-50
Arhgef18	1629.14	0.944143	0.0625084	15.1043	1.51762e-51	3.04733e-50
Slfn2	137.118	4.30488	0.285022	15.1037	1.53191e-51	3.07327e-50
Sesn2	415.193	-1.72832	0.114438	-15.1027	1.55418e-51	3.11516e-50
Rpl17.ps8	8855.23	-0.716576	0.0474604	-15.0984	1.6594e-51	3.3231e-50
Gm10136	6351.39	-0.838154	0.055518	-15.097	1.6951e-51	3.39155e-50
Cetn3	1389.44	1.0026	0.0664244	15.0938	1.7794e-51	3.55706e-50
Casp8	1947.44	-0.966728	0.0640557	-15.092	1.82821e-51	3.65138e-50
Gm4735	24417	-1.73115	0.114798	-15.08	2.19375e-51	4.37756e-50
Rab27a	346.663	-1.76259	0.116929	-15.074	2.39953e-51	4.78393e-50
Tra2a	1831.65	1.05988	0.0703266	15.0708	2.51895e-51	5.01757e-50
Slc44a2	3563	0.978858	0.0649584	15.069	2.5904e-51	5.1553e-50
Pdzrn3	172.652	4.65429	0.308891	15.0677	2.63989e-51	5.24915e-50
Maged1	6207.41	0.77421	0.0514039	15.0613	2.9103e-51	5.7817e-50
Smtnl2	468.879	-4.28059	0.284254	-15.059	3.01164e-51	5.97774e-50
Ptpn12	2565.7	-0.767463	0.0510393	-15.0367	4.21955e-51	8.3679e-50
Enox2	1007.04	1.27368	0.0847277	15.0327	4.48444e-51	8.88536e-50
Ncstn	3290.25	0.729215	0.0485148	15.0308	4.6146e-51	9.1352e-50
Ak2	1910.16	-1.14509	0.0761976	-15.0279	4.82035e-51	9.5341e-50
Tiparp	599.079	-1.98509	0.132127	-15.0241	5.10328e-51	1.00848e-49
Cnppd1	2104.31	0.886953	0.0590513	15.02	5.42772e-51	1.07165e-49
Rps8.ps4	7571.52	-0.764642	0.0509393	-15.0109	6.23347e-51	1.22966e-49
Ggact	702.517	1.3631	0.090814	15.0098	6.33709e-51	1.249e-49
Ppil2	1419.61	0.975504	0.0650041	15.0068	6.62531e-51	1.30466e-49
Hyou1	5562.26	-0.645543	0.0430169	-15.0067	6.63287e-51	1.30501e-49
Rpl35	4813.63	-0.88694	0.0591485	-14.9951	7.89876e-51	1.55271e-49
Zfat	473.32	1.66984	0.111366	14.9941	8.02586e-51	1.57631e-49
Eno1b	29942.9	-1.71148	0.114175	-14.9899	8.54394e-51	1.6766e-49
Cdc25b	2257.85	-0.967626	0.0645834	-14.9826	9.54552e-51	1.87151e-49
C1galt1	4634.72	-0.904511	0.0603751	-14.9815	9.69618e-51	1.89938e-49
Gm46209	7257.93	-0.727077	0.0485319	-14.9814	9.71374e-51	1.90117e-49
Sulf2	8812.58	0.710298	0.0474408	14.9723	1.11425e-50	2.17891e-49
Pa2g4	5477.25	-0.918454	0.0613502	-14.9707	1.14148e-50	2.2302e-49
Gm11951	1521.22	0.992781	0.0663366	14.9658	1.22815e-50	2.39746e-49
Gm6477	4639.82	-0.89213	0.0596463	-14.957	1.4019e-50	2.73426e-49
Rnf103	1223.39	1.20021	0.080249	14.9561	1.42086e-50	2.76883e-49
Brpf3	563.86	1.50922	0.100926	14.9537	1.47332e-50	2.86857e-49
Mxi1	1756.76	-1.42387	0.0952415	-14.9501	1.55561e-50	3.02616e-49
Gm13532	4407.21	-0.780596	0.0522405	-14.9423	1.74712e-50	3.39576e-49
Gm10157	2840.04	-0.777517	0.0520398	-14.9408	1.78791e-50	3.47204e-49
Rad18	469.844	-1.58401	0.106079	-14.9324	2.02879e-50	3.93641e-49
Rpe65	160.516	5.76231	0.386069	14.9256	2.24588e-50	4.35387e-49
Nek6	1019.47	-1.21018	0.0810926	-14.9234	2.32207e-50	4.49768e-49
Dnajc18	840.679	1.29386	0.0867174	14.9204	2.42722e-50	4.69729e-49
Gdpd1	2135.59	1.13652	0.0762065	14.9137	2.68576e-50	5.19317e-49
Gm4739	3922.79	-1.03904	0.0696731	-14.913	2.71301e-50	5.24135e-49
Gm8416	619.074	-1.49767	0.100492	-14.9034	3.13344e-50	6.04837e-49
Nt5dc3	573.015	-1.40205	0.0941871	-14.8858	4.07657e-50	7.86211e-49
Mcm7	4024.97	-1.02274	0.0687132	-14.8842	4.17207e-50	8.03937e-49
Abtb1	411.022	1.79672	0.120727	14.8825	4.28138e-50	8.24295e-49
Rnf130	4528.87	-0.852695	0.0573452	-14.8695	5.19906e-50	1.00012e-48
Eno1	36274.4	-1.71476	0.115438	-14.8544	6.51134e-50	1.25148e-48
Eps8l2	1445.09	0.975813	0.0656941	14.8539	6.56465e-50	1.26065e-48
Dynll2	4648.1	0.84342	0.056802	14.8484	7.12233e-50	1.36657e-48
X9330162012Rik	214.484	3.02881	0.204061	14.8427	7.76113e-50	1.48787e-48
Lpcat3	4297.38	0.697546	0.0470391	14.8291	9.50148e-50	1.81995e-48
Aspa	2558.47	1.36784	0.0922897	14.8211	1.06964e-49	2.04709e-48
Foxa2	953.719	-1.2824	0.0865517	-14.8166	1.14383e-49	2.18721e-48
Ppif	1195.85	-1.15835	0.0781811	-14.8162	1.15106e-49	2.19917e-48
Dnajc21	1020.62	-1.15509	0.077968	-14.8149	1.1732e-49	2.23955e-48
Ivd	1614.08	1.17664	0.0794462	14.8106	1.25132e-49	2.38665e-48
Brca1	718.522	-1.3019	0.0879518	-14.8024	1.41352e-49	2.69372e-48
Dkk2	572.408	1.88009	0.127035	14.7998	1.4694e-49	2.79784e-48
Gm7556	760.218	-1.77827	0.120167	-14.7983	1.50134e-49	2.85625e-48
Tmem184a	913.884	1.19433	0.0807091	14.798	1.50899e-49	2.86835e-48
Gm12468	1888.15	-1.02001	0.0689501	-14.7935	1.61351e-49	3.06444e-48
Nxn	2149.26	0.821938	0.0555635	14.7928	1.63117e-49	3.09535e-48
Gm9115	1101.6	-1.17513	0.0794826	-14.7848	1.83675e-49	3.48253e-48
Gm12856	720.933	-1.5195	0.102799	-14.7812	1.93591e-49	3.66744e-48
Gm10080	4733.77	0.775725	0.0524984	14.7762	2.08692e-49	3.95018e-48
Gm5526	4541.75	0.756896	0.0512346	14.7731	2.18284e-49	4.12827e-48
Myo5c	1630.6	1.03619	0.0702671	14.7464	3.24401e-49	6.13004e-48
Pctp	586.331	1.49072	0.101095	14.7458	3.27366e-49	6.18086e-48
Agpat5	1345.06	-0.960165	0.0651568	-14.7362	3.77224e-49	7.11622e-48
Tpi1	20379.6	-1.8789	0.127504	-14.736	3.78659e-49	7.1373e-48
Gm4796	2018.89	-0.860135	0.0583746	-14.7348	3.85573e-49	7.26152e-48
Slc27a1	1666.82	0.968227	0.0657799	14.7192	4.85436e-49	9.13458e-48
Prkci	2309.27	0.861318	0.0585525	14.7102	5.54589e-49	1.04271e-47
Vamp2	1015.7	1.16435	0.0791682	14.7073	5.78583e-49	1.08691e-47
Ppic	383.095	1.83687	0.124984	14.6969	6.75118e-49	1.2672e-47
Zhx3	689.774	1.3614	0.0926573	14.6928	7.16624e-49	1.34398e-47
Piga	293.516	-2.12752	0.144879	-14.6848	8.06431e-49	1.51115e-47
Erbb2	3148.46	0.750999	0.0511934	14.6698	1.00573e-48	1.88304e-47
Pfkp	4081.4	-2.96169	0.2019	-14.6691	1.01683e-48	1.90224e-47
Gm4462	3893.48	-0.89396	0.0609498	-14.6671	1.04665e-48	1.95638e-47
Tjp3	3986.47	0.776361	0.0529368	14.6658	1.06724e-48	1.99321e-47
Idh2	5440.72	0.852369	0.058201	14.6453	1.44456e-48	2.69567e-47
Atoh8	204.184	6.39238	0.43651	14.6443	1.46515e-48	2.73182e-47
Uts2	161.333	-7.1089	0.485464	-14.6435	1.48175e-48	2.76048e-47
Rpl17.ps10	7896.65	-0.724383	0.0494915	-14.6365	1.64261e-48	3.05762e-47
Larp4	4592.97	-0.929746	0.0635413	-14.6322	1.75148e-48	3.25758e-47
Epha4	1235.88	1.19694	0.0818168	14.6295	1.82035e-48	3.38286e-47
Atp2a3	360.296	-1.99803	0.13663	-14.6236	1.98572e-48	3.68713e-47
Nup62	1588.23	-1.08959	0.0745158	-14.6223	2.02575e-48	3.75835e-47
Tcp11l2	670.077	1.65994	0.113605	14.6114	2.37416e-48	4.40112e-47
Peds1	1401.72	-1.03697	0.0710214	-14.6008	2.77528e-48	5.14045e-47
Rsl1d1	3485.65	-0.972592	0.0666489	-14.5928	3.12245e-48	5.77871e-47
Rps23	11013.8	-0.683407	0.0468425	-14.5895	3.27735e-48	6.0604e-47
Zkscan3	973.007	1.10431	0.0756931	14.5893	3.28423e-48	6.06813e-47
Tcaf1	308.525	1.90256	0.130429	14.587	3.3992e-48	6.27539e-47
Mapk6	5585.45	-0.72115	0.0495225	-14.5621	4.89475e-48	9.02893e-47
Gm14326	622.484	1.38158	0.094885	14.5606	5.00022e-48	9.21593e-47
Nfil3	190.843	-2.35005	0.161437	-14.5571	5.26329e-48	9.69283e-47
Gm17709	1230.2	-1.19728	0.0822561	-14.5555	5.39218e-48	9.92205e-47
Gm14328	108.021	-4.10963	0.282402	-14.5524	5.63857e-48	1.03669e-46
Gm12242	2483.33	-0.933189	0.0641288	-14.5518	5.68892e-48	1.0451e-46
Anxa7	4525.45	-0.712807	0.0490235	-14.5401	6.74739e-48	1.23853e-46
Tlr3	921.11	1.2424	0.0854688	14.5362	7.14008e-48	1.30954e-46
Grin1	181.541	-3.2263	0.222029	-14.531	7.70793e-48	1.41253e-46
Antxr2	775.347	-1.28522	0.0884477	-14.5309	7.72066e-48	1.41371e-46
Susd6	2992.56	0.888464	0.0611514	14.5289	7.94727e-48	1.45402e-46
Acsm3	1870.13	-0.967012	0.0665596	-14.5285	7.99315e-48	1.46122e-46
Tpt1.ps5	9087.41	-0.629904	0.0433655	-14.5255	8.35774e-48	1.52663e-46
Rpl18.ps2	9234.74	-0.80458	0.0553929	-14.525	8.4193e-48	1.53663e-46
Rpl13.ps3	11877.4	-0.634378	0.0436819	-14.5227	8.70462e-48	1.58741e-46
Gm32256	4336.15	-0.831823	0.0572889	-14.5198	9.0763e-48	1.65385e-46
Gm15616	5182.06	-0.81095	0.0558563	-14.5185	9.25045e-48	1.68421e-46
Zwint	1817.31	-0.982297	0.0676728	-14.5154	9.68159e-48	1.76128e-46
Vipas39	1218.63	1.03562	0.0713952	14.5055	1.11848e-47	2.0331e-46
Ccnd2	261.413	-2.30014	0.158577	-14.5049	1.12826e-47	2.04922e-46
Phyh	822.098	1.22135	0.0842315	14.4999	1.21382e-47	2.20284e-46
Sprr1a	1534.94	-6.04348	0.416803	-14.4996	1.21854e-47	2.20961e-46
Rnf157	2370.65	0.947641	0.0653571	14.4994	1.22135e-47	2.21292e-46
Cabp1	164.487	-2.75708	0.190334	-14.4855	1.49641e-47	2.70911e-46
Cks1b	1454.67	-1.18121	0.0815868	-14.4779	1.67008e-47	3.02109e-46
Bcl3	482.269	-1.46875	0.101472	-14.4744	1.75762e-47	3.17687e-46
Igf2bp2	1733.4	-1.28099	0.0885096	-14.4729	1.79603e-47	3.24369e-46
Eif2ak1	1663.36	0.962949	0.0665483	14.4699	1.87689e-47	3.387e-46
Gm14165	12947.6	-0.673797	0.0465818	-14.4648	2.02149e-47	3.64502e-46
Rpl9	19282.3	-0.666316	0.0460671	-14.464	2.04477e-47	3.68404e-46
Cdk3	307.631	-1.89923	0.131316	-14.4631	2.07274e-47	3.73143e-46
Slf2	2046.2	-0.995864	0.06886	-14.4622	2.10102e-47	3.77931e-46
Crot	1574.23	1.06396	0.0735921	14.4575	2.24759e-47	4.03973e-46
Hrob	319.355	-1.96088	0.135671	-14.4532	2.39206e-47	4.29595e-46
S100a16	3958.91	-0.86407	0.0598139	-14.446	2.65726e-47	4.76841e-46
Eif5al3.ps	3590.43	-0.728037	0.0504004	-14.4451	2.69272e-47	4.82818e-46
Kif11	1904.7	-1.14251	0.0791032	-14.4433	2.76375e-47	4.95158e-46
Atp6ap2	2446.91	0.859415	0.0595133	14.4407	2.86862e-47	5.13537e-46
Gm5487	1464.53	-1.05658	0.0732594	-14.4225	3.73815e-47	6.68668e-46
Myl6	9162.72	0.702005	0.0486897	14.4179	3.99222e-47	7.13547e-46
Hepacam2	353.937	8.05743	0.558983	14.4144	4.19844e-47	7.49808e-46
Calm1	24159.1	0.680893	0.0472414	14.413	4.28426e-47	7.64525e-46
Gm2387	12220.1	-0.732884	0.050878	-14.4047	4.83163e-47	8.6152e-46
Ccna2	3250.28	-0.951975	0.0660901	-14.4042	4.86975e-47	8.67628e-46
Gm48690	7044.69	-0.723236	0.0502118	-14.4037	4.904e-47	8.73036e-46
Slc38a2	5044.93	-0.863426	0.0599553	-14.4012	5.08758e-47	9.05001e-46
Depp1	181.943	3.07204	0.213348	14.3992	5.2376e-47	9.3095e-46
Eprs1	4530.31	-0.795235	0.0552749	-14.3869	6.2541e-47	1.11075e-45
Ramp1	368.821	1.79918	0.125145	14.3768	7.23942e-47	1.28473e-45
B2m	3012.89	1.03158	0.0717946	14.3684	8.16428e-47	1.44771e-45
Gm5223	444.689	-1.5925	0.110837	-14.3679	8.23204e-47	1.45857e-45
Mlf2	7284.09	0.743561	0.0517764	14.361	9.09024e-47	1.60936e-45
Rplp0	77029.7	-0.593904	0.0413583	-14.36	9.22721e-47	1.63232e-45
Noc2l	2005.62	-0.941619	0.0655811	-14.3581	9.4818e-47	1.67604e-45
Plk1	1843.92	-1.01599	0.0708539	-14.3392	1.24419e-46	2.19755e-45
Npm1	23127.9	-0.815439	0.0568825	-14.3355	1.31289e-46	2.31706e-45
Eif5a	23963	-0.650135	0.0453696	-14.3297	1.42643e-46	2.51546e-45
Eif4e	2932.41	-0.798174	0.055719	-14.325	1.5275e-46	2.69159e-45
Ptprz1	101.797	-4.4983	0.31409	-14.3217	1.60202e-46	2.82069e-45
Greb1	877.051	1.43182	0.100028	14.3142	1.7832e-46	3.13723e-45
Trak1	4325.67	0.728713	0.0509118	14.3132	1.80875e-46	3.17969e-45
Cry1	593.886	-1.57153	0.109864	-14.3043	2.05691e-46	3.61312e-45
Eif2s2	12943	-0.688621	0.0481429	-14.3037	2.07474e-46	3.64158e-45
Tpt1.ps6	14994	-0.713632	0.0499028	-14.3004	2.17425e-46	3.81326e-45
Gm12460	1657.16	-1.00001	0.0699533	-14.2954	2.33604e-46	4.09381e-45
Nceh1	631.979	1.3367	0.0935497	14.2886	2.57689e-46	4.51238e-45
Cib3	214.213	2.89418	0.202585	14.2863	2.66441e-46	4.66199e-45
St8sia4	284.805	-2.10154	0.14725	-14.272	3.27198e-46	5.72062e-45
Atad2	1583.03	-0.971662	0.0680982	-14.2685	3.43727e-46	6.00492e-45
Gm11353	6850.1	-0.705933	0.0494761	-14.2682	3.45461e-46	6.02584e-45
Rpl36	6408.22	-0.768643	0.0538711	-14.2682	3.45397e-46	6.02584e-45
Cyb5rl	188.663	2.52939	0.177317	14.2648	3.62641e-46	6.3206e-45
X5430425K12Rik	96.1449	-4.7229	0.331598	-14.2428	4.96656e-46	8.64967e-45
Pcdh19	315.173	2.48033	0.174252	14.2342	5.61937e-46	9.77902e-45
H3f3a	8180.55	0.851158	0.0598187	14.229	6.05836e-46	1.05348e-44
Vsig10	1480.82	1.01676	0.071493	14.2218	6.71386e-46	1.16656e-44
Parp14	508.439	2.02117	0.142235	14.2101	7.93654e-46	1.37794e-44
Clptm1	5716.39	0.66992	0.0471467	14.2093	8.02617e-46	1.39242e-44
Stard5	595.233	1.39066	0.0979011	14.2048	8.55993e-46	1.48388e-44
Il6st	1610.14	1.33916	0.0942844	14.2035	8.71977e-46	1.51042e-44
Gm9354	5140.95	-0.783967	0.0551984	-14.2027	8.81437e-46	1.52563e-44
Ckap4	2209.51	-0.939164	0.0661514	-14.1972	9.53586e-46	1.64923e-44
Gm13167	2545.12	-1.04744	0.0737874	-14.1954	9.77728e-46	1.68969e-44
Eif1	10360.9	-0.700682	0.0493709	-14.1922	1.02378e-45	1.76791e-44
Evpl	1532.57	0.986348	0.0695028	14.1915	1.03441e-45	1.78489e-44
P4ha2	901.411	-1.81937	0.128271	-14.1838	1.15345e-45	1.98877e-44
Ceacam19	174.003	-2.89393	0.204133	-14.1767	1.2775e-45	2.20096e-44
Rpl36a	6052.19	-0.77704	0.0548135	-14.1761	1.28878e-45	2.2187e-44
Cep85	9067.58	0.846337	0.0597271	14.1701	1.4039e-45	2.41344e-44
Epc1	961.519	1.256	0.0886375	14.17	1.40405e-45	2.41344e-44
Rps19	9549.09	-0.629286	0.0444166	-14.1678	1.449e-45	2.4888e-44
Hspd1.ps3	5373.51	-0.84761	0.059828	-14.1675	1.45689e-45	2.50044e-44
Immp2l	236.337	2.15999	0.152498	14.164	1.52996e-45	2.62384e-44
Il1rn	247.428	-2.18751	0.154518	-14.1569	1.69183e-45	2.89923e-44
Rpl9.ps7	14441.1	-0.660724	0.0466828	-14.1535	1.77711e-45	3.04305e-44
Plch2	371.38	2.04206	0.144418	14.1399	2.15559e-45	3.68832e-44
Rps8.ps5	5288.86	-0.735409	0.0520128	-14.139	2.18316e-45	3.73266e-44
Esf1	1355.09	-1.03663	0.073346	-14.1334	2.36563e-45	4.04155e-44
Creb3l2	1863.2	1.0363	0.07333	14.132	2.41116e-45	4.11621e-44
Desi2	1785.3	-1.11068	0.0786023	-14.1303	2.47038e-45	4.2141e-44
Cdc25a	950.861	-1.0894	0.0771097	-14.1279	2.55759e-45	4.35955e-44
Slc30a9	3237.14	-0.755167	0.0534673	-14.1239	2.70599e-45	4.60901e-44
Cyp3a13	465.023	1.79436	0.127114	14.1161	3.02169e-45	5.14283e-44
Rab2a	7613.82	0.685535	0.0485706	14.1142	3.10595e-45	5.27986e-44
Rpl18	15035.2	-0.785518	0.0556546	-14.1142	3.1069e-45	5.27986e-44
Ubl3	3043.56	0.73794	0.0522865	14.1134	3.14093e-45	5.33364e-44
Slc37a4	909.761	-1.16494	0.082623	-14.0994	3.82811e-45	6.49564e-44
Rpl36.ps2	4729.84	-0.794088	0.0563329	-14.0964	3.9992e-45	6.78081e-44
Gm8730	30366	-0.595075	0.0422189	-14.095	4.07754e-45	6.90842e-44
Zfp553	906.291	1.10862	0.0786734	14.0914	4.29017e-45	7.26321e-44
Eif4a1	30420.1	-0.59788	0.0424302	-14.0909	4.32049e-45	7.30902e-44
Itprid2	2183.7	-0.929985	0.0660107	-14.0884	4.47609e-45	7.56655e-44
Tmsb10	4565.66	-0.795488	0.056468	-14.0874	4.5384e-45	7.66611e-44
Rnf217	834.276	-1.23227	0.0874864	-14.0853	4.67961e-45	7.89869e-44
Trim5	176.401	2.8477	0.202207	14.0831	4.82481e-45	8.13764e-44
Mgrn1	2002.47	0.838443	0.0595392	14.0822	4.88523e-45	8.23338e-44
Aldh2	9917.01	-0.760492	0.0540095	-14.0807	4.99021e-45	8.40399e-44
Gm11878	4983.36	-0.729472	0.0518176	-14.0777	5.20954e-45	8.76679e-44
Sumf1	886.549	1.169	0.0830722	14.0721	5.63653e-45	9.47824e-44
Gm13232	2547.56	-1.04401	0.074196	-14.0709	5.73187e-45	9.63135e-44
Asf1b	987.717	-1.18594	0.0843018	-14.0678	5.99026e-45	1.0058e-43
Natd1	953.869	1.05573	0.0750748	14.0624	6.46774e-45	1.08516e-43
Faah	1134.16	1.03722	0.0737925	14.0559	7.09224e-45	1.18905e-43
Ctdsp2	4547.75	0.727762	0.0518147	14.0455	8.21111e-45	1.37561e-43
Inpp4b	1094.57	1.45208	0.103398	14.0436	8.43287e-45	1.4117e-43
Acot1	1308.92	1.12358	0.0800398	14.0378	9.14704e-45	1.53012e-43
Bcl2l11	3606.39	1.28057	0.0912258	14.0374	9.20433e-45	1.53856e-43
Sapcd2	540.506	-1.47089	0.104803	-14.0348	9.55004e-45	1.59516e-43
Pdlim4	480.814	1.90082	0.135441	14.0342	9.62228e-45	1.60603e-43
Rpl36a.ps2	5524.41	-0.772535	0.0550533	-14.0325	9.86328e-45	1.64503e-43
Gm13315	159.022	-2.74874	0.19589	-14.032	9.92454e-45	1.65402e-43
Patj	2330.6	0.984673	0.0701775	14.0312	1.00475e-44	1.67326e-43
Rpl9.ps6	17194	-0.668579	0.0476637	-14.027	1.06563e-44	1.77334e-43
Gm9294	6648.62	-0.770611	0.0549599	-14.0213	1.15407e-44	1.9191e-43
Sdad1	979.624	-1.14695	0.0818081	-14.02	1.17631e-44	1.95462e-43
Tpm4	7634.6	-0.835401	0.0596012	-14.0165	1.23546e-44	2.05139e-43
Rpl13.ps1	4858.91	-0.693696	0.0495052	-14.0126	1.30553e-44	2.16613e-43
Rpl10.ps2	6132.71	-0.727115	0.0518961	-14.011	1.33542e-44	2.2141e-43
Rap2a	3050.07	0.904495	0.0645616	14.0098	1.35794e-44	2.24978e-43
Fxyd5	107.822	-5.99567	0.428159	-14.0034	1.48661e-44	2.46112e-43
Map1lc3a	620.698	1.38892	0.099193	14.0022	1.51189e-44	2.50113e-43
Hells	1776.38	-1.09906	0.078505	-13.9998	1.56288e-44	2.58359e-43
Esco2	685.209	-1.57376	0.112419	-13.999	1.57969e-44	2.60946e-43
Csnk1e	3001.74	0.729213	0.0520939	13.9981	1.60194e-44	2.64426e-43
Cdca2	719.057	-1.59212	0.113759	-13.9956	1.65759e-44	2.7341e-43
Chp1	17871.4	0.7923	0.0566461	13.9868	1.87563e-44	3.09148e-43
Soat1	4101.57	0.910142	0.065081	13.9848	1.93142e-44	3.1811e-43
Trp53bp2	1398.3	0.99346	0.0710767	13.9773	2.14505e-44	3.53037e-43
Gm8292	2896.01	-0.848238	0.0606912	-13.9763	2.17526e-44	3.57746e-43
Abca7	1435.86	0.986728	0.0706018	13.976	2.185e-44	3.59086e-43
Tnfaip8	1046.05	-1.02445	0.0733137	-13.9735	2.26285e-44	3.71608e-43
Fbxl20	1591.71	1.11381	0.079754	13.9656	2.52847e-44	4.14924e-43
Psd4	551.367	-1.52781	0.109481	-13.9551	2.93062e-44	4.80566e-43
Mfap3l	195.958	6.95899	0.4988	13.9514	3.08305e-44	5.05192e-43
Ghitm	6858.97	-0.597325	0.0428199	-13.9497	3.15822e-44	5.17132e-43
Gm11604	2836.53	-0.908971	0.0651945	-13.9424	3.49778e-44	5.72315e-43
Kif16b	1958.16	0.912931	0.0654951	13.9389	3.67533e-44	6.00928e-43
Fech	1378.27	0.957558	0.0687559	13.9269	4.34711e-44	7.10249e-43
Polr3b	1227.2	1.02788	0.0738059	13.9269	4.3506e-44	7.10303e-43
Gm13597	1062	1.01115	0.072623	13.9233	4.57194e-44	7.45898e-43
Gm13160	2033.99	-1.02581	0.073706	-13.9176	4.95277e-44	8.07442e-43
Gm14399	532.731	1.41564	0.101716	13.9175	4.95764e-44	8.07649e-43
Ank2	226.108	2.89777	0.208459	13.9009	6.25249e-44	1.01786e-42
H3f5	3535.22	0.75162	0.0541161	13.889	7.38512e-44	1.20137e-42
Pafah2	656.248	1.37577	0.099062	13.8879	7.49845e-44	1.21892e-42
Ddit4	3366.95	-1.06133	0.0764329	-13.8857	7.7296e-44	1.25558e-42
Gm7367	2427.25	-0.849126	0.0611621	-13.8832	8.00832e-44	1.29992e-42
X2810404F17Rik	157.682	4.44558	0.32035	13.8772	8.70357e-44	1.41175e-42
Lamp1	14575.3	0.629851	0.0453915	13.876	8.85765e-44	1.43571e-42
Ext1	1143.62	1.14602	0.0826424	13.8672	1.00065e-43	1.61992e-42
Gm41609	548.954	1.51478	0.109234	13.8672	1.00086e-43	1.61992e-42
Gtpbp4	1987.81	-0.819476	0.0590958	-13.8669	1.00529e-43	1.62592e-42
Sccpdh	818.004	-1.20215	0.0867162	-13.8631	1.06059e-43	1.71413e-42
Rpl9.ps4	14838.4	-0.660986	0.0476837	-13.8619	1.07815e-43	1.74125e-42
Upp1	141.112	-2.90527	0.209685	-13.8554	1.17977e-43	1.90401e-42
Tmem123	6115.84	0.733687	0.052954	13.8552	1.18395e-43	1.90937e-42
Mybbp1a	5359.36	-0.984114	0.0710487	-13.8513	1.25008e-43	2.01457e-42
Rps15a	8387.52	-0.64791	0.0467811	-13.8498	1.27521e-43	2.0536e-42
Plxnb1	4460.44	-1.11364	0.0804797	-13.8376	1.51201e-43	2.4332e-42
Afg3l2	2863.79	-0.722611	0.0522764	-13.8229	1.85476e-43	2.98263e-42
Zg16	185.917	6.62734	0.479493	13.8215	1.88995e-43	3.03704e-42
Me2	3327.4	-0.869114	0.0628964	-13.8182	1.97978e-43	3.17912e-42
Ldb1	2100.93	0.874128	0.0632702	13.8158	2.04662e-43	3.2841e-42
Kirrel3	467.222	-1.5615	0.113059	-13.8114	2.17459e-43	3.48696e-42
B4galt1	3777.7	-0.752778	0.0545117	-13.8095	2.23452e-43	3.58049e-42
Ptgr1	2849.24	0.876544	0.0634852	13.8071	2.31047e-43	3.69955e-42
Stk40	302.162	-1.72293	0.124807	-13.8048	2.3853e-43	3.81665e-42
Tm9sf4	2778.75	0.728036	0.0527388	13.8046	2.39234e-43	3.82519e-42
Tmsb4x	9755.15	0.921814	0.0667808	13.8036	2.42498e-43	3.87461e-42
Gm27219	919.555	-1.4148	0.102534	-13.7983	2.61052e-43	4.16811e-42
Ephb2	3015.46	-0.928855	0.0673375	-13.794	2.76894e-43	4.41477e-42
Rbpj	2343.32	-1.10051	0.0797813	-13.7941	2.76706e-43	4.41477e-42
Uchl4	614.904	-1.2463	0.0903545	-13.7934	2.792e-43	4.44838e-42
Atp11a	398.02	1.54069	0.111721	13.7906	2.90377e-43	4.62318e-42
Efna3	735.893	1.2434	0.0901937	13.7858	3.1011e-43	4.93386e-42
Atp10b	2777.36	1.07136	0.0777169	13.7854	3.11865e-43	4.95825e-42
Csad	720.479	1.31767	0.0956155	13.7809	3.32121e-43	5.27656e-42
Atp13a3	8346.65	0.880914	0.0640338	13.757	4.62314e-43	7.3398e-42
Tead4	504.641	-1.45871	0.106049	-13.7551	4.74865e-43	7.53375e-42
Tcta	859.887	1.29192	0.0939306	13.754	4.81754e-43	7.63764e-42
Nsf	2738.29	0.753106	0.0547666	13.7512	5.00926e-43	7.93599e-42
Smim3	1660.2	-0.83534	0.0608007	-13.739	5.93008e-43	9.38817e-42
Dmpk	248.914	2.20333	0.160401	13.7364	6.14557e-43	9.72247e-42
Midn	2699.96	-0.866153	0.0630756	-13.732	6.53353e-43	1.0329e-41
Reep3	2884.86	0.810484	0.0590273	13.7307	6.65238e-43	1.05094e-41
Lingo2	234.158	2.15668	0.157128	13.7256	7.13306e-43	1.12609e-41
Gm11605	2416.51	-0.978577	0.0713112	-13.7226	7.43207e-43	1.17247e-41
Exph5	997.192	1.44729	0.105479	13.7211	7.59519e-43	1.19736e-41
Gm3571	2567.78	-0.93275	0.0679799	-13.721	7.60364e-43	1.19785e-41
Pdcd1lg2	103.551	-5.73786	0.418237	-13.7192	7.79613e-43	1.22732e-41
Ncapd3	1143.39	-1.13788	0.0829623	-13.7156	8.18828e-43	1.28815e-41
Tars1	3757.93	-0.873772	0.0637111	-13.7146	8.3034e-43	1.30534e-41
Card10	2076.54	0.892295	0.0650752	13.7117	8.6357e-43	1.35663e-41
Nptx1	680.905	1.48627	0.108481	13.7007	1.00504e-42	1.57777e-41
Rpl39	6693.09	-0.647741	0.047294	-13.6961	1.07192e-42	1.6816e-41
Ncbp2	1225.63	1.08568	0.079313	13.6886	1.18777e-42	1.86203e-41
Hspd1	10070.4	-0.812679	0.0593809	-13.6859	1.23302e-42	1.93161e-41
Nop14	1647.03	-1.02366	0.074799	-13.6855	1.23916e-42	1.93988e-41
Plk4	640.061	-1.47949	0.108192	-13.6746	1.43904e-42	2.25123e-41
Chd3	4385.95	0.744338	0.054439	13.6729	1.4743e-42	2.30478e-41
Abhd4	1756.27	0.974174	0.0712594	13.6708	1.51697e-42	2.36983e-41
Gm6564	1673.57	-0.888251	0.0649867	-13.6682	1.57268e-42	2.45515e-41
Cdx2	3641.55	0.704385	0.0515364	13.6677	1.5825e-42	2.46877e-41
Usp6nl	4974.28	-0.657373	0.0480997	-13.6669	1.6009e-42	2.49574e-41
Tchh	1095.18	1.2848	0.0940169	13.6656	1.62983e-42	2.53907e-41
Leprot	1517.52	0.961003	0.0704059	13.6495	2.03343e-42	3.16564e-41
Rps7.ps2	680.289	-1.22285	0.0896107	-13.6462	2.12591e-42	3.30732e-41
Castor1	162.962	-2.60286	0.190791	-13.6425	2.23864e-42	3.48028e-41
Nup160	1071.71	-1.0564	0.077474	-13.6355	2.46197e-42	3.82482e-41
Smim15	1566.32	-0.810227	0.05943	-13.6333	2.53835e-42	3.94077e-41
Gm5075	7484.96	-0.651056	0.0477819	-13.6256	2.82116e-42	4.37679e-41
Afap1l1	9504.67	0.672694	0.049384	13.6217	2.97546e-42	4.61299e-41
H2az2	1538.92	0.921246	0.0676815	13.6115	3.42166e-42	5.3011e-41
Timm8a1	1275.2	-1.10789	0.0814142	-13.6081	3.58303e-42	5.54727e-41
Pik3c2a	2837.67	1.22367	0.089944	13.6048	3.75184e-42	5.80461e-41
Vsig1	1683.88	1.07963	0.0793785	13.601	3.9476e-42	6.10328e-41
Phc2	4114.72	-0.719554	0.0529079	-13.6001	3.99655e-42	6.17472e-41
Cast	3043.32	-0.968383	0.0712284	-13.5955	4.26055e-42	6.57807e-41
Tdrp	441.23	1.5549	0.114409	13.5907	4.54493e-42	7.01232e-41
Gm10054	5052.67	-0.699632	0.0514856	-13.5889	4.66112e-42	7.18665e-41
Lratd1	5377.68	0.984838	0.0725003	13.5839	4.98965e-42	7.68789e-41
Bid	692.943	1.27998	0.0942637	13.5787	5.35532e-42	8.24564e-41
Vdac1	9811.83	-0.639475	0.0471194	-13.5714	5.92073e-42	9.10997e-41
Pik3ap1	190.835	2.49113	0.183597	13.5685	6.15721e-42	9.46734e-41
Clcn4	1481.53	0.940396	0.0693163	13.5667	6.30737e-42	9.6916e-41
Gm6421	3443.37	0.758777	0.0559499	13.5617	6.7535e-42	1.037e-40
Src	4891.75	0.617397	0.0455268	13.5612	6.80332e-42	1.04394e-40
Krt8.ps	10428.9	-0.694451	0.0512125	-13.5602	6.89638e-42	1.05749e-40
Gm16580	7376.09	-0.635878	0.0469005	-13.558	7.1014e-42	1.08819e-40
Zhx1	1624.39	0.847584	0.0625573	13.5489	8.03984e-42	1.23115e-40
Dynll1	4110.9	-0.658062	0.0485729	-13.5479	8.15198e-42	1.24747e-40
H3f3c	3447.72	0.731429	0.0539994	13.5451	8.46696e-42	1.29479e-40
Sgo1	587.1	-1.53553	0.11339	-13.542	8.83004e-42	1.34939e-40
Gm13436	10696.2	-0.761972	0.0562793	-13.5391	9.18819e-42	1.40317e-40
Cavin1	4615.23	-0.611793	0.0452168	-13.5302	1.03743e-41	1.58323e-40
Crybg1	4112.04	0.784894	0.0580561	13.5196	1.19836e-41	1.82758e-40
C230062I16Rik	284.343	-2.38987	0.176912	-13.5088	1.38709e-41	2.11397e-40
Hsd17b14	132.007	3.65139	0.270304	13.5085	1.39359e-41	2.12244e-40
Ptpre	2481.34	0.794075	0.05879	13.507	1.42253e-41	2.16504e-40
Cd53	268.641	-8.85229	0.655573	-13.5031	1.49875e-41	2.2795e-40
Snhg8	353.939	-1.61885	0.11993	-13.4983	1.5997e-41	2.4314e-40
Zfyve1	1042.88	1.04442	0.0773748	13.4982	1.60195e-41	2.43317e-40
Rpl36a.ps1	4603.96	-0.793761	0.0588183	-13.4951	1.67054e-41	2.53563e-40
Ccn1	161.703	2.65188	0.196512	13.4948	1.67918e-41	2.54702e-40
Itpr2	434.064	-1.93723	0.143603	-13.4902	1.78655e-41	2.70806e-40
Tcirg1	1241.04	1.12497	0.0834222	13.4852	1.91124e-41	2.89511e-40
Zscan2	235.111	2.28341	0.169338	13.4844	1.93347e-41	2.9268e-40
Vps33a	1591.58	0.846093	0.062755	13.4825	1.98308e-41	2.99987e-40
Tincr	330.742	1.75386	0.130262	13.4641	2.54383e-41	3.84556e-40
Gm10384	134.722	3.92006	0.291263	13.4589	2.73117e-41	4.12598e-40
Gm13611	4200.9	-0.793513	0.0589728	-13.4556	2.85505e-41	4.31022e-40
Sfi1	449.37	1.66886	0.12408	13.4499	3.08166e-41	4.64921e-40
Hsd17b4	2296.42	1.02036	0.0758692	13.4489	3.12579e-41	4.71262e-40
Rpl28	13324.8	-0.696193	0.051801	-13.4398	3.53625e-41	5.32787e-40
Abcb1b	352.088	-1.65927	0.123465	-13.4392	3.56412e-41	5.36627e-40
Cmtm6	3041.52	-0.66833	0.0497358	-13.4376	3.63935e-41	5.47586e-40
Ltbp4	457.974	-1.48767	0.11071	-13.4376	3.64231e-41	5.47664e-40
Ociad2	4439.65	0.847961	0.0631196	13.4342	3.81188e-41	5.72776e-40
Pfkfb3	1146.71	-1.36328	0.101488	-13.4328	3.88354e-41	5.83155e-40
Hbp1	1366.8	1.02187	0.0760747	13.4324	3.90405e-41	5.85843e-40
Cat	1781.12	0.898841	0.0669275	13.4301	4.03085e-41	6.04467e-40
Hspb1	993.96	1.14134	0.0850255	13.4235	4.40632e-41	6.6033e-40
Tgfbr1	1478.38	0.963966	0.07185	13.4164	4.84869e-41	7.2614e-40
Rpsa.ps7	17150.8	-0.653497	0.0487263	-13.4116	5.17181e-41	7.74014e-40
Cyb5r3	5323.39	0.665306	0.0496089	13.411	5.21222e-41	7.79541e-40
Eif1a	3552.27	-0.795471	0.0593339	-13.4067	5.5241e-41	8.25636e-40
Gm16378	2490.85	-0.83849	0.0625799	-13.3987	6.15287e-41	9.19e-40
Ndrg1	4804.98	-4.84093	0.361377	-13.3958	6.39798e-41	9.54975e-40
Gm6450	6511.48	-0.683878	0.0510579	-13.3942	6.53886e-41	9.75354e-40
Has3	103.817	3.73783	0.279139	13.3906	6.8647e-41	1.02328e-39
Srsf6	5816.14	0.825589	0.0616622	13.3889	7.02048e-41	1.0458e-39
Kcnk1	4714.1	0.775896	0.0579538	13.3882	7.08929e-41	1.05535e-39
X1110038B12Rik	1472.53	0.898844	0.0671385	13.3879	7.11617e-41	1.05865e-39
Got1	1372.87	-1.17394	0.0876942	-13.3868	7.22592e-41	1.07427e-39
Snn	179.709	2.64466	0.197592	13.3844	7.45715e-41	1.10718e-39
Gm49739	589.639	-1.35951	0.101574	-13.3844	7.45681e-41	1.10718e-39
Rps19.ps1	4519.12	-0.654929	0.0489401	-13.3823	7.67743e-41	1.13913e-39
Rps19.ps2	4519.44	-0.655309	0.0489713	-13.3815	7.75838e-41	1.15038e-39
Mospd3	1211.33	1.03741	0.0775267	13.3813	7.7803e-41	1.15287e-39
Ccndbp1	1307.44	0.924568	0.0691334	13.3737	8.61709e-41	1.27602e-39
Gm10689	5274.94	-0.682523	0.0510432	-13.3715	8.87646e-41	1.31356e-39
Ikbke	336.488	1.6385	0.122551	13.3699	9.06573e-41	1.34069e-39
Map3k6	131.69	-2.76105	0.206537	-13.3683	9.26062e-41	1.36861e-39
Fzd4	186.295	-2.21486	0.165732	-13.3641	9.80258e-41	1.44685e-39
Kif20b	1441.44	-1.14728	0.0858482	-13.3641	9.80292e-41	1.44685e-39
Rpl14.ps1	14498.2	-0.634565	0.0474848	-13.3635	9.87718e-41	1.45685e-39
Tpst1	356.116	-1.8365	0.137453	-13.361	1.02242e-40	1.50704e-39
Ccnf	820.905	-1.37345	0.102885	-13.3494	1.19468e-40	1.7598e-39
Tnfrsf11a	125.875	3.79791	0.28461	13.3442	1.27967e-40	1.88376e-39
Fzd10	221.045	2.20527	0.165331	13.3385	1.38255e-40	2.03387e-39
Tex264	2167.65	0.857812	0.0643208	13.3365	1.42039e-40	2.08816e-39
Shmt1	1662.4	-0.974053	0.0730905	-13.3267	1.61949e-40	2.37932e-39
Rfk	4501.33	0.659553	0.04951	13.3216	1.73362e-40	2.54532e-39
Gm9625	27265.2	-0.590426	0.0443219	-13.3213	1.7399e-40	2.55287e-39
Rpl28.ps1	13304.2	-0.693322	0.0520472	-13.321	1.74652e-40	2.56091e-39
Bmal1	408.318	-1.73677	0.130486	-13.3101	2.02306e-40	2.96447e-39
Mospd1	567.29	1.33166	0.100091	13.3045	2.1793e-40	3.19133e-39
Rrp1b	680.065	-1.19575	0.089902	-13.3005	2.29794e-40	3.36287e-39
Mxd1	983.014	-1.54401	0.116116	-13.2971	2.40489e-40	3.51709e-39
Ttc39c	1100.09	1.13924	0.0857673	13.2829	2.90876e-40	4.25122e-39
Ctnnb1	20048.8	0.605517	0.0455922	13.2811	2.97863e-40	4.3505e-39
D630039A03Rik	1221.21	1.07443	0.0809311	13.2759	3.19384e-40	4.6618e-39
Psme2	1673.6	0.820818	0.0618328	13.2748	3.24116e-40	4.72779e-39
Ctso	283.213	1.91774	0.144467	13.2746	3.252e-40	4.74052e-39
Cdca3	1728.09	-0.978306	0.0737343	-13.268	3.54991e-40	5.17145e-39
Fam83d	662.208	-1.21456	0.0915495	-13.2667	3.61232e-40	5.25894e-39
Gadd45b	748.52	1.29117	0.0974027	13.256	4.16295e-40	6.05665e-39
Gm7278	926.986	-1.14341	0.0863898	-13.2355	5.47169e-40	7.95557e-39
Gm9118	8455.8	-0.807969	0.0610493	-13.2347	5.53285e-40	8.03928e-39
Gm11539	3897.2	-0.796775	0.0602042	-13.2346	5.54274e-40	8.04844e-39
Rnpepl1	2138.87	0.780811	0.0590494	13.223	6.46343e-40	9.37928e-39
Chrnb1	2880.27	0.788038	0.0595971	13.2228	6.48352e-40	9.40236e-39
Eif4ebp2	7092.12	0.611055	0.0462161	13.2217	6.57667e-40	9.53129e-39
Gm37509	277.651	1.83414	0.138769	13.2172	6.98211e-40	1.01123e-38
Bckdha	345.553	1.87578	0.141933	13.216	7.09669e-40	1.02717e-38
Cdhr2	132.183	-3.15997	0.239145	-13.2136	7.32045e-40	1.05887e-38
Zfp672	516.192	1.42731	0.108025	13.2128	7.40558e-40	1.0705e-38
Cct7	7286.4	-0.699117	0.0529135	-13.2124	7.43701e-40	1.07435e-38
Msrb3	194.606	2.44333	0.184941	13.2114	7.53708e-40	1.0881e-38
Krt8	36900.7	-0.686408	0.0519757	-13.2063	8.06725e-40	1.16389e-38
Tbc1d31	493.366	-1.28882	0.0976121	-13.2035	8.37681e-40	1.20778e-38
Ntn4	910.79	1.3013	0.0985804	13.2004	8.72917e-40	1.25777e-38
Dstyk	441.199	1.48987	0.112885	13.1982	8.99147e-40	1.29474e-38
St3gal6	975.608	-1.02278	0.0774972	-13.1976	9.05463e-40	1.303e-38
Echs1	2107.38	-0.796168	0.0603471	-13.1932	9.60793e-40	1.38173e-38
Pdzk1ip1	98.79	3.75542	0.284676	13.1919	9.76546e-40	1.40349e-38
Hilpda	284.852	-2.53521	0.192233	-13.1882	1.02559e-39	1.47303e-38
Acp5	2604.57	0.766786	0.0581558	13.185	1.06993e-39	1.53573e-38
Amotl1	92.9725	-3.26665	0.24779	-13.1832	1.0969e-39	1.57344e-38
Rpia	360.002	-1.55491	0.11795	-13.1829	1.10146e-39	1.57897e-38
Gatd3a	1059.47	0.930797	0.0706119	13.1819	1.11569e-39	1.59834e-38
Gm12918	22606.9	-0.594218	0.045085	-13.1799	1.14491e-39	1.63916e-38
Sh3yl1	1491.89	0.93937	0.0713339	13.1686	1.32966e-39	1.90246e-38
Usp20	831.575	1.04127	0.0791359	13.158	1.52988e-39	2.18753e-38
Camk1d	1227.18	1.15177	0.087596	13.1487	1.73202e-39	2.47499e-38
Map3k13	138.01	3.61546	0.275031	13.1457	1.8023e-39	2.57379e-38
Ergic3	4521.51	0.677543	0.0515424	13.1453	1.80969e-39	2.58269e-38
Zfand3	1792.46	0.765914	0.0582878	13.1402	1.93724e-39	2.76296e-38
Rgs2	282.611	-1.95894	0.149156	-13.1335	2.11643e-39	3.01662e-38
Grn	6018.9	0.738004	0.0562112	13.1291	2.24212e-39	3.19374e-38
Mettl27	439.734	1.44997	0.110451	13.1277	2.2849e-39	3.25261e-38
Ppme1	1943.49	-0.948764	0.0723512	-13.1133	2.76236e-39	3.92981e-38
Scp2.ps2	1463.4	1.05198	0.0802238	13.1131	2.77154e-39	3.94036e-38
Mfsd11	932.544	1.10656	0.0843946	13.1117	2.82017e-39	4.00696e-38
Marveld2	965.473	1.0933	0.0833986	13.1093	2.91208e-39	4.13493e-38
Ctsb	9919.5	0.626473	0.0478036	13.1051	3.0766e-39	4.36578e-38
Tpra1	1105.55	1.00423	0.0766295	13.105	3.08368e-39	4.37306e-38
Stip1	6906.5	-0.705348	0.053841	-13.1006	3.26769e-39	4.63108e-38
Dsg3	328.083	-5.37231	0.410229	-13.0959	3.47598e-39	4.92318e-38
Anp32b	8354.83	-0.675386	0.0515752	-13.0952	3.509e-39	4.96681e-38
Nup188	1911.91	-0.943917	0.0721449	-13.0836	4.08499e-39	5.77845e-38
Gm4600	3822.73	-0.710166	0.0542846	-13.0823	4.15794e-39	5.87794e-38
Ube4a	2053.52	0.789727	0.0603694	13.0816	4.19571e-39	5.9276e-38
Wdtc1	2023.49	0.781108	0.0597616	13.0704	4.86004e-39	6.86183e-38
Tmem42	180.517	2.48576	0.190228	13.0673	5.06554e-39	7.14747e-38
Impdh1	827.388	-1.27144	0.0973429	-13.0614	5.46897e-39	7.71187e-38
Gm7565	1589.25	-0.928467	0.0711012	-13.0584	5.69237e-39	8.02185e-38
Btg3	964.59	-0.970036	0.0743217	-13.0519	6.20123e-39	8.73347e-38
Rala	2363.04	-0.772607	0.059242	-13.0415	7.10094e-39	9.9943e-38
Pif1	510.387	-1.33908	0.102708	-13.0378	7.45483e-39	1.04858e-37
Sike1	1462.44	-0.949183	0.0728078	-13.0368	7.55229e-39	1.06162e-37
Spag5	1224.58	-1.19067	0.0913588	-13.0329	7.95122e-39	1.117e-37
Aqp9	213.907	-2.19009	0.168046	-13.0327	7.9742e-39	1.11953e-37
Gm43712	2872.21	-0.717391	0.0550465	-13.0325	7.99858e-39	1.12225e-37
Coro1c	3037.87	-0.697073	0.0535259	-13.0231	9.04075e-39	1.26768e-37
Slco2a1	450.483	-1.69615	0.130292	-13.018	9.66166e-39	1.3539e-37
Uqcrq	3616.98	-0.972639	0.0747192	-13.0173	9.76073e-39	1.36693e-37
Wdhd1	560.761	-1.3489	0.103635	-13.0159	9.93488e-39	1.39045e-37
Pisd	1280.16	0.979246	0.0752739	13.0091	1.08612e-38	1.51914e-37
Yrdc	986.789	-0.992613	0.07633	-13.0042	1.15768e-38	1.61823e-37
Rbmxl1	2758.98	-0.711224	0.0547092	-13.0001	1.22218e-38	1.70732e-37
Rpl36a.ps3	4434.75	-0.820102	0.0631025	-12.9963	1.2834e-38	1.79173e-37
Gm9419	111.883	-3.64781	0.280728	-12.9941	1.32078e-38	1.84278e-37
Wdr81	706.458	1.28712	0.0991072	12.9872	1.44635e-38	2.01671e-37
Rpsa.ps2	25213.1	-0.622858	0.0479624	-12.9864	1.46221e-38	2.03756e-37
Gm5279	114.129	-3.06928	0.236425	-12.982	1.54707e-38	2.15447e-37
AW112010	687.334	1.24721	0.0960899	12.9797	1.59586e-38	2.22105e-37
Creb5	160.358	-2.55757	0.197165	-12.9717	1.77118e-38	2.46352e-37
Gm11478	6830.31	-0.656574	0.0506274	-12.9687	1.84032e-38	2.5581e-37
Tnfsf9	317.128	-1.66746	0.128617	-12.9645	1.94473e-38	2.70157e-37
Gm6218	7439.05	-0.617802	0.047698	-12.9524	2.27797e-38	3.16253e-37
Rpl13	22928.3	-0.591562	0.0456816	-12.9497	2.35867e-38	3.27255e-37
Ago4	176.331	2.56333	0.198053	12.9426	2.58603e-38	3.58579e-37
Kif4	984.052	-1.04241	0.0805629	-12.9391	2.70811e-38	3.75274e-37
Zfp358	491.245	1.5105	0.116769	12.9359	2.82445e-38	3.91155e-37
Sowaha	538.32	1.51192	0.116885	12.9351	2.85368e-38	3.94959e-37
Xpo6	3025.09	0.806994	0.0623884	12.935	2.85624e-38	3.95069e-37
Gm42031	3222.67	1.17791	0.0910883	12.9316	2.98703e-38	4.12905e-37
Zfp113	387.407	1.50803	0.116676	12.9249	3.25797e-38	4.50081e-37
Fhod3	139.954	2.96483	0.229391	12.9248	3.26253e-38	4.50434e-37
Gm6028	3504.09	-0.692772	0.0536007	-12.9247	3.26645e-38	4.50698e-37
Gm15710	20892.3	-0.588907	0.0455681	-12.9237	3.31014e-38	4.56445e-37
Cd320	393.186	1.63194	0.126365	12.9145	3.72803e-38	5.13754e-37
Gm19840	1685.73	-0.816545	0.0632288	-12.9141	3.74666e-38	5.16005e-37
Gm10051	10972.5	-0.689863	0.0534236	-12.9131	3.79812e-38	5.22771e-37
Rpl13.ps6	17800.2	-0.589905	0.0457015	-12.9078	4.0675e-38	5.59505e-37
Scai	334.568	1.65674	0.128406	12.9024	4.36527e-38	6.00097e-37
Wipf1	876.63	-1.11751	0.0866269	-12.9002	4.48712e-38	6.16471e-37
Chfr	1903.35	0.843073	0.0653559	12.8997	4.51771e-38	6.20294e-37
Zfp629	418.121	1.4742	0.114302	12.8974	4.65381e-38	6.3859e-37
Slc29a3	491.372	1.40252	0.108807	12.8899	5.13013e-38	7.03521e-37
Trim3	753.285	1.27937	0.0992557	12.8896	5.15017e-38	7.05838e-37
Cyp2s1	292.301	-5.65449	0.438733	-12.8882	5.24243e-38	7.18043e-37
Txndc15	1134.23	1.05156	0.0816078	12.8855	5.42996e-38	7.43275e-37
Ier5l	690.267	-1.18799	0.0922691	-12.8753	6.20342e-38	8.48632e-37
Poc1b	945.928	-0.937279	0.0728045	-12.8739	6.31174e-38	8.62925e-37
Rps19.ps6	6159.28	-0.62179	0.0483024	-12.8729	6.39909e-38	8.74335e-37
Slc35e3	410.963	1.51843	0.117986	12.8695	6.68148e-38	9.12364e-37
Hsd17b12	3913.89	-0.694968	0.0540121	-12.8669	6.91332e-38	9.43448e-37
Nup43	533.781	-1.36946	0.106461	-12.8635	7.22067e-38	9.84792e-37
Gm13685	386.574	-1.51022	0.117432	-12.8604	7.51706e-38	1.02459e-36
Phgdh	12880.5	-0.834517	0.0648956	-12.8594	7.61871e-38	1.03782e-36
Atp9a	5790.83	0.596556	0.0464136	12.853	8.26869e-38	1.12567e-36
X9930038B18Rik	79.5723	-4.27917	0.33313	-12.8454	9.1324e-38	1.2425e-36
Cldn3	9088.19	0.675473	0.0525982	12.8421	9.52191e-38	1.29471e-36
Zdhhc3	5669.69	0.665334	0.051834	12.8359	1.03263e-37	1.40324e-36
Rpl8	26253.5	-0.686558	0.0534942	-12.8342	1.05435e-37	1.43189e-36
Xbp1	4676.5	-0.599873	0.0467529	-12.8307	1.10337e-37	1.49755e-36
Nup54	1014.47	-1.02089	0.0795874	-12.8272	1.15424e-37	1.56566e-36
Parp9	1447.13	1.1479	0.0895083	12.8245	1.19515e-37	1.62016e-36
Ipo13	1424.35	1.00963	0.078734	12.8233	1.21419e-37	1.64498e-36
Fndc10	277.417	2.26338	0.176553	12.8198	1.27016e-37	1.71978e-36
Btg2	1536.45	0.981013	0.0765289	12.8189	1.28587e-37	1.73999e-36
H2ax	1405.02	-1.03021	0.0803717	-12.818	1.2993e-37	1.75711e-36
Pla2g4a	2064.97	0.788522	0.0615279	12.8157	1.33959e-37	1.8105e-36
Dctd	385.586	-1.59226	0.124273	-12.8126	1.39421e-37	1.88319e-36
Ctsc	1011.04	-1.0669	0.0833137	-12.8058	1.52237e-37	2.05507e-36
Ddrgk1	2136.1	0.854108	0.0667163	12.8021	1.59611e-37	2.15332e-36
Gng4	135.289	5.73256	0.447791	12.8019	1.60083e-37	2.15838e-36
Gm14322	672.932	1.30124	0.101694	12.7957	1.7339e-37	2.3364e-36
Zfta	572.714	1.38327	0.108152	12.7901	1.86339e-37	2.50938e-36
Znrf1	710.349	1.22196	0.0955475	12.789	1.8891e-37	2.54247e-36
Flt1	409.758	-1.56985	0.12278	-12.7859	1.96452e-37	2.64239e-36
Gapdh	4285.53	-2.0876	0.163298	-12.784	2.01397e-37	2.70728e-36
Rpl17.ps4	4079.55	-0.731422	0.0572297	-12.7805	2.10787e-37	2.83181e-36
Cdkn2aipnl	2125.12	-0.815855	0.0638576	-12.7762	2.22773e-37	2.99105e-36
Prss8	1684.04	1.1635	0.0910814	12.7743	2.2823e-37	3.06248e-36
Rnps1	3017.04	-0.657158	0.0514972	-12.761	2.70593e-37	3.62876e-36
Ppp1r3b	213.203	-2.08241	0.163212	-12.759	2.7788e-37	3.72426e-36
Peak1	1018.83	-1.47613	0.115749	-12.7528	3.00748e-37	4.02833e-36
Cdadc1	478.661	1.38293	0.108466	12.7498	3.12426e-37	4.18226e-36
Tspan15	2910.44	0.70392	0.0552213	12.7473	3.22835e-37	4.31673e-36
Rogdi	377.747	1.45526	0.114163	12.7473	3.22856e-37	4.31673e-36
Rnf186	469.02	-1.9136	0.150126	-12.7467	3.25427e-37	4.34851e-36
Gm14494	2117.8	-0.777196	0.0609939	-12.7422	3.4456e-37	4.60145e-36
Ttc23	484.387	1.38984	0.109099	12.7392	3.58157e-37	4.78018e-36
Prr15	882.456	1.10901	0.0870617	12.7382	3.62652e-37	4.83729e-36
Rpl14	16793.4	-0.590669	0.0463954	-12.7312	3.96684e-37	5.28809e-36
H2az1	9469.11	-0.804269	0.0631749	-12.7308	3.98579e-37	5.3102e-36
Ran	14214.2	-0.759055	0.0596361	-12.7281	4.1269e-37	5.49495e-36
Hpdl	214.987	-2.35998	0.18543	-12.7271	4.1809e-37	5.56355e-36
Gfpt1	3746.16	-1.1554	0.0907861	-12.7267	4.2041e-37	5.5911e-36
Gm6278	26879.4	-0.579026	0.0455087	-12.7234	4.38304e-37	5.82563e-36
Vmac	440.902	1.42785	0.112226	12.723	4.40473e-37	5.85099e-36
Gm5648	493.697	-1.59823	0.125636	-12.7211	4.51531e-37	5.99433e-36
Dennd2b	129.413	3.4845	0.274078	12.7135	4.97474e-37	6.60035e-36
Pheta1	559.806	1.25739	0.0989298	12.7099	5.20761e-37	6.90524e-36
Eif5	10101	-0.562696	0.0442739	-12.7094	5.24174e-37	6.94638e-36
Tex10	1138.54	-0.890894	0.0701262	-12.7041	5.60789e-37	7.42723e-36
Fbln5	113.725	-2.89987	0.228336	-12.7	5.91274e-37	7.82637e-36
Slit2	110.873	-2.90807	0.229008	-12.6986	6.02223e-37	7.96659e-36
H2.T5	921.508	1.24066	0.0977093	12.6975	6.10701e-37	8.07399e-36
Mix23	451.826	-1.32262	0.104193	-12.694	6.38219e-37	8.43283e-36
Pcolce2	149.778	-2.517	0.198288	-12.6937	6.41222e-37	8.46752e-36
Bora	475.406	-1.30088	0.102553	-12.6849	7.1679e-37	9.45986e-36
Plin2	894.953	0.975184	0.0768865	12.6834	7.30748e-37	9.6384e-36
Rpl27.ps1	6230.16	-0.646553	0.0509818	-12.6821	7.43597e-37	9.80211e-36
Nrcam	93.3694	-5.36518	0.423082	-12.6812	7.51681e-37	9.90287e-36
Anxa8	324.662	-1.67178	0.131915	-12.6732	8.32497e-37	1.09611e-35
Rab9	1266.26	0.888148	0.0700828	12.6728	8.36298e-37	1.10047e-35
Rpl36.ps12	4152.95	-0.778166	0.0614123	-12.6712	8.54177e-37	1.12334e-35
Sptan1	7273.91	0.842043	0.0664541	12.6711	8.55612e-37	1.12457e-35
Tor1aip1	1507.3	0.916159	0.0723699	12.6594	9.92707e-37	1.30399e-35
Fggy	115.078	3.34362	0.264126	12.6592	9.95357e-37	1.30671e-35
Zfand1	814.258	1.02108	0.0807038	12.6522	1.08772e-36	1.42713e-35
Ccdc112	243.966	1.94016	0.153353	12.6516	1.09631e-36	1.43756e-35
Tk1	1581.58	-1.19092	0.094142	-12.6502	1.11551e-36	1.46188e-35
Cd55	116.577	5.30929	0.419841	12.646	1.17766e-36	1.54243e-35
Gm7901	8448.3	-0.85067	0.0672799	-12.6437	1.21156e-36	1.58591e-35
Cep170	362.019	-1.70862	0.13514	-12.6433	1.21755e-36	1.59282e-35
Ammecr1	740.588	-1.10822	0.0876853	-12.6386	1.29279e-36	1.69027e-35
Septin1	105.886	3.80566	0.301533	12.621	1.61659e-36	2.11239e-35
Mpp2	269.903	-2.11044	0.167325	-12.6128	1.79484e-36	2.34395e-35
Fignl1	772.284	-1.24098	0.0983913	-12.6127	1.79814e-36	2.34688e-35
Pkn3	383.595	-1.49832	0.118876	-12.6041	2.00429e-36	2.61443e-35
Gm29257	4119.18	-0.733017	0.0581624	-12.6029	2.03467e-36	2.65251e-35
Cpq	276.167	1.87675	0.148939	12.6008	2.0894e-36	2.72229e-35
Mapk8ip1	676.024	1.17971	0.093663	12.5953	2.24182e-36	2.91917e-35
Gm9260	912.054	-1.08856	0.0864346	-12.594	2.27789e-36	2.96442e-35
Bik	417.881	1.41154	0.112083	12.5937	2.28819e-36	2.97611e-35
Pgm1	2830.15	-1.82515	0.145029	-12.5848	2.5607e-36	3.32862e-35
Spg7	2081.73	0.726399	0.0577484	12.5787	2.76641e-36	3.59393e-35
Itpr1	329.762	-1.63361	0.129938	-12.5723	2.99928e-36	3.89421e-35
Kremen1	2156.02	0.813924	0.0647399	12.5722	3.00147e-36	3.8948e-35
Sec61g.ps2	807.798	-1.12822	0.0897428	-12.5717	3.02237e-36	3.91966e-35
Smim29	303.018	-1.62688	0.129426	-12.57	3.08843e-36	4.00301e-35
Smc4	2684.52	-0.814295	0.0647877	-12.5687	3.14004e-36	4.06756e-35
Gm45454	1293.52	-0.873575	0.0695166	-12.5664	3.23016e-36	4.18189e-35
Capn13	122.004	5.90297	0.469839	12.5638	3.33903e-36	4.32033e-35
Nfatc4	109.934	3.50739	0.279344	12.5558	3.69463e-36	4.77769e-35
Cd2ap	6777.64	0.681419	0.054282	12.5533	3.81244e-36	4.9272e-35
Atp9b	1116.77	0.932954	0.0743256	12.5522	3.86384e-36	4.99076e-35
X2610008E11Rik	404.903	1.73555	0.138272	12.5517	3.89261e-36	5.02502e-35
Ptpn18	558.704	1.29875	0.103476	12.5512	3.914e-36	5.04974e-35
Stmp1	674.601	1.11424	0.0887839	12.55	3.97474e-36	5.12515e-35
Cul7	375.603	1.54922	0.123451	12.5492	4.01299e-36	5.17151e-35
Wdr90	348.936	-1.43322	0.114229	-12.5469	4.13336e-36	5.32356e-35
Fndc3b	1348.98	-1.05512	0.0841085	-12.5447	4.2494e-36	5.46989e-35
E2f4	1891.74	-0.819274	0.0653253	-12.5414	4.42847e-36	5.69712e-35
Sting1	2440.47	-0.835957	0.0666772	-12.5374	4.66154e-36	5.99352e-35
Ahr	2611.13	0.952896	0.076007	12.5369	4.68692e-36	6.02271e-35
Prss16	162.916	-2.28099	0.182081	-12.5274	5.29002e-36	6.7938e-35
Nckap1	8326.37	-0.693653	0.05543	-12.514	6.25692e-36	8.03096e-35
Gm15484	3207.29	-0.833139	0.0665856	-12.5123	6.39444e-36	8.20278e-35
Creb3l4	239.182	2.27006	0.181467	12.5095	6.62574e-36	8.49465e-35
Rpl30	7895.18	-0.582426	0.0465674	-12.5072	6.82217e-36	8.74149e-35
Amer1	887.657	1.11097	0.0888404	12.5053	6.98541e-36	8.94555e-35
Eef1b2	11984	-0.645798	0.051661	-12.5007	7.40126e-36	9.47269e-35
Wnk2	2047.17	0.903182	0.072282	12.4953	7.92332e-36	1.01351e-34
Fam107b	2826.92	-0.857344	0.0686362	-12.4911	8.34543e-36	1.06689e-34
Lrrc8e	1131.18	-0.918791	0.0735627	-12.4899	8.47643e-36	1.08302e-34
Pcna	6508.49	-0.803509	0.0643498	-12.4866	8.83737e-36	1.1285e-34
Gm7324	2262.08	-0.714472	0.0572272	-12.4848	9.03266e-36	1.15278e-34
Spcs3	3402.3	-0.700287	0.0561096	-12.4807	9.51488e-36	1.21363e-34
Zfp282	808.006	1.03238	0.0827309	12.4787	9.75471e-36	1.24352e-34
Ptdss1	2176.79	0.711689	0.0570362	12.4778	9.86187e-36	1.25646e-34
Knl1	692.049	-1.1466	0.0919008	-12.4765	1.00333e-35	1.27759e-34
Ticrr	435.239	-1.35931	0.10899	-12.4719	1.06299e-35	1.35278e-34
Cdr2l	1141.86	-0.899498	0.0721318	-12.4702	1.0854e-35	1.38052e-34
Tagln2	6734.26	-0.561409	0.0450223	-12.4696	1.09411e-35	1.39081e-34
Srm	1016.67	-1.27897	0.10258	-12.468	1.11557e-35	1.41728e-34
Rpsa	43129	-0.591762	0.0474865	-12.4617	1.20779e-35	1.53358e-34
Enkd1	287.999	-2.04002	0.163817	-12.453	1.34668e-35	1.70897e-34
Tmem147	2362	1.0031	0.0805843	12.4478	1.43749e-35	1.82214e-34
Tmsb10b	2853.27	-0.787526	0.0632661	-12.4478	1.43672e-35	1.82214e-34
Gm13226	3998.76	-0.722667	0.058077	-12.4432	1.52194e-35	1.92811e-34
Cpox	1087.39	-1.17719	0.0946417	-12.4384	1.6165e-35	2.04675e-34
Rps15	13106.4	-0.627804	0.0504902	-12.4342	1.70507e-35	2.15768e-34
Srcin1	116.096	3.58618	0.288436	12.4332	1.72582e-35	2.1827e-34
Sema6b	137.395	-2.64954	0.213175	-12.4289	1.82046e-35	2.3011e-34
B020010K11Rik	807.37	-1.18334	0.0952088	-12.4288	1.82242e-35	2.30227e-34
Cryl1	424.305	1.35464	0.109091	12.4175	2.09961e-35	2.65096e-34
Msl3	2171.15	0.803238	0.0646928	12.4162	2.135e-35	2.69413e-34
Tubb2a	972.213	0.963083	0.0775766	12.4146	2.17734e-35	2.74601e-34
Zfp397	1008.68	0.959925	0.0773308	12.4132	2.2153e-35	2.79232e-34
Zscan21	870.463	0.968278	0.0780269	12.4095	2.31965e-35	2.92222e-34
Tcp1	7760.59	-0.59797	0.0481904	-12.4085	2.35045e-35	2.95936e-34
Tmed3	1598.14	0.892574	0.0719614	12.4035	2.50088e-35	3.14522e-34
Gm11518	10616.8	-0.617755	0.0498047	-12.4036	2.49994e-35	3.14522e-34
Cip2a	1396.12	-0.937019	0.0755454	-12.4034	2.50516e-35	3.14884e-34
Rpsa.ps9	13964.5	-0.589426	0.0475294	-12.4013	2.5709e-35	3.22966e-34
Kitl	4735.85	0.678706	0.0547296	12.4011	2.57824e-35	3.23707e-34
Gm8253	2848.69	-0.74374	0.0599804	-12.3997	2.62253e-35	3.29084e-34
Abhd16a	1221	0.902745	0.0728109	12.3985	2.66294e-35	3.33969e-34
Wsb1	1227.33	-0.863757	0.0696892	-12.3944	2.80133e-35	3.51128e-34
Rpl27.ps3	10616.4	-0.617511	0.0498273	-12.393	2.85085e-35	3.57136e-34
Slc12a6	406.594	1.40955	0.113785	12.3879	3.04006e-35	3.80627e-34
Gm6093	183.144	2.42495	0.195783	12.3859	3.11587e-35	3.89901e-34
Abce1	6648.66	-0.536197	0.043307	-12.3813	3.30019e-35	4.12735e-34
Il17rd	297.156	1.65383	0.133647	12.3746	3.58526e-35	4.48138e-34
Rb1cc1	1542.02	0.851492	0.0688414	12.3689	3.85157e-35	4.81156e-34
Ufsp2	1416.41	-0.857454	0.0693276	-12.3681	3.88675e-35	4.85282e-34
Gm15766	1273.94	-0.870941	0.0704288	-12.3663	3.9791e-35	4.96536e-34
BC021767	560.119	1.29439	0.104778	12.3537	4.65466e-35	5.80514e-34
Rpl27	10691.6	-0.626208	0.0506973	-12.3519	4.75849e-35	5.93133e-34
Dpp7	269.899	1.78991	0.14493	12.3502	4.86074e-35	6.05543e-34
Lonrf3	226.509	-1.88197	0.152415	-12.3477	5.01477e-35	6.24384e-34
Arf3	9213.66	0.595019	0.0481985	12.3452	5.17169e-35	6.43566e-34
Gm13736	1393.48	0.847219	0.06863	12.3447	5.20059e-35	6.46804e-34
Nbeal2	2746.1	0.91042	0.0737547	12.3439	5.25578e-35	6.53305e-34
Cdc45	499.616	-1.51426	0.122691	-12.3421	5.37298e-35	6.67504e-34
Gm4833	4550.62	-0.706097	0.057222	-12.3396	5.54181e-35	6.88097e-34
Lactb	446.865	1.47347	0.119452	12.3353	5.84922e-35	7.25866e-34
Rep15	379.576	5.0103	0.406183	12.3351	5.8625e-35	7.27111e-34
Rpsa.ps10	36851.8	-0.598756	0.0485522	-12.3322	6.07705e-35	7.53306e-34
Ank3	2458.9	1.03425	0.0838707	12.3315	6.12691e-35	7.59067e-34
Stradb	447.425	1.4739	0.11959	12.3246	6.67832e-35	8.26926e-34
Maz	4106.04	0.633631	0.0514318	12.3198	7.0842e-35	8.767e-34
Arhgap11a	1990.61	-0.833159	0.0676305	-12.3193	7.1323e-35	8.82165e-34
Dlgap5	866.664	-1.15948	0.0941215	-12.319	7.15907e-35	8.84988e-34
Mbp	2004.12	0.817628	0.066398	12.3141	7.61055e-35	9.40282e-34
Gm37108	4173.26	-0.696552	0.0565725	-12.3126	7.75226e-35	9.57263e-34
X9230116L04Rik	109.704	3.48933	0.283403	12.3123	7.78163e-35	9.60362e-34
Fgd6	816.392	-1.28691	0.10461	-12.3019	8.84187e-35	1.09061e-33
Slc43a2	147.346	2.86219	0.23271	12.2994	9.12453e-35	1.12486e-33
Bche	170.108	-2.42434	0.197205	-12.2935	9.81651e-35	1.2095e-33
Slc2a6	110.411	3.61874	0.294458	12.2895	1.03151e-34	1.27023e-33
Ap5z1	459.125	1.44891	0.117962	12.2828	1.11985e-34	1.37826e-33
Usp14	2799.99	-0.655751	0.0533998	-12.28	1.15974e-34	1.42657e-33
Mier1	1432.84	0.789308	0.0642866	12.278	1.18948e-34	1.46235e-33
Mfhas1	795.456	0.97397	0.0794095	12.2652	1.39351e-34	1.71226e-33
Nup35	696.9	-1.08721	0.0886702	-12.2613	1.4622e-34	1.79568e-33
Ifrd2	1153.38	-1.13235	0.092368	-12.2591	1.5008e-34	1.84207e-33
Bex3	3197.43	0.878359	0.0716757	12.2546	1.58689e-34	1.94667e-33
Lmo4	1017.88	1.11491	0.0910364	12.2468	1.74699e-34	2.1419e-33
D030056L22Rik	676.725	-1.08945	0.0889605	-12.2464	1.75519e-34	2.15078e-33
Gm4859	2512.56	-0.78892	0.0644499	-12.2408	1.88105e-34	2.30375e-33
Rpsa.ps12	8173.75	-0.645328	0.0527217	-12.2403	1.89371e-34	2.31799e-33
Kifc5b	681.094	-1.3415	0.10964	-12.2354	2.00998e-34	2.45896e-33
Aldh3a2	3638.5	0.668037	0.0546069	12.2336	2.05689e-34	2.51498e-33
Cdkn2a	2136.64	0.754108	0.0616433	12.2334	2.06103e-34	2.51867e-33
E2f8	600.698	-1.16429	0.0951981	-12.2301	2.14588e-34	2.62094e-33
Esd	3741.71	-0.864368	0.0706824	-12.2289	2.17853e-34	2.65937e-33
Rps15a.ps7	3979.23	-0.624449	0.0510722	-12.2268	2.23592e-34	2.72794e-33
Ark2n	1085.17	-0.886295	0.072493	-12.2259	2.25984e-34	2.75563e-33
Akr1e1	706.049	1.0284	0.0841251	12.2247	2.29483e-34	2.79678e-33
Galnt7	3263.62	-0.693719	0.0567636	-12.2212	2.39532e-34	2.91766e-33
Gm11224	1352.5	-0.934107	0.0764354	-12.2209	2.40529e-34	2.92822e-33
Card19	888.35	-1.01141	0.0827657	-12.2201	2.42668e-34	2.95266e-33
Rassf7	1658.67	0.736517	0.0602715	12.22	2.43101e-34	2.95633e-33
Gm6900	1624.94	-0.836372	0.0684515	-12.2185	2.47749e-34	3.01122e-33
Bag2	453.371	-1.26948	0.103904	-12.2178	2.49762e-34	3.03404e-33
Ech1	2269.98	0.748843	0.0612997	12.2161	2.55042e-34	3.09651e-33
Psmd12	3370.26	-0.657733	0.0538561	-12.2128	2.65604e-34	3.223e-33
Odf2	1211.52	-0.931832	0.0763128	-12.2107	2.72571e-34	3.30576e-33
Arl5b	666.905	-1.36103	0.111497	-12.207	2.85385e-34	3.45929e-33
Mllt11	210.269	-1.90298	0.155901	-12.2063	2.87531e-34	3.48342e-33
Kif18a	407.915	-1.29643	0.106247	-12.202	3.03336e-34	3.67291e-33
Kctd1	251.361	1.91573	0.1571	12.1943	3.33217e-34	4.03255e-33
Gm44705	2132.33	-0.813564	0.0667312	-12.1917	3.44375e-34	4.16534e-33
Mgp	128.133	4.47249	0.367136	12.1821	3.87129e-34	4.67994e-33
Gal3st1	631.468	1.08207	0.0888593	12.1774	4.10323e-34	4.95767e-33
Laptm4a	7492.08	0.577218	0.0474054	12.1762	4.16124e-34	5.02504e-33
Gm13461	5895.5	-0.758749	0.0623552	-12.1682	4.59215e-34	5.54242e-33
Gm7334	699.846	-1.00459	0.0825916	-12.1633	4.87595e-34	5.8818e-33
Irf1	1025.84	1.04685	0.0860898	12.16	5.07791e-34	6.12213e-33
Cmtm7	941.333	1.0982	0.0903637	12.1532	5.51962e-34	6.6511e-33
Gm14207	173.762	2.70974	0.222971	12.1529	5.53983e-34	6.67186e-33
S100a11	16476.6	0.590697	0.0486308	12.1465	5.9838e-34	7.20269e-33
Gm11759	2316.75	-0.852077	0.0701572	-12.1453	6.07905e-34	7.31343e-33
Rps15.ps2	4019.58	-0.674597	0.0555486	-12.1443	6.15308e-34	7.39853e-33
Tmprss4	5039.18	0.683673	0.0563	12.1434	6.21968e-34	7.4746e-33
Lzts2	3332.94	0.706713	0.0581998	12.1429	6.25941e-34	7.51832e-33
Atp13a2	1437.31	0.801189	0.0659857	12.1419	6.33684e-34	7.60726e-33
Topbp1	2937.52	-0.744834	0.06135	-12.1407	6.42367e-34	7.70738e-33
Zbtb8a	207.387	1.94242	0.160007	12.1396	6.5157e-34	7.81362e-33
Rpl35a	5831.9	-0.636348	0.0524351	-12.1359	6.81363e-34	8.16654e-33
Kcnc3	171.826	-2.268	0.18689	-12.1355	6.8524e-34	8.20862e-33
Ufc1	2225.89	0.799729	0.0659293	12.1301	7.31612e-34	8.75945e-33
Gm6794	2812.09	-0.744261	0.0613661	-12.1282	7.48778e-34	8.96019e-33
Pgf	85.6832	-5.47536	0.451497	-12.1271	7.58648e-34	9.07346e-33
Gm5451	5627.31	-0.670317	0.0552915	-12.1233	7.94585e-34	9.49822e-33
Ccdc51	409.513	-1.35969	0.112181	-12.1205	8.22346e-34	9.82482e-33
Adck5	505.166	1.2291	0.101436	12.1171	8.57437e-34	1.02386e-32
Ube2t	267.308	-1.61541	0.133332	-12.1158	8.71566e-34	1.04018e-32
Rsrp1	1494.28	1.24068	0.102473	12.1073	9.65958e-34	1.15222e-32
Srd5a3	838.158	0.988501	0.0816489	12.1067	9.73017e-34	1.16002e-32
Gm7206	9449.9	-0.642467	0.0530759	-12.1047	9.97727e-34	1.18885e-32
Capn15	607.714	1.13916	0.0941208	12.1032	1.01544e-33	1.20932e-32
Pgap3	398.161	1.39853	0.115604	12.0976	1.08751e-33	1.29447e-32
Tomm70a	3837.45	-0.679699	0.0561896	-12.0965	1.10184e-33	1.31082e-32
Kifc1	1028.8	-1.23686	0.10228	-12.0928	1.15259e-33	1.37047e-32
Igfbp3	106.045	-3.26513	0.270111	-12.0881	1.22042e-33	1.45036e-32
Mif	3386.08	-2.40974	0.199374	-12.0865	1.24415e-33	1.47777e-32
Enpp2	968.64	-1.22578	0.101473	-12.0799	1.34922e-33	1.60173e-32
Chdh	1242.88	1.03056	0.0853353	12.0766	1.40424e-33	1.66617e-32
Gm9531	7355.38	-0.640394	0.053031	-12.0759	1.41677e-33	1.68014e-32
Plpp5	464.918	-1.2453	0.103148	-12.0729	1.4687e-33	1.7408e-32
Rpl23	21568.8	-0.616524	0.0510751	-12.0709	1.50425e-33	1.782e-32
Slc6a9	885.669	-1.22187	0.101244	-12.0687	1.5465e-33	1.83108e-32
Hip1r	2373.83	0.722838	0.0598975	12.0679	1.56054e-33	1.84673e-32
Kansl1	1760.81	0.794852	0.0658824	12.0647	1.62241e-33	1.91894e-32
Vti1a	1216.68	0.915438	0.0759022	12.0608	1.70212e-33	2.01216e-32
Acot11	339.09	1.40432	0.116509	12.0533	1.86241e-33	2.20048e-32
Marchf2	922.576	0.923354	0.0766159	12.0517	1.89917e-33	2.24273e-32
Lipt2	288.455	-1.5492	0.128581	-12.0484	1.97699e-33	2.33341e-32
Rabep1	1877.4	0.738437	0.0612902	12.0482	1.98223e-33	2.33837e-32
Pnpla2	2580.33	0.718555	0.0596433	12.0475	1.99846e-33	2.35627e-32
Clcn2	1532.81	0.787935	0.0654262	12.0431	2.10845e-33	2.48466e-32
Homer1	642.897	-1.38187	0.114798	-12.0374	2.26001e-33	2.66186e-32
Gm7290	5279.76	-0.605764	0.0503277	-12.0364	2.28726e-33	2.69254e-32
Gpr55	130.598	4.21585	0.35035	12.0332	2.37629e-33	2.79588e-32
B3gnt5	305.109	-1.53418	0.127506	-12.0322	2.40657e-33	2.83002e-32
Kif20a	1527.13	-0.980329	0.0814922	-12.0297	2.47946e-33	2.91421e-32
Rps3	18074.6	-0.596513	0.0495919	-12.0284	2.51893e-33	2.95905e-32
Pola2	952.142	-1.05425	0.0876685	-12.0254	2.6141e-33	3.06924e-32
Cyth1	1023.63	0.923151	0.0767706	12.0248	2.6323e-33	3.089e-32
Myo1a	96.0264	5.87953	0.489032	12.0228	2.69677e-33	3.163e-32
Homer2	5050.25	0.682558	0.0567788	12.0214	2.74443e-33	3.21721e-32
Plpp1	284.593	1.58362	0.131747	12.0202	2.78386e-33	3.26173e-32
Gm12854	7035.82	0.548392	0.0456351	12.0169	2.89622e-33	3.3914e-32
Abhd2	16117.4	0.806008	0.067073	12.0169	2.89754e-33	3.3914e-32
Tshz1	1745.35	0.744378	0.0619456	12.0166	2.90557e-33	3.39902e-32
Cmbl	522.906	1.31474	0.109476	12.0094	3.17181e-33	3.70855e-32
Tpi.rs11	2929.35	-1.80971	0.150742	-12.0053	3.33069e-33	3.89228e-32
Sdhd	5511.59	0.595675	0.0496239	12.0038	3.39415e-33	3.96437e-32
Prkag2	988.343	1.03913	0.0865721	12.0031	3.4224e-33	3.99529e-32
Hnrnpa1	13787.8	-0.526155	0.0438398	-12.0018	3.47772e-33	4.05776e-32
Map6	240.469	1.75953	0.146613	12.0012	3.50357e-33	4.0858e-32
Ybx1	15983.2	-0.521442	0.0434527	-12.0002	3.54387e-33	4.13066e-32
Parpbp	377.169	-1.34245	0.111887	-11.9983	3.62657e-33	4.22485e-32
Ldha	36935.7	-2.57089	0.214287	-11.9974	3.66526e-33	4.26771e-32
Arc	249.214	-1.79472	0.149663	-11.9917	3.92635e-33	4.56934e-32
Snrk	1125.02	0.863694	0.0720509	11.9873	4.14346e-33	4.81951e-32
Sh3rf2	390.142	1.52129	0.126937	11.9847	4.27609e-33	4.9712e-32
Abca8b	126.875	2.96362	0.247333	11.9823	4.39915e-33	5.11162e-32
Kpnb1	11517.3	-0.507189	0.0423287	-11.9822	4.40702e-33	5.11812e-32
Gm15464	3438.54	-0.649256	0.0541908	-11.9809	4.47306e-33	5.19212e-32
Yap1	4687.3	0.573738	0.0479054	11.9765	4.71922e-33	5.47502e-32
Rpl13a	1234.28	-0.992956	0.0829293	-11.9735	4.89051e-33	5.67082e-32
Kif21b	479.317	-1.71329	0.143154	-11.9682	5.21452e-33	6.0434e-32
Gpi1	14403.3	-0.935039	0.0781377	-11.9665	5.31964e-33	6.16205e-32
Gm15428	453.86	-1.45121	0.121273	-11.9664	5.32767e-33	6.16818e-32
Snrpd1	2037.4	-0.753383	0.0630041	-11.9577	5.91841e-33	6.84858e-32
Rpl31	9184.85	-0.591671	0.0494899	-11.9554	6.08463e-33	7.03729e-32
Znfx1	993.429	1.07486	0.0899154	11.9542	6.174e-33	7.13444e-32
Phactr2	316.447	1.65393	0.138356	11.9542	6.17498e-33	7.13444e-32
Mfge8	2942.88	0.720601	0.06029	11.9522	6.32043e-33	7.29873e-32
E2f2	154.57	-2.25554	0.188713	-11.9522	6.32381e-33	7.29888e-32
Gm9247	1895.17	-2.52286	0.211198	-11.9455	6.85623e-33	7.90932e-32
Rpl26.ps4	788.935	-0.999473	0.0837009	-11.941	7.2345e-33	8.34141e-32
X6820431F20Rik	4812.99	-0.637102	0.0533719	-11.937	7.5882e-33	8.74473e-32
Kmt5b	1689.22	0.811969	0.0680482	11.9323	8.03674e-33	9.25689e-32
Pik3c3	1027.04	0.901928	0.0755958	11.9309	8.16638e-33	9.40139e-32
Mcm4	1936.64	-0.909804	0.0763107	-11.9224	9.05144e-33	1.0415e-31
Aldoa	32030.1	-1.78733	0.149917	-11.9221	9.07755e-33	1.04396e-31
Ranbp10	1646.88	0.823497	0.0690823	11.9205	9.25252e-33	1.06354e-31
Pcbp1	8222.66	-0.644242	0.0540452	-11.9204	9.26333e-33	1.06424e-31
Deaf1	797.177	1.03351	0.0867442	11.9144	9.95581e-33	1.14321e-31
Slurp1	79.5182	-3.88647	0.32628	-11.9115	1.03165e-32	1.18403e-31
Ptgfrn	6678.7	-0.650415	0.0546263	-11.9066	1.09325e-32	1.25408e-31
Retreg2	2431.91	0.733737	0.0616415	11.9033	1.13784e-32	1.30456e-31
Tinf2	683.654	-1.03826	0.0872281	-11.9028	1.14421e-32	1.3112e-31
Mylk3	144.323	6.38294	0.536361	11.9004	1.17716e-32	1.34827e-31
Sp5	1780.88	1.01362	0.0852012	11.8968	1.23023e-32	1.40834e-31
Krt78	109.966	-2.98312	0.250762	-11.8962	1.23794e-32	1.41644e-31
Snapc5	428.59	1.22992	0.103404	11.8944	1.26629e-32	1.44814e-31
Aldoa.ps4	352.794	-1.76282	0.148223	-11.893	1.28657e-32	1.47058e-31
Gm29739	554.698	-1.65416	0.139127	-11.8896	1.34063e-32	1.53159e-31
Rassf6	811.599	-1.02497	0.086235	-11.8857	1.40401e-32	1.60319e-31
Stam	1449.83	-0.906961	0.0763246	-11.8829	1.45182e-32	1.65694e-31
Dusp7	359.33	-1.56787	0.132016	-11.8763	1.5713e-32	1.79239e-31
Amdhd2	1219.94	0.878011	0.0739674	11.8702	1.68965e-32	1.92641e-31
Anp32e	2861.93	-0.771456	0.064991	-11.8702	1.69056e-32	1.92647e-31
Gm15013	2806.77	-0.768504	0.0647631	-11.8664	1.76937e-32	2.01525e-31
Il1r2	92.2909	4.31237	0.363419	11.8661	1.77548e-32	2.02119e-31
Decr2	739.408	1.03665	0.0873983	11.8612	1.88233e-32	2.14174e-31
Pmpca	3267.71	-0.641982	0.0541313	-11.8597	1.91616e-32	2.17912e-31
Sox17	2029.46	0.729816	0.0616046	11.8468	2.23592e-32	2.54148e-31
Cnih1	2400.05	-0.738117	0.0623062	-11.8466	2.2406e-32	2.5455e-31
Cobl	3471.87	0.874059	0.0737865	11.8458	2.26297e-32	2.56962e-31
Rpl28.ps3	6621.46	-0.6962	0.0588001	-11.8401	2.42118e-32	2.74788e-31
P4ha1	938.873	-2.78993	0.235665	-11.8386	2.46616e-32	2.79752e-31
Rpl32	10991.5	-0.518048	0.0437757	-11.8342	2.59914e-32	2.94688e-31
Nxt1	733.99	-1.00336	0.0848633	-11.8233	2.95847e-32	3.35258e-31
Ppp1r15b	3823.27	-0.696157	0.0588887	-11.8216	3.0198e-32	3.42036e-31
Pdrg1	727.002	1.38556	0.117253	11.8169	3.19438e-32	3.61628e-31
Stx16	2066.1	0.686139	0.0580764	11.8144	3.28852e-32	3.72097e-31
Rap1gap	1017.68	-0.87491	0.0740567	-11.8141	3.30235e-32	3.73474e-31
Gpi.ps	4292.2	-0.911691	0.0771855	-11.8117	3.39646e-32	3.83923e-31
Gm10288	12295.6	-0.61415	0.0520014	-11.8102	3.45547e-32	3.90396e-31
Arid5a	564.329	-1.23131	0.104263	-11.8097	3.47642e-32	3.92566e-31
Ly6g6e	250.577	1.81898	0.15403	11.8093	3.49597e-32	3.94576e-31
Bcl11b	402.784	1.49359	0.126504	11.8066	3.60647e-32	4.06842e-31
Tgfbr3	102.467	3.47866	0.294712	11.8036	3.73973e-32	4.21663e-31
Spindoc	810.408	-0.973413	0.0825303	-11.7946	4.16126e-32	4.68957e-31
Zbtb2	622.78	1.09168	0.0925625	11.794	4.19306e-32	4.72303e-31
Rps15a.ps5	4280.34	-0.628774	0.0533298	-11.7903	4.38019e-32	4.93134e-31
Epas1	2312.59	-0.80186	0.0680763	-11.7788	5.01741e-32	5.6459e-31
Ddit3	195.288	-1.98405	0.168492	-11.7754	5.22882e-32	5.88085e-31
Rpl39.ps	2927.17	-0.672477	0.0571102	-11.7751	5.24623e-32	5.89748e-31
Chmp4b	7048.5	0.591151	0.0502248	11.7701	5.56592e-32	6.25373e-31
[truncated: 22,339 more rows]

## Sheet: AP_RM9945_vs_vehicle
Supplementary Table S3
Gene	baseMean	log2FoldChange	lfcSE	stat	pvalue	padj
Krt15	5429.12	1.18643	0.0741371	16.0031	1.21526e-57	2.22708e-53
Inhba	436.87	-2.03425	0.131569	-15.4615	6.31268e-54	5.78431e-50
Serpinb3a	486.075	1.94839	0.142645	13.659	1.78465e-42	9.04679e-39
Prl2c2	489.787	-1.86603	0.13669	-13.6516	1.97464e-42	9.04679e-39
Prl2c3	498.753	-1.84487	0.135815	-13.5837	5.00627e-42	1.8349e-38
Tgfbi	2671.24	-1.2023	0.0892956	-13.4643	2.53746e-41	7.75025e-38
Krt14	63754.8	-1.02175	0.0779364	-13.11	2.88553e-39	7.55431e-36
Mmp13	227.604	-2.21212	0.173351	-12.7609	2.70949e-37	6.20677e-34
Fabp4	3845.6	-1.16153	0.092289	-12.5858	2.52858e-36	5.14874e-33
Pi15	289.681	-1.84922	0.150593	-12.2796	1.16611e-34	2.13702e-31
Prl2c5	360.454	-1.69709	0.138614	-12.2433	1.82418e-34	3.03909e-31
Ifi27l2a	197.752	3.13253	0.259058	12.092	1.16384e-33	1.77738e-30
Maf	1611.64	-0.971171	0.0809113	-12.0029	3.43013e-33	4.83542e-30
Krt10	4212.28	1.02584	0.0868801	11.8075	3.57093e-32	4.67435e-29
Wif1	437.106	1.88882	0.160087	11.7987	3.96259e-32	4.84123e-29
Col4a2	1177.07	-1.12499	0.098037	-11.4751	1.75907e-30	2.01479e-27
Ptprz1	478.523	-1.50433	0.133645	-11.2562	2.15954e-29	2.32799e-26
Apcdd1	4026.91	0.86766	0.0786154	11.0368	2.54014e-28	2.58614e-25
Prss12	175.14	-2.14707	0.197862	-10.8513	1.96589e-27	1.89615e-24
Krt6b	32657.9	-0.871706	0.0811632	-10.7402	6.59217e-27	6.0404e-24
Ptn	1717.22	1.00291	0.0934976	10.7265	7.6407e-27	6.66778e-24
Dapl1	371.645	1.55087	0.145746	10.6408	1.92377e-26	1.6025e-23
Lama3	2885.87	-0.809289	0.0775861	-10.4309	1.79276e-25	1.42844e-22
Col4a1	1101.29	-1.00468	0.0969991	-10.3576	3.86566e-25	2.83368e-22
Gm7040	235.651	-1.76117	0.170002	-10.3597	3.78059e-25	2.83368e-22
Krt33a	309.33	1.72181	0.166799	10.3227	5.56505e-25	3.9225e-22
Krt16	37859.7	-0.782972	0.0763991	-10.2484	1.20265e-24	8.16285e-22
Mmp3	164.688	-1.94018	0.190103	-10.206	1.86448e-24	1.22031e-21
Arhgdib	277.406	1.64651	0.163719	10.0569	8.56404e-24	5.41188e-21
Krt76	552.474	1.34169	0.13386	10.0231	1.20708e-23	7.37366e-21
Nat8l	770.226	-1.14547	0.114976	-9.9627	2.21943e-23	1.31204e-20
Col8a1	261.101	-1.64432	0.166134	-9.89757	4.26491e-23	2.44246e-20
Gcnt1	529.305	-1.13336	0.114625	-9.88755	4.71433e-23	2.61802e-20
Krt79	736.003	1.00157	0.102388	9.78213	1.34357e-22	7.24183e-20
Crnn	5652.95	0.855247	0.0889894	9.61066	7.20835e-22	3.77429e-19
Nxph4	661.687	-1.06249	0.111276	-9.54821	1.31956e-21	6.71727e-19
Samd9l	1883.93	0.845627	0.0887769	9.5253	1.64558e-21	8.15053e-19
Sprr2f	11037.8	-0.933164	0.0980994	-9.51243	1.86253e-21	8.9823e-19
Gm11597	10262	-0.729391	0.0767761	-9.50023	2.09418e-21	9.84052e-19
Ifitm3	6725.19	0.858221	0.0912465	9.40552	5.17719e-21	2.37193e-18
Serpinb10	934.896	1.03241	0.110573	9.33691	9.91835e-21	4.43326e-18
Krt6a	41406.8	-0.72411	0.0781155	-9.26973	1.86612e-20	8.14251e-18
Stfa2	822.106	-1.15631	0.125385	-9.222	2.91601e-20	1.24276e-17
Tnfrsf19	1175.99	0.875997	0.0953208	9.18999	3.92896e-20	1.63641e-17
Ifit1bl1	704.393	1.25586	0.136761	9.18286	4.19781e-20	1.70954e-17
Prelp	1639.97	1.0709	0.116981	9.15452	5.45991e-20	2.17518e-17
Gm5478	9272.17	-0.683374	0.074918	-9.12163	7.40041e-20	2.88553e-17
Serpine1	615.873	-1.02722	0.112793	-9.10708	8.46274e-20	3.231e-17
Tmprss11a	285.072	1.40944	0.155141	9.08491	1.03782e-19	3.88145e-17
Slc40a1	855.076	0.912406	0.100784	9.0531	1.3897e-19	5.09351e-17
Elovl4	601.41	-1.07133	0.11856	-9.03615	1.62281e-19	5.83131e-17
Cav1	4206.69	-0.730113	0.0820667	-8.89658	5.75935e-19	2.02973e-16
Stab1	646.883	-1.3897	0.157153	-8.84298	9.31998e-19	3.2226e-16
Nid1	185.875	-1.74218	0.197806	-8.8075	1.27972e-18	4.34298e-16
Sp100	141.584	2.12828	0.242515	8.77586	1.69598e-18	5.65102e-16
Znfx1	1051.07	0.872479	0.0999522	8.72897	2.57006e-18	8.41052e-16
Aldh3a1	2043.78	0.706832	0.0814777	8.67516	4.12972e-18	1.32774e-15
Lgr6	503.837	1.0516	0.123265	8.53119	1.44846e-17	4.57663e-15
Igfbp2	239.7	1.69298	0.198848	8.51397	1.68073e-17	5.22051e-15
Prkg2	736.546	-0.906479	0.106918	-8.47828	2.28551e-17	6.98072e-15
Irgm1	847.358	1.07553	0.127102	8.46193	2.62992e-17	7.90098e-15
Krt73	286.208	1.39635	0.165771	8.42335	3.65861e-17	1.08142e-14
Gm4610	224.716	-1.36255	0.162107	-8.40524	4.26974e-17	1.24202e-14
Serpinb6b	985.068	1.10207	0.132816	8.29774	1.06113e-16	3.03848e-14
Pglyrp2	84.4731	-2.22389	0.268139	-8.29382	1.09671e-16	3.09204e-14
Slco2a1	538.16	-1.14702	0.140187	-8.18204	2.79069e-16	7.7488e-14
Flrt3	489.663	-0.95208	0.117134	-8.1281	4.36073e-16	1.19276e-13
Lgr5	2696.59	-0.694637	0.0856807	-8.10728	5.17652e-16	1.39507e-13
Spp1	208.597	-1.63006	0.202662	-8.04327	8.7471e-16	2.32318e-13
Sprr2g	3019.64	-0.815386	0.101412	-8.04037	8.95683e-16	2.3449e-13
Gm5414	5172.14	-0.680667	0.0851576	-7.99303	1.31667e-15	3.3985e-13
Ltbp1	158.799	-1.57951	0.197934	-7.97995	1.46391e-15	3.72605e-13
Basp1	871.286	-0.80703	0.101689	-7.93622	2.08442e-15	5.23276e-13
Tmigd1	431.311	-1.06578	0.134636	-7.91602	2.45234e-15	6.07319e-13
Fabp5	25950.3	-0.601203	0.0759647	-7.91424	2.48771e-15	6.07863e-13
Isg15	689.315	1.25471	0.159211	7.8808	3.2528e-15	7.84353e-13
Adamts1	299.532	1.30228	0.166468	7.82303	5.15649e-15	1.22724e-12
H19	557.601	0.901669	0.115477	7.80822	5.79997e-15	1.3627e-12
Gm6166	9362.04	-0.648079	0.0833082	-7.77929	7.29302e-15	1.6918e-12
Lypd8l	187.53	1.88601	0.24496	7.69927	1.36849e-14	3.13486e-12
Usp18	374.833	1.38144	0.181257	7.62147	2.50797e-14	5.67422e-12
Tgtp2	145.879	1.95085	0.257413	7.57869	3.49071e-14	7.80132e-12
Pla2g4c	202.989	1.46318	0.195044	7.5018	6.2945e-14	1.38979e-11
Klra4	55.724	-2.98236	0.399037	-7.4739	7.78547e-14	1.69853e-11
Stfa3	1222.06	-0.796817	0.107208	-7.43245	1.06603e-13	2.29837e-11
Krt4	20277.5	0.814931	0.109775	7.42366	1.13929e-13	2.42775e-11
Csta2	58.5112	-2.53926	0.342422	-7.41559	1.21083e-13	2.55054e-11
Igtp	244.31	1.40274	0.189647	7.39662	1.39689e-13	2.90903e-11
Hspb8	1754.46	0.641931	0.0870258	7.37633	1.62713e-13	3.35043e-11
Rigi	2053.32	0.662434	0.0902312	7.34151	2.11191e-13	4.30031e-11
Csta1	2187.13	-0.699741	0.0956334	-7.31691	2.53743e-13	5.10999e-11
Mt3	1390.63	0.678111	0.0930768	7.28549	3.20496e-13	6.38414e-11
Bst2	595.713	1.10058	0.151307	7.2738	3.49523e-13	6.88749e-11
Spon2	139.533	-1.62032	0.225494	-7.18567	6.68795e-13	1.30387e-10
Dlx3	803.879	0.828705	0.1154	7.18115	6.9129e-13	1.33353e-10
Id3	862.801	0.726763	0.101907	7.13162	9.91941e-13	1.89357e-10
Gm94	811.633	-0.769715	0.108085	-7.12138	1.0685e-12	2.01869e-10
Efs	40.7052	3.1034	0.437506	7.0934	1.30859e-12	2.44706e-10
Tgtp1	145.339	1.8888	0.26642	7.08954	1.34556e-12	2.49078e-10
Itga6	9725.43	-0.571339	0.0810177	-7.05202	1.76334e-12	3.2315e-10
Tmem176a	2398.55	0.571513	0.0814775	7.01436	2.31005e-12	4.19147e-10
S1pr3	476.702	0.944016	0.135007	6.99236	2.70293e-12	4.85626e-10
Vim	2869.82	0.792128	0.114146	6.9396	3.93225e-12	6.886e-10
Sprr2d	11433.3	-0.605293	0.0871969	-6.94169	3.8745e-12	6.886e-10
Gbp3	382.265	1.08633	0.156561	6.93869	3.9576e-12	6.886e-10
Krt5	113623	-0.446493	0.0643566	-6.93778	3.98295e-12	6.886e-10
Dynap	1943.99	-0.639932	0.0924244	-6.92384	4.39548e-12	7.52819e-10
Mmp9	45.6198	-2.78643	0.404154	-6.89448	5.40626e-12	9.17362e-10
Tnc	2095.71	-0.634099	0.0921786	-6.87903	6.02633e-12	1.0132e-09
Hrnr	1822.56	1.84662	0.268946	6.86613	6.59647e-12	1.09897e-09
Nt5dc2	940.817	-0.652475	0.0951047	-6.86059	6.85754e-12	1.13217e-09
Htra1	892.018	-0.703353	0.102663	-6.8511	7.32835e-12	1.1991e-09
S100a8	4442.4	-0.684035	0.10004	-6.83762	8.05212e-12	1.30587e-09
Gm20744	354.748	-0.914458	0.13403	-6.82277	8.93019e-12	1.41082e-09
Dsc1	2061.04	0.538185	0.0788698	6.82371	8.87175e-12	1.41082e-09
Gm14328	3804.6	-0.590354	0.0865187	-6.82343	8.88943e-12	1.41082e-09
Lamc2	6509.59	-0.47303	0.0693804	-6.81792	9.23662e-12	1.43449e-09
Degs2	2237.35	-0.519505	0.0761885	-6.81868	9.18814e-12	1.43449e-09
Sprr1b	7164.21	-0.533683	0.0783937	-6.80773	9.91473e-12	1.52687e-09
Gm13998	972.029	-0.767581	0.11301	-6.79215	1.10477e-11	1.68717e-09
Sparcl1	40.4521	-2.91786	0.43081	-6.77295	1.26182e-11	1.91108e-09
Ets1	741.259	-0.747926	0.110684	-6.75729	1.40594e-11	2.11191e-09
Pgap1	2468.93	-0.591169	0.0875598	-6.7516	1.46225e-11	2.16106e-09
Klk13	5155.36	-0.566843	0.0839566	-6.75161	1.46212e-11	2.16106e-09
Fgfr3	4045.58	0.538728	0.079824	6.74895	1.48922e-11	2.16599e-09
Pgf	408.904	-1.00668	0.149141	-6.74982	1.48027e-11	2.16599e-09
Prickle2	234.456	-1.07874	0.16074	-6.71109	1.93172e-11	2.78746e-09
Them5	55.9442	2.34687	0.350041	6.70457	2.02001e-11	2.89208e-09
Endou	2579.25	-0.581286	0.0868177	-6.69548	2.14966e-11	3.05385e-09
Il33	4869.07	-0.548419	0.082106	-6.6794	2.39928e-11	3.38225e-09
Ifi203	199.31	1.3327	0.199569	6.6779	2.42384e-11	3.39078e-09
Rptn	31536.1	0.761438	0.114214	6.66674	2.61543e-11	3.63109e-09
Parp14	1097.55	0.794265	0.119471	6.64818	2.96741e-11	4.08879e-09
Sertad4	333.708	-0.94014	0.141573	-6.64066	3.12281e-11	4.27079e-09
Dcn	29.5217	4.3271	0.657434	6.58181	4.64769e-11	6.30915e-09
Lrrc15	189.528	1.3679	0.207896	6.57974	4.71267e-11	6.35032e-09
Gm6100	759.756	-0.778565	0.11864	-6.56244	5.29336e-11	7.08073e-09
Ggct	422.451	-0.801319	0.122168	-6.55917	5.41084e-11	7.18544e-09
Serpinb3b	49.6998	2.44704	0.373949	6.54378	5.99826e-11	7.88219e-09
Dhx58	294.769	1.13882	0.174047	6.5432	6.02153e-11	7.88219e-09
Ddx60	283.489	1.22789	0.187893	6.53502	6.36028e-11	8.26656e-09
Col17a1	14293.5	-0.436151	0.0667913	-6.53006	6.57433e-11	8.4846e-09
Tmem176b	4138.25	0.546782	0.0839765	6.51113	7.45882e-11	9.55876e-09
Acp3	570.989	0.739939	0.113665	6.50982	7.52388e-11	9.57518e-09
Ero1a	21370.4	-0.474702	0.0732524	-6.48037	9.14972e-11	1.1564e-08
Irf9	1643.19	0.62443	0.0966734	6.45917	1.05277e-10	1.32144e-08
Ifit2	181.494	1.19359	0.186523	6.39913	1.56261e-10	1.94806e-08
Aldh1l2	663.629	-0.750977	0.117514	-6.39051	1.6533e-10	2.04719e-08
Pmepa1	489.152	-0.782756	0.122521	-6.38875	1.67251e-10	2.05707e-08
Parp9	1920.59	0.660746	0.104469	6.32481	2.5355e-10	3.09771e-08
Serpinb9	545.424	0.801646	0.127453	6.28974	3.17992e-10	3.85928e-08
Cacng4	41.1613	-2.52144	0.401727	-6.2765	3.46275e-10	4.1749e-08
Plpp3	362.979	0.863653	0.137765	6.26905	3.6325e-10	4.35093e-08
Egr1	1069.12	0.695392	0.111284	6.24881	4.13593e-10	4.92175e-08
S100a6	19103.8	-0.450907	0.072226	-6.24299	4.29273e-10	5.0754e-08
Golga7b	263.361	1.01722	0.16335	6.22725	4.747e-10	5.54098e-08
Ifit1bl2	131.186	1.52562	0.24499	6.22726	4.74658e-10	5.54098e-08
Sprr2e	6056.43	-0.677825	0.109605	-6.18424	6.24037e-10	7.23804e-08
Xaf1	442.65	1.17793	0.191192	6.16096	7.23054e-10	8.33376e-08
Hgfac	1604.32	-0.721665	0.117208	-6.15713	7.40751e-10	8.48438e-08
Prl2c1	88.382	-1.51891	0.246969	-6.15021	7.73804e-10	8.80791e-08
Blmh	4873.99	-0.426049	0.0693757	-6.14118	8.19088e-10	9.2658e-08
Stfa1	3218.18	-0.502459	0.0820449	-6.1242	9.11421e-10	1.02471e-07
Cnfn	4339.91	-0.538615	0.0880748	-6.11543	9.62988e-10	1.07608e-07
Gm8080	59.9471	2.23763	0.366457	6.10612	1.0208e-09	1.13377e-07
Id2	2035.75	0.516135	0.0847205	6.09221	1.11363e-09	1.22942e-07
Alox12b	1105.69	-0.755592	0.12424	-6.08172	1.18901e-09	1.30478e-07
Gbp9	200.657	1.13106	0.186073	6.07859	1.21244e-09	1.32257e-07
S100a9	15325	-0.553237	0.0916073	-6.03923	1.54855e-09	1.66831e-07
Klk7	4244.37	-0.459744	0.0761369	-6.03838	1.5567e-09	1.66831e-07
Krt23	3580.87	0.533168	0.0882806	6.03947	1.54621e-09	1.66831e-07
Il24	176.005	-1.10602	0.183421	-6.02998	1.63975e-09	1.7471e-07
Oas1a	778.424	0.984588	0.163739	6.01317	1.81928e-09	1.92718e-07
Procr	801.778	-0.824986	0.137606	-5.99526	2.03154e-09	2.13966e-07
Acsbg1	690.607	-0.69436	0.116014	-5.98515	2.1619e-09	2.26394e-07
Pdzd2	549.613	0.690108	0.115675	5.96592	2.43263e-09	2.53298e-07
Csf1	290.45	0.907552	0.152829	5.93834	2.87915e-09	2.96423e-07
Cdhr1	260.012	0.985678	0.165963	5.93916	2.86492e-09	2.96423e-07
Oas1g	475.052	0.995959	0.168015	5.92779	3.07047e-09	3.14354e-07
Nt5e	47.8113	-2.14977	0.363327	-5.9169	3.28066e-09	3.34008e-07
Klk9	3825.64	-0.52995	0.0900036	-5.8881	3.90663e-09	3.95541e-07
Gpcpd1	820.542	0.69623	0.118325	5.88407	4.00302e-09	4.03073e-07
Tnnt2	651.216	-0.855707	0.145947	-5.86315	4.54173e-09	4.54819e-07
Stat1	987.938	0.739956	0.126757	5.83759	5.29629e-09	5.27498e-07
Gm13340	124231	-0.377915	0.0652418	-5.79253	6.93329e-09	6.86808e-07
Adar	1688.31	0.50704	0.0877916	5.7755	7.6726e-09	7.55957e-07
Mal	6808.36	-0.49955	0.0865278	-5.77329	7.77366e-09	7.61819e-07
Gstm2	1521.37	0.490438	0.0851062	5.76266	8.27981e-09	8.07106e-07
Mfsd2a	574.615	0.684964	0.118916	5.76006	8.40859e-09	8.15322e-07
Gm5431	53.8149	1.96948	0.342605	5.74853	9.00215e-09	8.68281e-07
Irgm2	314.886	1.03697	0.180438	5.74697	9.08586e-09	8.71767e-07
Gbp6	66.3668	1.71916	0.299529	5.73955	9.49264e-09	9.06053e-07
Glrp1	80.2918	-1.53704	0.268023	-5.73473	9.76666e-09	9.27377e-07
Ptch2	258.324	0.977509	0.170961	5.71774	1.07949e-08	1.01973e-06
Msx2	56.5799	1.96774	0.344594	5.7103	1.12778e-08	1.05988e-06
Axl	752.013	-0.681578	0.11956	-5.70073	1.19294e-08	1.1154e-06
Cav2	3990.64	-0.415223	0.0728808	-5.69728	1.21732e-08	1.13241e-06
Serpinb5	3271.55	-0.469811	0.0825844	-5.68886	1.27887e-08	1.18366e-06
Dram1	62.4614	1.75521	0.309609	5.66913	1.43528e-08	1.32176e-06
X1810073O08Rik	174.027	1.00186	0.176921	5.66274	1.48974e-08	1.36505e-06
Stfa2l1	172.031	-1.10583	0.195495	-5.65656	1.54436e-08	1.40806e-06
Lamb3	6564.66	-0.439522	0.0778117	-5.64853	1.61821e-08	1.46809e-06
Pkp1	25408.4	-0.389889	0.0693318	-5.62352	1.87109e-08	1.68914e-06
Chit1	3852.17	0.434628	0.0773397	5.61972	1.91263e-08	1.7098e-06
Krt34	70.8533	1.74373	0.310268	5.62007	1.9088e-08	1.7098e-06
Pitx2	1962.4	0.434534	0.0774548	5.61016	2.02142e-08	1.79828e-06
Ifit1	659.704	1.61496	0.288459	5.59858	2.16113e-08	1.91328e-06
Upp1	630.416	-0.733286	0.131226	-5.58795	2.29767e-08	2.02438e-06
Art4	29.7175	2.65953	0.479325	5.5485	2.88139e-08	2.52652e-06
Fcna	142.567	-1.15871	0.209379	-5.53406	3.1291e-08	2.73066e-06
Tgfb2	187.329	0.957562	0.173465	5.52021	3.38589e-08	2.94075e-06
Btg2	2087.4	0.437706	0.079414	5.5117	3.55379e-08	3.07201e-06
Psg18	206.907	-0.920524	0.167554	-5.4939	3.93161e-08	3.37299e-06
Nptxr	1027.45	0.523889	0.0953639	5.49358	3.93877e-08	3.37299e-06
Tmsb4x	10993.5	-0.387262	0.0705053	-5.49267	3.95899e-08	3.37453e-06
Ephb6	655.336	-0.630177	0.114773	-5.49066	4.00436e-08	3.3974e-06
Sprr2h	8411.42	-0.568008	0.103545	-5.48562	4.12025e-08	3.47962e-06
Prox1	658.246	0.676328	0.123464	5.47795	4.30292e-08	3.61722e-06
Tc2n	1586.87	-0.525086	0.0960096	-5.4691	4.52328e-08	3.7851e-06
Steap4	80.6446	1.47957	0.270714	5.46544	4.61749e-08	3.84637e-06
Ggta1	813.296	-0.615646	0.112877	-5.45415	4.92067e-08	4.08037e-06
Gpr55	81.3553	1.62158	0.297583	5.44915	5.06114e-08	4.16433e-06
Srd5a1	1005.09	-0.543562	0.0997558	-5.44893	5.06737e-08	4.16433e-06
Krtap3.3	67.0217	1.77009	0.325164	5.44368	5.219e-08	4.2698e-06
Col7a1	568.471	-1.71393	0.314952	-5.4419	5.27162e-08	4.29367e-06
Tmprss11e	4962.33	-0.522742	0.0961536	-5.43654	5.43266e-08	4.40526e-06
Itgb1	11261.6	-0.378868	0.0696995	-5.43574	5.45707e-08	4.40556e-06
Tchh	14553.7	0.642689	0.118278	5.4337	5.51979e-08	4.43665e-06
Nrp2	1793.1	-0.495796	0.0915338	-5.41654	6.07647e-08	4.86277e-06
B4galt5	771.296	0.56179	0.103767	5.41398	6.1638e-08	4.91121e-06
Mx1	188.446	1.08922	0.201614	5.40253	6.57076e-08	5.2128e-06
Sox7	491.796	0.643318	0.119178	5.39794	6.74114e-08	5.32492e-06
Glrx	5603.38	-0.492388	0.0913922	-5.38764	7.13904e-08	5.61502e-06
Dtx3l	1885.78	0.518619	0.0963738	5.38133	7.39394e-08	5.79066e-06
Kcnk2	37.6274	-2.15369	0.400507	-5.37741	7.55666e-08	5.89291e-06
Nccrp1	6593.94	-0.636576	0.118437	-5.3748	7.66681e-08	5.95347e-06
Krt13	7414.39	0.546841	0.101843	5.36944	7.89831e-08	6.10736e-06
Ngfr	1674.22	0.596437	0.111264	5.36058	8.2955e-08	6.38753e-06
C130074G19Rik	402.119	0.687864	0.128453	5.355	8.55585e-08	6.53311e-06
Myof	3027.47	-0.437178	0.0816326	-5.35543	8.53517e-08	6.53311e-06
Actn1	6069.91	-0.405052	0.0757913	-5.34431	9.07645e-08	6.90187e-06
Camta1	857.555	0.550761	0.103377	5.32766	9.94836e-08	7.53362e-06
Tfcp2l1	2145.26	0.538244	0.101235	5.31676	1.05633e-07	7.93371e-06
Mt2	5448.69	0.432819	0.0813962	5.31743	1.0524e-07	7.93371e-06
Phf11d	457.735	0.983816	0.185073	5.31583	1.06172e-07	7.94168e-06
Tap1	752.342	0.748708	0.141058	5.30782	1.10946e-07	8.26502e-06
Cemip	803.737	-0.542763	0.10235	-5.30299	1.13923e-07	8.45243e-06
Qsox1	1833.07	-0.555535	0.104883	-5.29672	1.17904e-07	8.71253e-06
mt.Co1	334607	-0.358429	0.0677179	-5.29298	1.20341e-07	8.85689e-06
Slc25a48	3019.08	-0.392795	0.0743442	-5.28346	1.26766e-07	9.29248e-06
Ackr3	335.125	-0.741874	0.140505	-5.28006	1.29142e-07	9.41197e-06
Nfe2l2	8046.92	0.374967	0.071021	5.27966	1.29424e-07	9.41197e-06
Rsad2	251.952	1.07116	0.203287	5.2692	1.37021e-07	9.92508e-06
Slc23a4	206.535	-0.941462	0.178708	-5.26815	1.37809e-07	9.94288e-06
Ptpn5	152.241	-1.07198	0.203804	-5.25982	1.44193e-07	1.03627e-05
Atf3	349.353	0.751437	0.142888	5.25892	1.44903e-07	1.0373e-05
Tmem64	703.932	0.569725	0.108626	5.24484	1.56418e-07	1.11537e-05
Fgfr2	1510.25	0.460704	0.088377	5.21294	1.85869e-07	1.32025e-05
Ifi44	520.055	1.6586	0.319179	5.19644	2.03145e-07	1.43739e-05
Cdkn1a	2740.4	-0.421634	0.0812637	-5.18847	2.12029e-07	1.49448e-05
Gm11951	986.935	0.493253	0.0951392	5.18455	2.16542e-07	1.52044e-05
Slc2a1	13769.4	-0.375641	0.0727008	-5.16695	2.3795e-07	1.66332e-05
Gm6665	782.817	0.514949	0.0996736	5.16635	2.38706e-07	1.66332e-05
Lgals4	7525.03	-0.377313	0.073226	-5.15272	2.56731e-07	1.78214e-05
Slfn2	827.797	0.686921	0.133448	5.14748	2.64005e-07	1.82572e-05
Clca2	135.453	-1.11066	0.216096	-5.13966	2.75229e-07	1.89618e-05
Pex3	737.621	-0.529988	0.103301	-5.13053	2.88926e-07	1.97741e-05
Msn	5715.09	-0.339772	0.0662277	-5.13037	2.89177e-07	1.97741e-05
Casq2	218.901	-0.866959	0.169455	-5.11616	3.11812e-07	2.12427e-05
Shf	983.684	-0.531112	0.103894	-5.11206	3.18659e-07	2.16072e-05
Tslp	6394.29	-0.467112	0.0913836	-5.11155	3.19521e-07	2.16072e-05
Ugt2b34	629.974	0.71584	0.140104	5.10934	3.23279e-07	2.1781e-05
Anpep	609.063	0.599987	0.117777	5.09428	3.50062e-07	2.3499e-05
Zbp1	202.648	1.19014	0.236229	5.03806	4.70263e-07	3.14527e-05
Sema3e	420.317	0.609798	0.121173	5.03247	4.84202e-07	3.22672e-05
Sh2d5	1028.08	-0.508749	0.101221	-5.02611	5.00535e-07	3.32348e-05
Lypd8	678.699	1.51564	0.302524	5.00997	5.44374e-07	3.60152e-05
Cstdc6	3209.8	-0.505043	0.100887	-5.00604	5.55603e-07	3.66258e-05
Duox1	374.624	-0.852749	0.170851	-4.99118	6.00127e-07	3.94191e-05
Dsc2	17874.8	-0.341811	0.0685501	-4.98629	6.15487e-07	4.02837e-05
Wnt6	278.414	0.863196	0.173297	4.98103	6.32474e-07	4.12481e-05
Ano1	183.377	-0.857965	0.172362	-4.97769	6.43493e-07	4.18179e-05
Cstdc5	8997.19	-0.44869	0.0902141	-4.97361	6.57169e-07	4.25557e-05
Dusp5	1229.03	-0.559667	0.112935	-4.95566	7.20838e-07	4.65143e-05
Sgms2	414.341	0.67492	0.136299	4.95177	7.35415e-07	4.72884e-05
Parp12	987.929	0.530154	0.107129	4.94873	7.46976e-07	4.78639e-05
Notch1	2397.99	0.595548	0.120494	4.94256	7.71019e-07	4.92324e-05
Galnt1	2881.85	-0.374818	0.0758564	-4.94115	7.76637e-07	4.9419e-05
Cpa4	1828.86	-0.524692	0.106328	-4.93467	8.02853e-07	5.09103e-05
Cyp2s1	2399.21	-0.450084	0.0912973	-4.92988	8.2282e-07	5.19966e-05
Aldh1a3	10161.7	-0.394634	0.0801334	-4.92471	8.44864e-07	5.32061e-05
Tiparp	4578.84	-0.374748	0.0761501	-4.92118	8.60249e-07	5.39895e-05
Gpnmb	168.703	1.01892	0.207361	4.91373	8.93589e-07	5.58905e-05
Perp	36296.3	-0.372111	0.0757844	-4.91012	9.10204e-07	5.6736e-05
Trim34a	165.503	0.926546	0.189193	4.89735	9.71372e-07	6.03436e-05
Hdc	242.893	0.873533	0.178558	4.89216	9.97337e-07	6.17473e-05
Hycc1	1049.57	-0.464005	0.0948625	-4.89135	1.00147e-06	6.17947e-05
Slc16a3	3171.31	-0.455502	0.0932207	-4.88628	1.02762e-06	6.31949e-05
Ammecr1	869.289	-0.5127	0.105045	-4.88075	1.05685e-06	6.47752e-05
Spsb1	123.109	-1.04693	0.214618	-4.87812	1.07103e-06	6.54257e-05
Khdc1a	414.054	-0.651066	0.133644	-4.87164	1.10675e-06	6.73832e-05
Lpcat2	315.085	0.712382	0.146288	4.86972	1.11754e-06	6.78147e-05
Prss27	853.199	-0.617134	0.126842	-4.86538	1.14234e-06	6.90911e-05
B2m	3890.4	0.539745	0.111144	4.85628	1.19612e-06	7.18694e-05
Gm48773	16.2523	-3.39302	0.69867	-4.85639	1.19544e-06	7.18694e-05
Prss22	1062.71	-0.580072	0.119604	-4.84992	1.2351e-06	7.39688e-05
Vsnl1	120.52	-1.00047	0.206493	-4.84506	1.26576e-06	7.55579e-05
Ltb4r1	427.1	-0.698856	0.144764	-4.82755	1.38223e-06	8.22427e-05
Asap3	108.221	1.1705	0.24269	4.82303	1.41395e-06	8.35873e-05
Krt1	1610.21	0.638853	0.132459	4.82303	1.41395e-06	8.35873e-05
Pgap4	206.729	0.811978	0.168545	4.81756	1.45322e-06	8.56325e-05
Banp	588.759	-0.515005	0.107026	-4.81196	1.49457e-06	8.7787e-05
BC064078	207.876	0.891846	0.185628	4.80447	1.55161e-06	9.08457e-05
Angptl2	144.608	-1.25547	0.26158	-4.79957	1.59008e-06	9.2802e-05
Ifih1	951.556	0.624677	0.130414	4.78997	1.66809e-06	9.70459e-05
Fhod3	353.212	0.639124	0.13361	4.78352	1.72251e-06	9.98948e-05
Ndrg1	14277.6	-0.366877	0.0767107	-4.7826	1.73043e-06	0.000100038
Klrc1	19.7486	-2.68242	0.561043	-4.78112	1.74319e-06	0.000100143
Wnt5a	134.705	-1.03835	0.217162	-4.78145	1.74033e-06	0.000100143
Sdf2l1	498.9	-0.55527	0.116269	-4.77575	1.79043e-06	0.000102536
Lamb1	80.0959	-1.23798	0.259553	-4.76966	1.84533e-06	0.000105351
Ctsl	16388.3	-0.315543	0.0662556	-4.7625	1.91205e-06	0.000108821
Igf2bp2	2851.66	-0.364527	0.0766716	-4.75439	1.99044e-06	0.000112931
Vwa1	273.928	-0.708633	0.150105	-4.7209	2.34798e-06	0.000132397
Asprv1	8976.56	-0.385806	0.0817178	-4.72121	2.34451e-06	0.000132397
Stra6	6785.01	-0.373373	0.0793114	-4.70769	2.50543e-06	0.000140826
Krt17	23695.3	-0.314473	0.0668084	-4.70709	2.51282e-06	0.000140826
Sdr9c7	436.858	-0.597153	0.126965	-4.70328	2.5601e-06	0.000143038
Itgb4	8226.43	-0.324683	0.0690801	-4.7001	2.60036e-06	0.000144845
Golim4	1894.45	-0.416524	0.0887208	-4.69478	2.66898e-06	0.000148217
Zfp385a	1282.7	0.442656	0.0944191	4.6882	2.75622e-06	0.000152599
Sh3kbp1	2197.88	-0.392258	0.0836972	-4.68663	2.77744e-06	0.000153311
Pparg	731.141	-0.562026	0.120284	-4.67248	2.9759e-06	0.000163773
Smtn	1678.7	-0.491194	0.105243	-4.66726	3.05246e-06	0.000167483
Mill1	273.37	-0.666915	0.142919	-4.66638	3.06554e-06	0.000167699
mt.Rnr2	11960.5	0.315556	0.0676847	4.66215	3.1292e-06	0.000170672
Sema3a	514.184	0.628491	0.135241	4.64717	3.36512e-06	0.000182995
X9530034E10Rik	95.8647	-1.21801	0.262297	-4.64363	3.42335e-06	0.000185611
Il4ra	1252.72	-0.411511	0.0886628	-4.6413	3.46216e-06	0.000187161
Trim12c	393.631	0.608819	0.131495	4.62998	3.65703e-06	0.000197114
Ccnd1	5473.79	0.320381	0.0692342	4.62749	3.70126e-06	0.000198913
Cxcl10	58.4888	1.46084	0.315874	4.62475	3.75045e-06	0.000199799
Hpgd	1257.94	0.41001	0.0886513	4.62497	3.74647e-06	0.000199799
Agr2	626.831	-0.505097	0.109214	-4.62483	3.74903e-06	0.000199799
Gm29397	537.47	-0.573371	0.124046	-4.62225	3.79607e-06	0.000201643
Gm29216	143415	-0.3283	0.0710386	-4.62143	3.81097e-06	0.000201849
Mybpc1	18.0188	2.90862	0.630639	4.61219	3.98455e-06	0.000210435
Wnt11	120.821	1.01515	0.220435	4.6052	4.12074e-06	0.000217002
Gadd45g	615.395	0.562567	0.122265	4.60122	4.20032e-06	0.000220559
Helz2	1313.82	0.468134	0.10187	4.59542	4.31876e-06	0.00022613
Zfp365	72.9907	-1.34757	0.293566	-4.59035	4.42494e-06	0.00023103
Ccnd2	7136.92	0.394967	0.086152	4.58454	4.54988e-06	0.000236878
Igfbp5	41.7347	1.95725	0.427706	4.57617	4.73576e-06	0.000245857
Cotl1	2750.73	-0.360954	0.0789217	-4.57358	4.79467e-06	0.000247513
Ifit3	478.32	1.73637	0.379633	4.57382	4.78921e-06	0.000247513
Cygb	41.0283	1.84397	0.403588	4.56894	4.90196e-06	0.000252341
C1ra	230.524	0.801012	0.175433	4.56591	4.97336e-06	0.000255299
Pdcd4	2746.65	0.343505	0.0752486	4.56493	4.99662e-06	0.000255776
Lgals9	2041.11	1.19865	0.262962	4.55825	5.15814e-06	0.000262578
Fabp5l2	271.692	-0.743782	0.163157	-4.55869	5.14728e-06	0.000262578
Krt32	41.5761	1.68228	0.369631	4.55123	5.33322e-06	0.000270234
Cd80	67.9087	-1.37515	0.302161	-4.55104	5.33803e-06	0.000270234
Myh10	453.529	0.564505	0.124071	4.54987	5.36798e-06	0.000271002
Map2k6	259.393	-0.687106	0.151137	-4.54626	5.4608e-06	0.00027493
Tlcd3a	7774.27	-0.408795	0.0899394	-4.54522	5.4877e-06	0.000275527
Tnfrsf23	3852.07	-0.381006	0.0839719	-4.53731	5.69767e-06	0.000285288
Acsl3	3249.5	-0.348063	0.0767826	-4.5331	5.81234e-06	0.000289941
Megf9	1689.42	0.420687	0.0928108	4.53274	5.82223e-06	0.000289941
Trim30d	55.542	1.57376	0.347559	4.52804	5.95325e-06	0.000295662
Ifit3b	453.58	1.69088	0.373561	4.52639	5.99997e-06	0.000297177
Rnf217	1388.65	-0.443561	0.098022	-4.52512	6.03622e-06	0.000298166
Krtap3.2	68.5537	1.34398	0.297218	4.52185	6.13021e-06	0.000301995
Osr2	382.245	0.627113	0.138844	4.51668	6.28179e-06	0.000308633
Gclc	2487.84	0.465025	0.103083	4.51117	6.44709e-06	0.000315907
Slc4a11	298.754	-0.750626	0.166484	-4.50871	6.52235e-06	0.000318743
Cd44	10006.4	-0.30552	0.0677741	-4.50793	6.54644e-06	0.000319069
P4ha1	3229.92	-0.323344	0.0718318	-4.5014	6.75082e-06	0.000328158
Csrp2	437.521	0.620718	0.138174	4.49231	7.0455e-06	0.000341576
Dsg3	10773.2	-0.312541	0.0696084	-4.48998	7.12285e-06	0.000344415
Trim21	295.328	0.645397	0.143843	4.4868	7.2301e-06	0.000348544
Cstdc4	15.6491	-3.01084	0.671115	-4.48632	7.24628e-06	0.000348544
Metap2	8985.58	0.295322	0.0658743	4.48311	7.35637e-06	0.000352913
Ptgs2	1376.08	0.526909	0.117904	4.46896	7.86011e-06	0.000376095
St3gal3	325.747	-0.642156	0.143912	-4.46215	8.11411e-06	0.000387238
Mrtfa	928.487	-0.447704	0.100795	-4.44171	8.92456e-06	0.000424809
Tchhl1	165.335	1.17287	0.264678	4.4313	9.36667e-06	0.000444698
Mapk4	138.901	0.992908	0.224376	4.4252	9.63527e-06	0.000456269
Parp16	923.937	-0.420279	0.0954793	-4.40178	1.07364e-05	0.000507102
Chst11	254.965	0.722756	0.164274	4.39971	1.08398e-05	0.000510668
Apol9b	721.693	1.27412	0.289745	4.39738	1.09564e-05	0.000514839
Padi4	1998.83	-0.370457	0.0842737	-4.39588	1.10325e-05	0.000517086
Cdsn	6629.4	-0.507394	0.11562	-4.38845	1.14163e-05	0.000533711
N4bp2	354.663	0.629321	0.143568	4.38344	1.16818e-05	0.00054335
Dse	363.493	-0.570232	0.130076	-4.38383	1.1661e-05	0.00054335
Rassf5	589.159	-0.47128	0.107549	-4.38199	1.17598e-05	0.000544216
Tsc22d1	4617.33	0.319127	0.0728235	4.38219	1.1749e-05	0.000544216
Gykl1	25.3345	2.32183	0.531974	4.36456	1.27379e-05	0.000586519
Spink5	4256.05	-0.330648	0.0757559	-4.36465	1.27328e-05	0.000586519
Cx3cl1	1299.22	0.438507	0.100672	4.35578	1.32594e-05	0.000609
Rbp2	1721.91	-0.487303	0.112045	-4.34918	1.36648e-05	0.000626053
Gm13341	40384.6	-0.340171	0.0783094	-4.34394	1.39951e-05	0.000639587
Ptges	2194.28	0.393001	0.0906165	4.33697	1.44459e-05	0.000658548
Nr4a1	536.334	0.609896	0.141094	4.32264	1.54175e-05	0.000701093
Mgp	708.516	0.461755	0.106871	4.32069	1.55543e-05	0.000705562
Tshz1	1499.68	0.367113	0.0849837	4.3198	1.5617e-05	0.00070666
Mgst1	2683.54	0.399128	0.0924248	4.31841	1.57156e-05	0.000709371
Hmox1	3478.71	-0.356013	0.0824688	-4.31694	1.58209e-05	0.000712368
Septin5	2928.65	-0.376857	0.0873239	-4.31562	1.59154e-05	0.000714866
Sh3pxd2a	3100.25	-0.35845	0.0830755	-4.31475	1.59785e-05	0.000715945
Ifi47	32.943	1.9215	0.445505	4.31308	1.60997e-05	0.000719619
Apol9a	878.085	1.17317	0.272303	4.30832	1.64498e-05	0.000733478
Rusc2	738.941	-0.493618	0.114624	-4.30641	1.65927e-05	0.000738054
Lgals3bp	3050.88	0.460234	0.106914	4.3047	1.67209e-05	0.000741954
Khdc1c	230.032	-0.685645	0.159466	-4.29963	1.71084e-05	0.000755491
Mmp1b	15.6889	-2.892	0.672591	-4.29978	1.70965e-05	0.000755491
Rnd3	2310.14	0.35204	0.082014	4.29244	1.76721e-05	0.000778507
Map4	6874.93	-0.314799	0.0733505	-4.2917	1.77307e-05	0.000779215
Cd34	12.6377	-3.38944	0.790899	-4.28555	1.82284e-05	0.00079917
Arl2bp	2171.9	0.337384	0.0788596	4.27829	1.88336e-05	0.000823735
Gjb2	2371.05	-1.35846	0.3179	-4.27324	1.92657e-05	0.000840626
Gprc5d	20.6233	2.65008	0.620366	4.2718	1.939e-05	0.000844043
Mx2	123.535	1.23233	0.289276	4.26005	2.04384e-05	0.000887567
Car9	907.434	-0.447547	0.105082	-4.25902	2.05322e-05	0.000889533
B3gnt3	3037.07	-0.321086	0.0757709	-4.23759	2.25928e-05	0.0009765
Gm2619	26.3525	2.06342	0.487398	4.23353	2.30047e-05	0.000991962
mt.Co2	118126	-0.337913	0.0799581	-4.22612	2.37752e-05	0.00102278
Krt27	57.4856	1.55642	0.36837	4.22516	2.38767e-05	0.00102474
Gm28661	118208	-0.337913	0.079989	-4.2245	2.39476e-05	0.00102538
Dapk2	251.03	-0.647042	0.153218	-4.22301	2.41066e-05	0.00102979
Sprr2k	305.665	-0.707648	0.167736	-4.21881	2.45591e-05	0.00104668
Clca4a	24.3417	2.34058	0.555662	4.21223	2.52857e-05	0.00107514
Mmp10	35.5491	-2.08	0.494063	-4.21	2.5537e-05	0.00108331
Hivep1	1932.7	0.380929	0.0905278	4.20786	2.57797e-05	0.00109108
Mmp2	33.9327	1.68076	0.400649	4.1951	2.72749e-05	0.00114906
Cmpk2	114.535	0.97791	0.233085	4.1955	2.72265e-05	0.00114906
Pou2f3	23.5144	2.3548	0.561632	4.19277	2.75566e-05	0.00115826
Mylip	305.396	0.581916	0.13916	4.18163	2.89424e-05	0.00121373
Dcbld2	1212.88	-0.371585	0.0888909	-4.18024	2.91199e-05	0.00121838
Itga7	312.351	-0.615666	0.147464	-4.17502	2.97966e-05	0.00124386
Anxa2	39199.3	-0.288436	0.0692614	-4.16445	3.12102e-05	0.0012999
Tpm2	1659.35	-0.35618	0.0855523	-4.1633	3.13682e-05	0.00130352
Tmprss11b	6982.57	-0.345902	0.0831841	-4.15827	3.20672e-05	0.00132956
Rasa4	1046.05	-0.496267	0.119446	-4.15473	3.25665e-05	0.00133837
Gm7993	940.974	0.434256	0.104506	4.15534	3.24802e-05	0.00133837
Kdm4b	1873.85	-0.322834	0.0777034	-4.1547	3.2572e-05	0.00133837
Atp7a	1023.72	-0.447247	0.107609	-4.1562	3.23578e-05	0.00133837
Lrrn3	46.503	1.4967	0.360757	4.14878	3.34245e-05	0.00137033
Net1	10469.5	0.260712	0.0632898	4.11933	3.79978e-05	0.00155435
Bmp4	372.286	0.542018	0.131903	4.10921	3.97007e-05	0.00162039
Rtp4	1052.18	1.28207	0.312414	4.10377	4.06466e-05	0.00165531
Clca4b	36.3628	1.96553	0.479228	4.10145	4.10567e-05	0.0016683
Ero1b	256.718	-0.604895	0.14761	-4.09793	4.16858e-05	0.00169012
Tubb3	402.392	-0.648799	0.158444	-4.09482	4.22489e-05	0.00170917
Crabp2	729.949	-0.449183	0.109731	-4.09351	4.249e-05	0.00171514
Edar	70.9817	1.18717	0.290343	4.08886	4.33502e-05	0.00174601
Bmp3	537.56	-0.486157	0.119003	-4.08524	4.40318e-05	0.00176958
Gpr137b.ps	2291.33	-0.438122	0.107259	-4.08472	4.41304e-05	0.00176966
Adarb1	416.283	-0.504175	0.12407	-4.06365	4.83115e-05	0.00193309
Hsd17b7	2516.05	-0.364612	0.0898926	-4.05608	4.9903e-05	0.00199243
Cxcl1	889.373	0.481178	0.118679	4.05444	5.02556e-05	0.00200214
Prl8a9	12.5501	-3.15526	0.778373	-4.05367	5.04214e-05	0.00200439
Ces1b	16.7046	2.53497	0.625616	4.05195	5.07919e-05	0.00201474
Oga	5104.21	0.291409	0.071931	4.05123	5.09483e-05	0.00201658
Upk3bl	482.937	-0.499675	0.123425	-4.04839	5.15703e-05	0.0020368
St3gal1	2321.62	0.301528	0.074551	4.04459	5.24142e-05	0.00206568
Ptprv	95.5264	1.11827	0.276664	4.04199	5.29994e-05	0.0020798
Nkd1	4003.07	0.442217	0.109402	4.04214	5.29645e-05	0.0020798
Odc1	3212.8	0.382884	0.0948372	4.03728	5.40756e-05	0.0021175
Emp3	184.139	-0.781312	0.193607	-4.03557	5.44706e-05	0.00212842
Smtnl2	798.45	-0.538256	0.133432	-4.03392	5.48533e-05	0.00213881
Otud1	203.547	-0.678816	0.16832	-4.03289	5.50962e-05	0.00214372
Trp53inp1	1717.51	0.323772	0.0803112	4.03147	5.54291e-05	0.0021521
Rin2	3680.9	0.304283	0.0755344	4.02841	5.61559e-05	0.00217571
Dusp8	208.615	0.665833	0.166692	3.9944	6.48577e-05	0.00250756
Moxd1	20.2686	2.16905	0.543494	3.99093	6.58141e-05	0.00253918
Mxi1	3424.75	-0.344875	0.0864314	-3.99016	6.60277e-05	0.00254207
Dst	3687.5	-0.426488	0.106996	-3.98601	6.71931e-05	0.00258151
Dact1	61.0911	1.31652	0.331048	3.97683	6.98414e-05	0.00267764
Tbc1d8	318.232	0.562195	0.141413	3.97555	7.02158e-05	0.00268152
Hmga2	683.467	-0.404604	0.101775	-3.97549	7.02351e-05	0.00268152
Jakmip2	28.6053	1.80663	0.4551	3.96975	7.19471e-05	0.00274117
Fut2	1737.88	-0.332394	0.0837573	-3.96853	7.23163e-05	0.00274383
Fgf15	59.4589	1.20657	0.304011	3.96885	7.22211e-05	0.00274383
Ivl	1365.48	-0.408619	0.103255	-3.95737	7.57783e-05	0.00286924
Fscn1	2274.37	-0.394852	0.0998563	-3.9542	7.67914e-05	0.00290161
Gjb6	160.708	-0.889569	0.225312	-3.94816	7.8753e-05	0.0029696
Ssbp2	371.079	0.529102	0.134258	3.94093	8.11649e-05	0.00305427
Gprc5b	848.769	-0.428634	0.109016	-3.93186	8.42911e-05	0.00316541
Itln1	1406.68	-0.381605	0.097083	-3.93071	8.46953e-05	0.00317408
Ctsc	4689.77	-0.294132	0.0748621	-3.92898	8.53071e-05	0.00319048
Gm7676	454.867	0.514764	0.131203	3.9234	8.73077e-05	0.00325866
Il19	197.988	0.717147	0.182979	3.91929	8.8811e-05	0.00330803
Mtmr10	460.546	0.48454	0.12373	3.91612	8.99859e-05	0.00334499
Gbp7	161.931	0.82105	0.209714	3.9151	9.03665e-05	0.00335234
Artn	589.779	-0.484046	0.123696	-3.91318	9.1087e-05	0.00337224
Neu3	80.2715	-1.07314	0.274488	-3.90959	9.24523e-05	0.00341589
Ism1	338.921	0.625135	0.159944	3.90847	9.28836e-05	0.00342492
Gpr137b	2724.42	-0.437764	0.112048	-3.90692	9.34801e-05	0.00343999
Ide	5124.05	-0.301482	0.0772453	-3.90292	9.50397e-05	0.00349038
Znrf3	2116.73	0.329329	0.0844604	3.89922	9.65049e-05	0.0035371
Serpinb1b	627.167	0.514431	0.132485	3.88294	0.000103201	0.00377497
Phf14	1347.16	0.32452	0.0837555	3.87462	0.000106793	0.00389858
Wnt7a	102.073	-0.923194	0.238656	-3.8683	0.000109598	0.00399303
Calr	14356.5	-0.247656	0.0641215	-3.8623	0.000112325	0.00408427
Il36a	141.96	0.787012	0.203827	3.86118	0.00011284	0.00409486
Dennd2b	764.407	0.4102	0.106259	3.86037	0.000113217	0.00410044
Lmtk3	93.3459	-0.935583	0.242387	-3.85987	0.000113446	0.00410063
Bcas1	471.3	-0.456933	0.118569	-3.85373	0.000116331	0.00418558
Srxn1	1536.31	0.326642	0.0847668	3.85341	0.000116482	0.00418558
Gja1	28148	-0.303025	0.0786233	-3.85414	0.000116139	0.00418558
Xdh	2260.9	-0.370052	0.0961952	-3.84689	0.000119628	0.00429024
Cavin1	6178.75	-0.303874	0.0791121	-3.84106	0.000122503	0.00438475
Epb41l4a	207.233	0.662518	0.172671	3.83688	0.000124605	0.00445129
mt.Ts1	2682.9	-0.3596	0.0938147	-3.83308	0.000126547	0.00451185
Appl2	3559.05	-0.400516	0.104582	-3.82967	0.000128313	0.00456595
Acvr2a	888.736	0.372277	0.0972551	3.82784	0.000129274	0.00459123
Entpd8	857.549	-0.511152	0.133845	-3.81898	0.000134003	0.00474079
Lgi2	20.6782	2.10993	0.55242	3.81944	0.000133757	0.00474079
Cep131	299.826	-0.558357	0.146234	-3.81825	0.0001344	0.00474569
Sdc1	24649.2	-0.277007	0.072563	-3.81747	0.000134825	0.00475153
Ndnf	74.9609	1.08314	0.283904	3.81515	0.0001361	0.00478679
Duxbl1	107.389	0.939659	0.246326	3.8147	0.000136347	0.00478679
Snx5	9649.81	0.281116	0.0737088	3.81387	0.000136807	0.00479373
Oasl2	2058.61	1.04837	0.27499	3.81239	0.000137629	0.00481333
Edn1	171.231	0.854401	0.224456	3.80655	0.000140921	0.00491908
Tasor2	951.86	0.386609	0.101594	3.80544	0.000141551	0.00493169
Cyrib	2640.67	-0.288212	0.075787	-3.80292	0.000143001	0.00497273
C1rl	74.3935	1.11685	0.293881	3.80037	0.000144482	0.00501474
Lypd5	1217.66	-0.424907	0.111857	-3.79868	0.000145471	0.00503001
Axin2	8540.14	0.249438	0.0656619	3.79883	0.000145382	0.00503001
Serpinf1	122.664	0.833605	0.21949	3.79791	0.000145921	0.00503607
Havcr2	63.5077	-1.07124	0.283096	-3.78401	0.00015432	0.00531591
Vstm5	257.849	-0.732682	0.193956	-3.77756	0.000158371	0.00544522
Ptgr1	1571.07	-0.343219	0.0909227	-3.77484	0.000160109	0.00548441
Vegfa	9548.33	-0.327806	0.0868352	-3.77504	0.000159983	0.00548441
Igsf8	2137.38	-0.356195	0.0943745	-3.77427	0.000160476	0.00548671
Pdzrn3	641.977	0.420992	0.111618	3.77171	0.00016213	0.00553294
Parp10	814.232	0.469691	0.124607	3.76937	0.000163658	0.0055747
Snx25	778.678	-0.413423	0.109711	-3.7683	0.000164365	0.00558841
Atp6v0a4	131.615	-0.792413	0.210465	-3.76506	0.000166506	0.00565073
Gls	2585.1	-0.284485	0.075653	-3.76039	0.000169645	0.00574662
Arhgap29	1341.24	-0.376544	0.100156	-3.75957	0.000170207	0.00575502
Il1rap	690.787	-0.427023	0.113697	-3.7558	0.000172788	0.00583153
Sh3gl3	12.2907	-2.76988	0.737721	-3.75464	0.00017359	0.00584781
Tmc7	277.663	-0.555123	0.147872	-3.75407	0.000173985	0.00585037
Ddx24	2749.34	0.301124	0.0802395	3.75282	0.000174859	0.00586898
Krt24	17.356	2.61555	0.697638	3.74915	0.000177438	0.00594464
Ext1	1022.93	-0.384672	0.102619	-3.74856	0.000177852	0.00594764
Ints3	1048.91	-0.365118	0.0974417	-3.74704	0.000178931	0.00597283
Zfp704	331.508	0.622074	0.166252	3.74175	0.00018274	0.00608889
Ly6g	2087.65	-0.329399	0.0880461	-3.74122	0.000183131	0.00609086
Gstm1	6708.51	0.287464	0.0770229	3.73219	0.000189826	0.00630207
Eif2ak2	2170.36	0.337022	0.0904574	3.72576	0.00019473	0.00645321
Myo7b	1122.62	-0.336591	0.090595	-3.71534	0.000202931	0.00671284
C1rb	119.943	0.856905	0.230776	3.71314	0.000204703	0.00674711
Wnt3a	339.534	-0.595013	0.160233	-3.71342	0.000204479	0.00674711
H3f3b	15881.3	0.231565	0.0624391	3.70864	0.000208372	0.00685569
Casp4	319.073	0.548355	0.147894	3.70777	0.000209093	0.00686709
Krt2	218.352	0.892943	0.241361	3.69962	0.000215923	0.00707872
Slitrk6	598.545	-0.401007	0.108434	-3.69816	0.000217169	0.00710073
Gm9115	866.217	0.399835	0.108124	3.69792	0.000217369	0.00710073
Fmo1	11.487	3.28119	0.887585	3.69676	0.000218371	0.00712077
Urb2	741.965	0.364539	0.0989007	3.68591	0.00022789	0.00741795
Krt90	2797.65	0.375644	0.102001	3.68275	0.000230735	0.00749726
Lcn2	571.311	0.453689	0.123274	3.68032	0.00023294	0.0075555
Sesn3	2532.07	0.367962	0.100046	3.67791	0.00023515	0.0076137
Ehbp1l1	1717.25	-0.306695	0.0835606	-3.67033	0.000242241	0.00782948
Aldh1a1	808.78	0.365969	0.0997452	3.66904	0.000243466	0.00785522
Ogfr	2374.47	0.335186	0.0914644	3.66466	0.000247663	0.00797659
Irf7	1597.14	1.04995	0.286763	3.6614	0.000250844	0.00806485
Bmp6	250.35	-0.710478	0.194086	-3.66063	0.000251598	0.00807492
Padi1	86.1244	0.968262	0.264746	3.65733	0.000254859	0.00816528
Tspan3	4004.61	-0.271319	0.0742266	-3.65528	0.0002569	0.00821632
Ifitm1	2181.39	0.298799	0.0817783	3.65377	0.00025842	0.00825052
Gclm	4246.34	0.32644	0.0894252	3.65043	0.000261805	0.00834405
Ppp1r1b	3425.12	-0.314009	0.0860405	-3.64955	0.000262699	0.00835803
Krt33b	66.0513	1.05517	0.289375	3.64638	0.000265965	0.00844138
Tnfrsf21	1378.33	0.325865	0.0893732	3.64611	0.00026624	0.00844138
Vav3	2116.14	0.354198	0.0971589	3.64555	0.000266819	0.00844511
Fxyd5	298.858	-0.533471	0.146388	-3.64422	0.000268205	0.00847436
Ptpn14	1243.28	0.364436	0.100044	3.64276	0.000269734	0.00850799
Prr9	1392.65	0.387977	0.106565	3.64077	0.000271829	0.00855933
Ube2l6	309.395	0.524657	0.144275	3.6365	0.000276363	0.00868718
Antxr2	975.558	-0.406714	0.112039	-3.6301	0.000283308	0.00889026
Tppp	157.997	0.673286	0.185519	3.6292	0.000284296	0.00890601
Gm19589	47.7582	-1.33242	0.367395	-3.62665	0.00028712	0.00897271
Slc7a11	7904.79	0.301903	0.0832515	3.6264	0.000287405	0.00897271
Atp2b4	385.759	-0.463353	0.127793	-3.6258	0.00028807	0.00897818
Dusp16	1314.92	0.302135	0.0833844	3.62341	0.000290749	0.00904629
Tnfrsf22	2091.16	-0.327124	0.0903142	-3.62207	0.000292256	0.00907776
Igfbp7	79.0362	-1.22466	0.338288	-3.62017	0.000294413	0.0091293
Meis2	322.657	0.505962	0.139865	3.61751	0.000297453	0.00920799
Cdk5r1	55.4172	-1.10711	0.306187	-3.61581	0.000299404	0.00925275
Sesn2	975.75	-0.38664	0.107028	-3.6125	0.00030326	0.00935613
X9930111J21Rik2	60.8656	1.15023	0.318698	3.60917	0.00030718	0.00942944
Loxl2	41.3657	1.26886	0.35155	3.60932	0.000306998	0.00942944
Gm6557	491.701	-0.424249	0.117536	-3.60952	0.000306764	0.00942944
Dsg4	63.6431	1.09847	0.304678	3.60534	0.000311745	0.00955357
Slc16a13	575.399	-0.421447	0.116911	-3.60487	0.000312315	0.00955506
Krt31	40.6095	1.43105	0.39706	3.60412	0.000313215	0.00956664
Ralb	2667.62	-0.274298	0.0761368	-3.6027	0.000314928	0.00960295
Mgat5	4304.33	-0.300196	0.0833545	-3.60144	0.000316459	0.00963361
Serpinb2	827.561	0.363841	0.101071	3.59986	0.000318389	0.00967628
Efemp2	10.5448	-2.89894	0.806763	-3.59329	0.000326523	0.00990706
Cdon	955.932	0.401177	0.111859	3.58646	0.000335197	0.0101534
Car1	386.23	1.22821	0.342756	3.58332	0.000339256	0.0102594
Ccl20	343.547	0.587199	0.163985	3.58081	0.000342534	0.0103351
Tmem263	385.832	-0.442416	0.123561	-3.58054	0.000342888	0.0103351
Gm8990	1650.41	0.301483	0.0842581	3.57809	0.000346116	0.0103982
Morc4	959.263	-0.352916	0.0986212	-3.5785	0.000345567	0.0103982
Fmod	62.0128	1.06894	0.298959	3.57553	0.000349516	0.0104832
Gm53056	21.8025	1.98987	0.556905	3.57308	0.000352803	0.0105344
Gba1	2850.1	-0.310611	0.086937	-3.57283	0.000353146	0.0105344
X2200002D01Rik	627.033	-0.387223	0.108357	-3.57358	0.000352128	0.0105344
Ubash3b	143.313	-0.701105	0.196248	-3.57255	0.000353523	0.0105344
Rgs20	25.38	-1.67129	0.468305	-3.5688	0.000358616	0.0106688
Spink4	17.811	2.22949	0.624847	3.56806	0.000359631	0.0106817
Psmb9	127.193	0.768331	0.215418	3.5667	0.000361508	0.0107201
Gm17709	943.255	0.397759	0.111575	3.56495	0.000363924	0.0107743
Sh3d19	4453.34	-0.268879	0.0754466	-3.56383	0.000365482	0.0107856
Dennd5b	252.587	0.619193	0.173736	3.56399	0.000365258	0.0107856
Rdh10	5027.74	0.234239	0.0658106	3.55929	0.000371854	0.0109559
Steap3	138.932	-0.742442	0.208623	-3.55878	0.000372587	0.0109599
Sbsn	15688.5	-0.347341	0.097794	-3.55176	0.000382657	0.0112381
X9930111J21Rik1	42.8475	1.45059	0.408662	3.5496	0.000385819	0.0113128
Npepps	5940.74	-0.259637	0.0731545	-3.54916	0.000386463	0.0113136
Msln	2682.1	-0.42972	0.121122	-3.54783	0.000388424	0.0113529
Il18rap	93.0093	-0.938727	0.264773	-3.5454	0.000392025	0.0114036
Klk10	16246.6	-0.289175	0.0815463	-3.54615	0.0003909	0.0114036
Wnt10b	67.3725	0.993727	0.280267	3.54564	0.000391665	0.0114036
Cxcr2	76.0977	-0.995957	0.281141	-3.54255	0.000396283	0.011491
Bcl9	1329.06	0.308009	0.086937	3.5429	0.000395752	0.011491
Lpl	114.901	0.791159	0.223376	3.54183	0.000397359	0.011504
Scel	2156	-0.367665	0.103836	-3.54084	0.00039886	0.0115292
Ifitm2	3570.25	0.303138	0.0856259	3.54026	0.000399737	0.0115363
Fgfbp1	10699.7	-0.285964	0.0808272	-3.53797	0.000403219	0.0116003
Gm7334	783.264	0.398846	0.112722	3.53832	0.000402686	0.0116003
Ppp2r2c	64.3165	-1.07755	0.304664	-3.53684	0.000404947	0.0116318
Atp2c2	1481.33	-0.296147	0.0837653	-3.53543	0.000407109	0.011665
Slc14a1	76.5282	0.906648	0.256459	3.53526	0.000407377	0.011665
Nmd3	1006.34	0.330773	0.0936137	3.53338	0.000410277	0.0117297
Mt1	5751.2	0.306441	0.086806	3.53018	0.000415281	0.0118543
Lgals3	6437.9	-0.241618	0.068575	-3.52341	0.000426024	0.012142
Kcnf1	316.849	-0.561427	0.159402	-3.52208	0.000428172	0.0121843
Tgfa	3424.68	-0.273388	0.0776834	-3.51925	0.000432763	0.0122578
Far1	1844.39	-0.292484	0.0831073	-3.51935	0.000432602	0.0122578
Anxa8	5035.31	-0.281549	0.0800017	-3.51929	0.000432707	0.0122578
Rnf4	3953.75	0.243473	0.0692425	3.51623	0.000437718	0.012379
Lxn	640.944	-0.386768	0.110108	-3.51263	0.000443703	0.0125097
Trex2	571.031	-0.390275	0.111106	-3.51264	0.000443672	0.0125097
Stard13	312.897	-0.491388	0.140041	-3.50888	0.000449996	0.0126676
Ctsd	19810.7	-0.284522	0.0812049	-3.50375	0.000458751	0.0128943
Serpinb1a	3480.35	0.281161	0.0803023	3.50129	0.000463017	0.0129942
Itgav	3487.82	-0.26738	0.0765477	-3.49299	0.000477649	0.0133844
Acat1	1259.33	0.321469	0.092052	3.49226	0.000478956	0.0134005
Lce3d	2765.34	-0.272259	0.0780187	-3.48966	0.000483637	0.0135109
Fgfr1	24.8576	1.81803	0.521441	3.48656	0.000489274	0.0136475
Krt72	19.8685	2.03651	0.584197	3.486	0.000490308	0.0136556
Cwf19l2	759.745	0.3638	0.10449	3.48167	0.000498303	0.0138572
Rnf225	123.079	-0.774574	0.222678	-3.47845	0.000504329	0.0140035
Nppb	28.9034	1.54274	0.443816	3.47609	0.000508785	0.0141059
Trim30a	41.6211	1.50427	0.433001	3.47405	0.000512669	0.0141921
Gm15564	4431.61	0.408477	0.117653	3.47187	0.000516849	0.0142862
Unc13d	378.136	-0.456432	0.131503	-3.47089	0.000518742	0.014317
Castor2	1470.36	-0.297755	0.0858908	-3.46667	0.000526954	0.0145217
Il18r1	103.881	-0.838854	0.242086	-3.4651	0.000530033	0.0145847
Klf2	59.639	1.06922	0.308627	3.46445	0.000531308	0.0145978
Pgm1	3588.47	-0.249459	0.0720378	-3.46288	0.000534417	0.0146613
Aff1	2292.76	0.319657	0.092435	3.45818	0.000543843	0.0148976
Gm3336	291.352	-0.53127	0.15385	-3.45318	0.000554029	0.0151539
Ffar4	1488	-0.372796	0.108012	-3.45143	0.000557627	0.0152296
Serpinb7	186.671	0.626545	0.181624	3.44967	0.000561272	0.0153064
Plekha2	2332.51	-0.294986	0.0855423	-3.44843	0.000563862	0.0153541
Add2	44.6645	-1.19144	0.34595	-3.44396	0.00057327	0.0155872
Fam118a	283.105	0.522682	0.151997	3.43876	0.000584379	0.0158657
Ankrd63	20.407	-1.87109	0.544323	-3.43746	0.0005872	0.0159184
Gm12138	1398.32	-0.310521	0.0903447	-3.43706	0.000588058	0.0159184
Dap	3621.07	-0.302504	0.088037	-3.4361	0.000590145	0.0159513
Man1a	1409.45	-0.317579	0.0924454	-3.43531	0.00059187	0.0159744
Nop58	1930.02	0.299838	0.0873715	3.43175	0.000599691	0.0161469
Oas3	994.982	1.0898	0.317577	3.4316	0.000600024	0.0161469
B3gnt8	29.4718	-1.53689	0.448034	-3.4303	0.000602917	0.016201
Rnf144b	1362.09	0.325642	0.0949804	3.42852	0.000606879	0.0162836
Ikbip	364.423	-0.445268	0.130006	-3.42498	0.000614853	0.0164734
Sprr2i	2952.8	-0.381373	0.111468	-3.42137	0.000623057	0.0166688
Hsh2d	208.901	0.64896	0.189725	3.42053	0.000624989	0.0166718
Gm42031	936.899	-0.374121	0.10937	-3.4207	0.0006246	0.0166718
Rnf149	1002.2	0.336338	0.0984012	3.41803	0.000630758	0.0168013
Camsap1	1322.58	0.308934	0.0903987	3.41746	0.000632083	0.0168121
Irx3	577.323	0.398656	0.116672	3.4169	0.000633383	0.0168223
Map2k1	3650.03	-0.246026	0.0721583	-3.40954	0.00065073	0.0172331
Gtpbp1	2142.04	0.300658	0.0881746	3.40981	0.000650092	0.0172331
Pcdh19	495.551	0.592691	0.173891	3.4084	0.000653451	0.0172802
Cyp4f39	1447.36	-0.302567	0.0888045	-3.40712	0.000656525	0.0173364
Sema6b	95.7325	-0.77404	0.227228	-3.40644	0.000658155	0.0173545
Slc16a10	712.422	0.355611	0.104445	3.40477	0.000662197	0.017436
Klc1	2912.95	-0.306015	0.090032	-3.39896	0.000676427	0.0177851
Pfkp	6164.44	-0.241583	0.0711314	-3.39629	0.000683061	0.0179338
Naa30	3230.8	0.263159	0.0775773	3.39222	0.000693288	0.0181763
Ecscr	756.953	0.37115	0.109458	3.3908	0.000696901	0.0182449
Cnot6l	3721.82	0.31927	0.0942478	3.38756	0.000705171	0.018435
Csrp1	44.4236	1.18067	0.348581	3.38707	0.000706442	0.018442
Kbtbd11	2487.83	-0.282413	0.0834224	-3.38534	0.0007109	0.0185319
Hs3st3b1	1466.07	0.304995	0.0901438	3.38342	0.000715884	0.0186354
Akr1d1	102.724	-0.855829	0.253137	-3.38089	0.000722508	0.0187811
Prnp	3564.81	-0.309238	0.0915341	-3.37839	0.000729124	0.0189245
Myadm	4725.09	-0.238443	0.0705865	-3.37802	0.000730089	0.0189245
Shisa5	5960.45	0.325666	0.0964801	3.37548	0.000736878	0.0190735
Papln	126.295	0.720823	0.213771	3.37193	0.000746428	0.0192934
Kctd11	6839.57	-0.284157	0.0843155	-3.37016	0.000751254	0.0193908
Slfn9	725.992	0.335004	0.0994157	3.36973	0.000752431	0.0193939
Cldn1	1196.78	-0.339722	0.100913	-3.36649	0.00076132	0.0195954
Laptm5	9.89122	3.34733	0.994502	3.36584	0.000763123	0.0196143
Cbr3	1023.7	0.426248	0.126665	3.36516	0.000764993	0.0196348
Id1	907.952	0.335287	0.0997181	3.36235	0.000772826	0.0198081
Trim47	152.189	0.659439	0.196164	3.36167	0.000774737	0.0198294
Gsta3	1025.36	0.357577	0.106471	3.35844	0.000783829	0.0200063
Phactr4	2271.24	-0.25903	0.077128	-3.35844	0.000783832	0.0200063
Galnt7	2877.62	-0.248442	0.0740291	-3.356	0.000790774	0.0201274
Gm55330	1720.73	-0.321341	0.0957441	-3.35624	0.000790093	0.0201274
Cryz	633.095	0.358748	0.106943	3.35457	0.00079489	0.0202041
Txndc17	2492.77	-0.253575	0.0758921	-3.34126	0.000833995	0.0211687
Cd5	213.933	0.560763	0.167994	3.33799	0.000843858	0.0213894
Cdh17	2028.4	-0.320256	0.0960436	-3.33448	0.000854575	0.0216311
Disp2	19.1152	-1.80556	0.541876	-3.33206	0.00086205	0.0217602
Gm6485	2376.69	0.254256	0.0762988	3.33238	0.000861079	0.0217602
Mgat3	2392.39	-0.24413	0.073366	-3.32757	0.000876067	0.0220836
Nkapd1	577.667	0.380004	0.114434	3.32073	0.000897813	0.0226007
Abhd2	6293.68	0.233621	0.0703754	3.31964	0.000901351	0.0226586
Inhbb	107.045	0.737296	0.222174	3.31855	0.000904873	0.022716
Eln	19.1315	1.82654	0.550632	3.31718	0.000909311	0.0227962
Slc25a32	620.09	0.352419	0.106341	3.31403	0.000919611	0.0230229
Gm6551	1054.99	-0.343114	0.103565	-3.31303	0.000922915	0.0230741
Pigr	5090.25	-0.321684	0.0971886	-3.3099	0.000933291	0.0231668
Creb3l2	810.713	-0.345314	0.104345	-3.30934	0.000935163	0.0231668
Nrp1	114.873	0.739734	0.2235	3.30978	0.000933704	0.0231668
Vps36	1481.51	0.269721	0.0815237	3.30849	0.000937997	0.0231668
Nfatc3	1579.99	0.291335	0.0880075	3.31035	0.000931795	0.0231668
Mmp28	486.294	0.385034	0.116357	3.30907	0.000936056	0.0231668
Fut8	2818.18	-0.270439	0.0817314	-3.30887	0.000936738	0.0231668
Rnf222	463.419	-0.422568	0.127671	-3.30982	0.000933573	0.0231668
Pmaip1	5148.29	0.325451	0.0983232	3.31001	0.000932922	0.0231668
Kcnq1	2029.54	-0.266374	0.080585	-3.3055	0.000948067	0.023384
Arhgef38	422.476	-0.406113	0.122943	-3.30326	0.000955684	0.0235401
Stc2	1980.46	-0.372327	0.112751	-3.30221	0.000959251	0.0235963
Olr1	42.401	1.14094	0.346265	3.29501	0.000984194	0.024145
Nuak1	1427.94	0.272601	0.0827287	3.29512	0.000983806	0.024145
Rerg	61.5662	1.00183	0.304079	3.29462	0.000985546	0.0241459
Mvb12b	111.646	0.824991	0.250496	3.29343	0.000989713	0.0242156
Gm8865	754.535	0.350273	0.106474	3.28974	0.00100279	0.024503
Abhd12	1537.1	-0.26846	0.0816295	-3.28877	0.00100628	0.0245554
Spry2	648.948	0.348267	0.10595	3.28709	0.00101229	0.0246692
Teddm3	1660.38	-0.283202	0.0863222	-3.28075	0.00103531	0.0251966
Lef1	496.016	0.396055	0.121229	3.267	0.00108692	0.0264177
Elovl6	2617.72	0.324985	0.0994909	3.26648	0.00108892	0.0264313
Lypd3	5336.64	-0.29894	0.0916544	-3.2616	0.00110786	0.0268554
Slc25a13	1095.18	-0.317393	0.0974327	-3.25756	0.00112376	0.0272047
Gm8202	119.996	-0.693717	0.213047	-3.25616	0.00112929	0.0273025
Camsap2	3936.58	-0.291855	0.0896782	-3.25447	0.00113606	0.02743
Phf11b	69.8048	1.05316	0.323753	3.25296	0.00114208	0.0275393
Kdelr2	1970.46	-0.270875	0.0834051	-3.2477	0.00116342	0.028017
Akr1b1	3071.14	-0.265207	0.0816815	-3.24685	0.00116691	0.028064
Gm5331	678.503	0.362086	0.111641	3.24332	0.00118146	0.0283767
Rnf213	2593.71	0.780325	0.240775	3.24089	0.00119157	0.0285821
C1s1	485.871	0.424542	0.131101	3.23829	0.00120247	0.0288059
Dlc1	485.62	-0.418782	0.129394	-3.23648	0.00121013	0.0289137
Ankrd37	1199.13	-0.32057	0.0990386	-3.23682	0.00120868	0.0289137
Gm11714	34.3258	-1.24565	0.385211	-3.23368	0.00122204	0.0291604
Sema3d	19.283	1.77232	0.548544	3.23096	0.00123375	0.0294014
Helz	1314.2	0.348828	0.1082	3.22391	0.00126454	0.030096
mt.Tn	116.639	0.77325	0.239998	3.2219	0.00127344	0.0302685
Mthfd1l	1903.95	-0.295387	0.0917647	-3.21896	0.00128658	0.0305412
Ppic	355.945	0.439878	0.136889	3.2134	0.00131175	0.0310986
mt.Cytb	46142.7	-0.319659	0.0995646	-3.21057	0.00132472	0.0313655
Mxd1	9273.36	-0.285158	0.0888661	-3.20885	0.00133266	0.0315126
Ltf	2083.68	0.769817	0.240041	3.20703	0.00134115	0.0316726
Plk2	6900.01	0.255988	0.0799209	3.20301	0.00135998	0.0320759
Slc1a4	3962.14	0.263588	0.0824716	3.1961	0.00139297	0.0328118
Tnfrsf12a	913.989	-0.303036	0.0948339	-3.19544	0.00139618	0.0328452
Setd1b	1192.56	0.331168	0.103667	3.19454	0.00140055	0.0329059
Gpc4	1727	0.265981	0.0833437	3.19137	0.001416	0.0332262
Akap12	58.2165	0.943489	0.296044	3.18699	0.00143763	0.0336906
Itga3	8761.14	-0.226793	0.0712718	-3.18209	0.00146216	0.0342217
Dmkn	26203.1	-0.248888	0.0782658	-3.18003	0.00147258	0.0343873
Chst3	95.5084	-0.744212	0.234032	-3.17995	0.00147299	0.0343873
Gm21451	21.154	1.59507	0.502134	3.17657	0.00149026	0.0347462
Col18a1	5640.23	-0.265605	0.0836414	-3.17552	0.00149567	0.0348281
Slc4a8	123.393	-0.713801	0.224839	-3.17472	0.00149981	0.0348801
Slc16a2	344.11	0.428043	0.135042	3.1697	0.00152595	0.0354431
Lrrc66	833.057	-0.359996	0.113614	-3.1686	0.00153177	0.0355332
Cast	9159.51	-0.26526	0.0837274	-3.16813	0.0015342	0.0355446
Slc35c1	2698.69	-0.244692	0.0773361	-3.16401	0.00155612	0.0360068
Pms1	227.72	0.505013	0.159759	3.16109	0.00157181	0.0362328
Sfn	10582.9	-0.27298	0.0863512	-3.16127	0.0015708	0.0362328
Gk	1091.29	0.283522	0.0896819	3.16142	0.00157	0.0362328
Ifi203.ps	47.4762	1.0902	0.345182	3.15833	0.00158678	0.0363948
Pdgfc	267.17	0.514785	0.162976	3.15865	0.00158501	0.0363948
Bnip3	2940.05	-0.278418	0.0881247	-3.15937	0.00158111	0.0363948
Rnf43	6580.93	0.206509	0.0653802	3.15859	0.00158535	0.0363948
Gm35853	158.39	0.615977	0.195138	3.15663	0.00159606	0.03655
Nfatc1	337.206	0.437971	0.138758	3.15636	0.00159754	0.03655
Hspa5	14349.7	-0.261854	0.0830049	-3.15468	0.00160675	0.0367148
Fam114a1	319.251	-0.470122	0.149087	-3.15335	0.00161409	0.0368366
Atp2a3	172.831	-0.608698	0.19306	-3.15289	0.00161662	0.0368484
Hyou1	3570.96	-0.221009	0.070121	-3.15183	0.0016225	0.0369366
B4galt1	2905.92	0.269463	0.0855524	3.14968	0.00163449	0.0371634
Por	6190.35	-0.212605	0.0675141	-3.14904	0.00163807	0.0371985
Nifk	974.951	0.284006	0.0902028	3.14853	0.00164094	0.0372056
B3gat3	801.428	-0.322505	0.102439	-3.14826	0.00164244	0.0372056
Insig1	4297.8	-0.227216	0.0722189	-3.14621	0.001654	0.0374212
Scn2b	694.934	0.330233	0.105082	3.14262	0.00167445	0.0378311
Ifi35	518.841	0.454774	0.144726	3.1423	0.00167624	0.0378311
Hmgcll1	482.332	-0.390608	0.124419	-3.13946	0.00169258	0.0381059
Tbx2	38.7706	1.27442	0.405911	3.13965	0.00169152	0.0381059
Timm10	196.24	0.535284	0.170809	3.13382	0.00172548	0.0387988
Muc21	163.718	0.701544	0.223928	3.1329	0.00173086	0.0388723
Vasn	469.612	-0.421679	0.134647	-3.13174	0.00173776	0.0389795
Btg3	1089.64	0.320822	0.102492	3.13022	0.00174676	0.0391334
Rps7.ps2	538.984	0.377021	0.12048	3.12933	0.00175208	0.0392047
Zfp143	1185.58	-0.290974	0.0930071	-3.12852	0.0017569	0.0392647
Gm9333	1999.56	0.26928	0.0861229	3.12669	0.00176784	0.039461
Upk3a	83.1677	0.839075	0.26847	3.1254	0.00177563	0.0395866
Htr6	130.616	-0.724707	0.232038	-3.12322	0.00178882	0.0397356
Sppl3	2644.28	0.236983	0.0758755	3.12331	0.00178829	0.0397356
Cyb561a3	390.703	-0.414107	0.132575	-3.12356	0.00178677	0.0397356
Scd4	919.512	-0.294309	0.0943882	-3.11807	0.00182037	0.0403876
Gm44985	30.9719	-1.36161	0.436738	-3.11769	0.00182277	0.0403918
Duoxa2	151.859	0.60409	0.193798	3.11711	0.00182635	0.0404223
Armh4	73.324	0.86913	0.279	3.11516	0.00183846	0.0406412
Hspa4l	3177.55	-0.308102	0.0990859	-3.10945	0.00187439	0.0413856
Defa21	11.0974	2.77284	0.892485	3.10688	0.00189073	0.0416742
Anxa1	38748.9	-0.210966	0.0679071	-3.10668	0.00189201	0.0416742
Glul	3371.54	0.309397	0.0996231	3.10568	0.00189842	0.0417152
Gm5898	2201.21	0.261074	0.0840609	3.10578	0.0018978	0.0417152
Cdh3	1437.95	-0.302223	0.097399	-3.10294	0.00191608	0.0420528
Bambi	955.973	0.331206	0.106791	3.10145	0.00192579	0.0422153
Gbp4	70.1142	0.881214	0.284264	3.09998	0.00193532	0.0423735
Snai2	756.913	-0.31349	0.101277	-3.09537	0.0019657	0.0429873
Large2	818.986	0.349601	0.113013	3.09345	0.00197845	0.0431937
Gvin1	11.6807	2.31635	0.748843	3.09324	0.00197985	0.0431937
Plscr2	33.7467	1.19987	0.388387	3.08937	0.00200584	0.0437086
Zscan4.ps3	209.433	-0.622489	0.201524	-3.08891	0.00200892	0.0437238
Cep170	424.207	-0.440491	0.14264	-3.08814	0.00201416	0.043734
Cbln1	248.454	-0.516932	0.16738	-3.08837	0.00201259	0.043734
Ptprj	2739.65	0.251591	0.0815101	3.08662	0.00202443	0.0438014
Lce3b	2074.24	-0.274772	0.089011	-3.08695	0.00202224	0.0438014
Gm14724	617.269	-0.382243	0.123826	-3.08695	0.00202223	0.0438014
Cd177	77.5527	0.882247	0.285876	3.08612	0.00202789	0.0438244
Hoxb6	2900.03	-0.276956	0.0898198	-3.08347	0.00204604	0.0441645
Prxl2a	2520.93	-0.312271	0.10144	-3.07838	0.00208131	0.044873
Notch4	153.26	-0.596534	0.194081	-3.07363	0.00211469	0.0455392
Gbp2	146.668	0.70454	0.229255	3.07318	0.00211793	0.0455554
Pprc1	1830.41	0.274663	0.0894002	3.07229	0.00212426	0.0456379
Nicol1	197.887	-0.510628	0.166338	-3.06983	0.00214183	0.0459605
Pou2af3	118.24	0.643081	0.209508	3.06948	0.00214429	0.0459605
Noxa1	496.964	-0.352035	0.11477	-3.0673	0.00216002	0.0462436
Rassf9	3080.4	0.266006	0.0868142	3.06408	0.00218338	0.0466892
Gm43305	13379.8	-0.195995	0.0640052	-3.06217	0.00219738	0.0469338
Cln3	778.669	-0.360797	0.117846	-3.0616	0.0022016	0.0469691
Pea15a	3192.99	-0.237299	0.0775315	-3.06068	0.00220839	0.0470592
Gys1	1440.14	-0.333884	0.109107	-3.06015	0.00221227	0.0470871
Mtss1	906.75	-0.322473	0.105451	-3.05803	0.00222794	0.0473657
Sncg	1730.14	-0.28868	0.0945038	-3.05469	0.0022529	0.0478408
Ces1f	43.9572	1.20085	0.393662	3.05046	0.00228493	0.0484648
Ptpdc1	137.345	-0.60071	0.19697	-3.04975	0.0022903	0.0485226
Gm6736	1635.69	-0.276374	0.0906574	-3.04855	0.00229947	0.0486606
Cipc	868.698	0.296157	0.0971709	3.0478	0.00230526	0.0487269
Gm7850	2460.19	-0.29744	0.0976558	-3.04579	0.00232067	0.0489307
Hif1a	4286.66	0.242092	0.0794794	3.04597	0.00231934	0.0489307
mt.Nd6	8659.29	-0.278103	0.0913159	-3.0455	0.00232291	0.0489307
Esyt3	731.896	-0.340547	0.111948	-3.042	0.00235012	0.049447
Krt25	13.5352	2.06229	0.67803	3.0416	0.00235328	0.0494567
Trim24	3608.04	0.28419	0.0934989	3.0395	0.00236969	0.0497444
Tgfb1	1559.28	-0.304326	0.100157	-3.0385	0.00237761	0.0498536
Fzd10	248.968	0.493053	0.162288	3.03814	0.00238042	0.0498555
Gnl3	1641.38	0.281016	0.0925248	3.0372	0.0023879	0.049955
Eml2	2628.53	-0.310649	0.102414	-3.03327	0.00241918	0.0505518
Kras	2477.33	0.22843	0.0753587	3.03124	0.00243555	0.0508359
Lhfpl6	35.218	1.21011	0.39983	3.02656	0.00247351	0.05153
Clca3b	667.379	0.327642	0.10826	3.02645	0.00247443	0.05153
Kif5c	62.2034	-0.859237	0.284278	-3.02253	0.00250675	0.0521438
Tmem71	246.598	-0.484592	0.16036	-3.02191	0.00251188	0.0521912
Cdk12	1284.7	0.290452	0.096197	3.01935	0.00253318	0.0525322
Fem1a	1042.32	0.269071	0.0891184	3.01925	0.00253402	0.0525322
Srsf3.ps	2440.5	0.255781	0.0847295	3.0188	0.00253778	0.0525507
Cfap54	41.0242	-1.14334	0.379072	-3.01615	0.00256003	0.0529516
Gm49601	186.731	-0.786458	0.26085	-3.01498	0.00256994	0.0530966
Sec24d	652.559	-0.318125	0.105592	-3.01277	0.00258872	0.0533895
Lbh	212.606	-0.502087	0.166661	-3.01263	0.00258994	0.0533895
Jmjd6	1772.09	-0.275251	0.0913925	-3.01175	0.00259749	0.0534849
Cachd1	650.611	0.390271	0.129686	3.00935	0.00261806	0.053848
Phf11a	71.764	0.851436	0.283169	3.00682	0.00264	0.0542384
Rnf223	439.88	-0.380303	0.126603	-3.0039	0.00266547	0.0547003
Urah	1567.95	-0.334173	0.11131	-3.00218	0.00268052	0.0549476
Lce1m	66.2132	-0.917851	0.305983	-2.99968	0.00270264	0.055124
Creb5	118.444	0.676227	0.225472	2.99917	0.00270717	0.055124
Bcl11a	71.7457	0.805324	0.268434	3.00008	0.00269908	0.055124
Gm12183	7262.05	0.220641	0.0735606	2.99944	0.00270479	0.055124
Lipk	68.8998	0.866409	0.288875	2.99925	0.00270647	0.055124
Maoa	1000.77	0.285712	0.0952212	3.00051	0.00269525	0.055124
Zfp282	1205.29	0.270463	0.0902314	2.99743	0.00272264	0.0553775
Wfdc5	225.688	-0.474888	0.158459	-2.99692	0.00272726	0.0554099
Fxyd4	84.6176	-0.724638	0.241878	-2.99589	0.00273649	0.0554729
Syt8	1163.74	-0.417597	0.139384	-2.99602	0.00273529	0.0554729
Slc37a1	1388.22	-0.261662	0.0873499	-2.99556	0.00273944	0.0554729
Sema6a	35.6684	1.21385	0.405536	2.99319	0.00276075	0.0558428
Hyal1	366.939	-0.399545	0.133538	-2.99201	0.00277149	0.05599
Bahcc1	1203.07	0.373767	0.124934	2.99172	0.00277414	0.05599
Epha3	109.997	0.834866	0.279264	2.98952	0.00279412	0.0563313
Sprr2j.ps	632.72	-0.495156	0.165757	-2.98724	0.00281504	0.0566541
Tmem123	4260.43	0.284369	0.0951987	2.98711	0.00281632	0.0566541
Cubn	546.13	0.358612	0.120104	2.98585	0.0028279	0.0568246
Flrt2	475.085	-0.406751	0.136336	-2.98345	0.00285022	0.0572104
Furin	4664.07	-0.217214	0.0728754	-2.98062	0.00287669	0.0576156
Slc12a2	14164.7	-0.306728	0.102896	-2.98095	0.0028736	0.0576156
Cadm1	399.752	-0.381854	0.128259	-2.97722	0.00290875	0.0581305
Akr1c19	693.215	-0.354012	0.118897	-2.97748	0.00290628	0.0581305
Rnf11	3576.02	-0.214499	0.0721075	-2.97472	0.0029326	0.0585434
Clip4	436.358	-0.396754	0.133675	-2.96805	0.00299692	0.0597623
Slc5a3	736.632	-0.32641	0.110002	-2.96732	0.00300403	0.059839
Plet1	2243.79	0.320467	0.108034	2.96636	0.00301345	0.0599614
Tlr3	282.364	0.435683	0.146994	2.96395	0.00303716	0.0603677
Car2	13573.4	0.219222	0.0740745	2.95948	0.00308158	0.0611181
Zscan4c	239.624	-0.563162	0.19027	-2.9598	0.00307834	0.0611181
Oas2	697.649	1.1287	0.381805	2.95623	0.0031143	0.0616695
Phf11c	99.7153	0.79337	0.268389	2.95604	0.00311612	0.0616695
Flot2	648.184	0.308323	0.104324	2.95543	0.00312238	0.0617267
Col12a1	81.2	-0.801391	0.271408	-2.95272	0.0031499	0.0622037
Slc30a1	468.223	0.350203	0.118667	2.95114	0.00316602	0.0624548
Lima1	4559.05	-0.234186	0.0794381	-2.94803	0.00319806	0.0630189
Cilk1	955.234	0.288148	0.097932	2.94233	0.00325751	0.0640527
Idi2	63.5057	0.921717	0.313243	2.9425	0.00325573	0.0640527
Vill	365.86	-0.549241	0.18679	-2.94042	0.00327767	0.0643801
Arrdc3	4042.01	0.207016	0.0704331	2.93919	0.00329076	0.0645679
Sgk3	684.528	0.307758	0.104758	2.93781	0.00330538	0.0647855
Trim34b	98.5496	0.734056	0.250025	2.93593	0.00332547	0.0651096
Duoxa1	397.033	-0.451215	0.153745	-2.93482	0.00333741	0.0652677
Adam8	1182.45	-0.359955	0.122663	-2.93452	0.00334067	0.0652677
Depdc7	201.145	0.49334	0.168353	2.9304	0.00338529	0.066069
Trim25	4479.22	0.259305	0.0885166	2.92945	0.00339559	0.0661995
Ces1h	29.4484	1.40089	0.478441	2.92803	0.00341119	0.066433
F3	1547.21	0.266541	0.0911524	2.92413	0.00345423	0.0671998
Mtss2	239.079	0.459636	0.157248	2.923	0.00346678	0.0673725
Dpysl3	749.944	0.349485	0.119618	2.92168	0.00348145	0.0675859
Dpysl2	841.511	-0.294237	0.100787	-2.91939	0.00350714	0.0680125
Cpe	3389.77	-0.256268	0.0878187	-2.91815	0.00352115	0.0682121
Btg1	6951.34	-0.257352	0.0882285	-2.91689	0.00353545	0.0683447
Lratd2	1254.33	0.262274	0.0899155	2.91689	0.00353538	0.0683447
Plat	1714.78	-0.308546	0.105806	-2.91615	0.00354383	0.0684275
Psmb10	329.545	0.398007	0.136498	2.91585	0.00354721	0.0684275
Atf5	616.1	-0.360245	0.123585	-2.91495	0.00355747	0.0685532
Scd2	72873.7	-0.21266	0.0729825	-2.91386	0.00356995	0.0687215
Map3k20	1911.08	-0.2483	0.0852362	-2.91308	0.00357881	0.0688198
Klhl18	750.713	-0.305519	0.104949	-2.91111	0.00360147	0.069183
Stac2	23.6368	1.61799	0.556102	2.90951	0.00361992	0.0694646
Cp	1644.04	0.253418	0.0871791	2.90687	0.0036507	0.0699819
Pthlh	1344.8	0.272366	0.0937535	2.90513	0.00367104	0.0701621
Gvin2	10.8954	2.19464	0.755449	2.90508	0.00367158	0.0701621
Pja1	1669.42	-0.2382	0.0819898	-2.90524	0.00366975	0.0701621
Gm12454	48.5769	-1.01705	0.350167	-2.90447	0.00367876	0.070226
Smpd3	2278.04	-0.28662	0.0987199	-2.90336	0.00369177	0.070401
Arhgef26	1123.03	0.263025	0.09063	2.90218	0.00370575	0.0704477
Bmal1	493.344	0.353742	0.121879	2.90241	0.00370304	0.0704477
Nin	394.636	0.430034	0.148151	2.90268	0.00369987	0.0704477
Lars2	11435.5	0.319573	0.110331	2.8965	0.00377356	0.0716625
Tor1aip1	1152.92	0.270969	0.0936126	2.89458	0.00379666	0.0720264
Gm44613	30.2328	-1.2839	0.443642	-2.894	0.00380367	0.0720849
Ercc1	412.019	-0.380519	0.131555	-2.89247	0.00382228	0.0723628
Fam234a	4174.99	-0.195305	0.0675305	-2.89211	0.00382667	0.072371
Nmi	334.525	0.453841	0.15702	2.89034	0.0038483	0.0727051
Ar	581.104	0.32541	0.112625	2.88933	0.00386063	0.0728629
Pltp	289.67	0.463313	0.16042	2.88812	0.00387548	0.0729929
Fxyd6	84.2587	0.735922	0.254786	2.8884	0.00387213	0.0729929
Prdx5	5422.33	-0.24634	0.0853425	-2.88649	0.00389567	0.0732978
Hmgcs1	13960.7	-0.186371	0.0647012	-2.88049	0.00397064	0.0745499
Sun2	2429.38	0.211137	0.0732903	2.88083	0.00396634	0.0745499
Scaf8	1581.97	0.233377	0.0810286	2.88018	0.00397442	0.0745499
Gm18840	13.9434	1.87278	0.650338	2.8797	0.0039805	0.0745876
Zbtb34	376.439	0.427949	0.148696	2.87802	0.00400178	0.074757
Cdc42se1	4362.69	0.20077	0.0697546	2.87823	0.00399916	0.074757
Akr1b8	2205.83	-0.306809	0.106598	-2.87818	0.00399971	0.074757
Nr2f6	772.754	-0.320432	0.111388	-2.87671	0.00401844	0.0749917
Scube1	616.198	0.318851	0.1109	2.87512	0.00403875	0.0752942
C1s2	195.778	0.573426	0.199505	2.87424	0.00404999	0.0754269
Rita1	172.57	-0.537305	0.187039	-2.87269	0.00406992	0.0757212
Aacs	3472.96	-0.250941	0.0873738	-2.87204	0.00407837	0.0758014
Slc4a4	513.488	0.418305	0.145675	2.87149	0.00408538	0.0758548
AW011738	128.707	0.633979	0.220839	2.87077	0.00409469	0.0759507
Ifi27	1053.51	0.341349	0.118947	2.86977	0.00410772	0.0761153
Klk5	109.414	0.642849	0.224422	2.86446	0.00417715	0.0773236
Gm5843	51.8164	1.02419	0.35793	2.86144	0.00421722	0.0777513
Limk1	652.404	-0.312443	0.109173	-2.86191	0.00421095	0.0777513
Esrp2	1449.07	0.2753	0.0961905	2.86203	0.00420932	0.0777513
Adgrg7	3400.63	-0.216794	0.0757598	-2.8616	0.00421507	0.0777513
X4930523C07Rik	544.168	0.356388	0.124608	2.86007	0.00423542	0.0780084
Slc39a13	300.6	-0.463885	0.162258	-2.85894	0.00425061	0.0782096
Snrk	1089.07	-0.256595	0.0897888	-2.85776	0.00426648	0.0784227
Ncoa1	855.692	0.310368	0.108647	2.85665	0.00428132	0.0786168
Klf10	1048.92	-0.295615	0.103516	-2.85576	0.00429344	0.0786988
Pold4	907.742	-0.33288	0.116567	-2.85569	0.00429438	0.0786988
Peli2	87.6291	0.811951	0.284775	2.8512	0.00435544	0.0797381
Tenm4	891.879	0.353991	0.124219	2.84973	0.00437567	0.0800285
Soat1	2575.56	-0.27159	0.0953257	-2.84908	0.00438461	0.0800321
Wnk4	413.96	0.366202	0.128521	2.84936	0.00438066	0.0800321
Lrp12	339.028	0.434265	0.15253	2.84708	0.00441221	0.0804559
Nol6	1260.46	0.283612	0.0996498	2.84609	0.00442595	0.0806262
Plxna1	2478.2	0.270051	0.0949109	2.84531	0.00443688	0.080745
Dusp6	2785.28	0.265795	0.0936044	2.83956	0.00451765	0.0821334
Lce1i	63.8331	1.0815	0.381147	2.83747	0.00454719	0.0825885
Mex3d	1235.46	0.286022	0.100829	2.83671	0.00455811	0.0827049
Krtap1.5	11.9532	1.93821	0.68401	2.83359	0.00460282	0.0834336
Duox2	247.074	0.525169	0.18538	2.83294	0.00461224	0.0835216
Rnf186	2954.75	-0.243494	0.0859797	-2.83199	0.00462588	0.0836435
Zfc3h1	2146.55	-0.309003	0.109117	-2.83184	0.0046281	0.0836435
Klf15	70.2119	0.776636	0.274362	2.8307	0.00464458	0.0838069
Phf10	1266.25	-0.243723	0.0861034	-2.83059	0.00464629	0.0838069
Hipk3	2490.13	0.229717	0.0812058	2.82882	0.00467198	0.0840567
Psph	609.763	-0.301779	0.106664	-2.82926	0.00466556	0.0840567
Zscan4.ps1	160.548	-0.613614	0.216925	-2.82869	0.00467389	0.0840567
Mpzl1	2709.67	-0.207515	0.0734248	-2.82622	0.00471007	0.0846242
Sqor	2424.94	-0.256602	0.0908039	-2.8259	0.00471487	0.0846275
Fam168b	4682.13	0.20313	0.0719134	2.82465	0.00473321	0.0848735
Wnt10a	568.262	-0.315334	0.111673	-2.82372	0.00474698	0.0850372
Trim5	136.254	0.638139	0.226104	2.82232	0.0047677	0.0852184
Lss	4136.23	-0.24172	0.0856525	-2.8221	0.00477104	0.0852184
Zfp945	313.862	0.433547	0.153605	2.82249	0.00476528	0.0852184
Hmgb3	1539.24	0.269379	0.0954687	2.82165	0.00477778	0.0852558
Trim12a	275.356	0.471559	0.167332	2.81811	0.00483078	0.0861176
Rab31	2755.83	-0.238446	0.0846324	-2.81744	0.00484085	0.0862133
Mitd1	707.876	0.340275	0.120901	2.81449	0.00488539	0.0868612
Msi1	70.5649	0.813048	0.288888	2.81441	0.00488671	0.0868612
X2510009E07Rik	212.908	0.515419	0.183336	2.81134	0.00493359	0.0876094
Mgst2	367.059	-0.400558	0.14252	-2.81055	0.00494572	0.0877399
Kctd1	476.834	0.346914	0.123455	2.81005	0.00495343	0.0877917
Gm4735	32932	-0.196612	0.0700224	-2.80784	0.00498751	0.0881754
Mup.ps23	133.87	-0.561234	0.19989	-2.80771	0.00498951	0.0881754
Dpy19l1	790.032	-0.273667	0.0974484	-2.80832	0.00498002	0.0881754
Senp7	541.224	-0.318892	0.11366	-2.80567	0.00502128	0.0886512
Csta3	25.2207	-1.28841	0.459376	-2.8047	0.00503629	0.0888306
Tm7sf2	1093.08	-0.268286	0.0957441	-2.80212	0.00507687	0.0894603
Ripor3	279.06	-0.461583	0.164761	-2.80154	0.00508595	0.0895343
Tfap2c	893.358	0.291908	0.104245	2.80021	0.00510698	0.0897538
Gnaq	2380.14	0.240057	0.0857307	2.80013	0.00510822	0.0897538
S100a7a	2412.8	-0.260226	0.0929818	-2.79867	0.0051313	0.090073
Foxo1	996.506	-0.262034	0.0936423	-2.79824	0.00513822	0.0901082
Nek1	575.251	-0.305889	0.109365	-2.79697	0.0051585	0.0903774
Olfml2b	95.4851	0.697171	0.249469	2.79462	0.00519612	0.0909494
Pcdhgc3	462.99	-0.343163	0.122811	-2.79425	0.00520208	0.0909669
Pdia6	4842.56	-0.187961	0.0672914	-2.79324	0.00521822	0.0910978
Gm18562	35.4418	-1.07593	0.385202	-2.79316	0.00521951	0.0910978
Gm5855	4411.32	-0.228458	0.0818302	-2.79186	0.00524068	0.0913803
Slc26a2	1855.62	0.242499	0.0868764	2.79132	0.00524941	0.0914454
Dusp10	368.959	-0.375689	0.134686	-2.78938	0.00528089	0.0919066
Itgb7	185.227	-0.479293	0.171883	-2.78849	0.00529539	0.0920715
Gm35439	98.4731	0.63146	0.226654	2.786	0.00533622	0.0926934
Tmem140	77.0709	-0.711014	0.255278	-2.78525	0.00534857	0.09282
X1700017B05Rik	1676.99	0.237266	0.0852154	2.78431	0.00536413	0.0929794
Cpne8	724.581	-0.290326	0.104281	-2.78408	0.0053679	0.0929794
Zscan4.ps2	243.547	-0.523471	0.188052	-2.78365	0.0053751	0.0930161
Tmco3	673.651	-0.308539	0.110875	-2.78276	0.00538979	0.0931823
Braf	1198.51	0.30562	0.109952	2.77957	0.00544313	0.0940159
E330020D12Rik	33.7565	1.06727	0.384191	2.77798	0.00546983	0.0942131
Pear1	30.7098	-1.1199	0.403136	-2.77797	0.00546997	0.0942131
Eif1ad	877.288	0.277502	0.0998774	2.77843	0.00546223	0.0942131
Zscan4a	191.9	-0.581284	0.209369	-2.77636	0.00549718	0.0945041
Ifnar1	1323.41	0.244326	0.0879935	2.77664	0.00549236	0.0945041
Bnip3l	11472	-0.214555	0.0773472	-2.77392	0.00553858	0.0951265
Vmn1r43	123.393	-0.625777	0.225849	-2.77078	0.00559226	0.095939
Hmgn5	1374.93	0.262945	0.0949077	2.77054	0.00559636	0.095939
Ccdc86	586.283	0.374807	0.135362	2.76892	0.00562429	0.0963278
Fhl2	1178.02	-0.248862	0.0899159	-2.76772	0.00564505	0.0965184
Gnai1	1521.9	0.27233	0.0983969	2.76766	0.00564595	0.0965184
Slc35f2	467.688	0.323065	0.116775	2.76654	0.00566539	0.0967604
Slc6a6	5536.24	0.235928	0.0853191	2.76524	0.0056881	0.0970579
Ube2f	1118.29	-0.243954	0.0882371	-2.76476	0.00569656	0.0970652
Hes1	2116.46	-0.263538	0.0953257	-2.76461	0.00569913	0.0970652
Gm6104	424.519	0.359996	0.130258	2.76371	0.00571488	0.0972431
Slc29a3	779.785	0.290529	0.105141	2.76322	0.00572343	0.0972984
Bnc1	518.507	-0.312111	0.113011	-2.76176	0.00574901	0.0975979
Pik3ap1	75.4145	0.783939	0.28387	2.76161	0.0057517	0.0975979
Meaf6	305.738	0.400387	0.145106	2.75928	0.00579292	0.0981155
Rnf183	344.077	-0.378665	0.13723	-2.75935	0.00579169	0.0981155
Ppp1r15b	2978.98	0.212653	0.0770928	2.7584	0.00580851	0.0982887
Ppib	1658.29	-0.246012	0.0892166	-2.75747	0.00582501	0.0984668
Rubcn	1056.63	-0.255308	0.0925968	-2.75721	0.00582978	0.0984668
Arid1a	3368.42	0.265958	0.0965307	2.75517	0.00586625	0.0989916
Zscan4d	147.961	-0.63949	0.232227	-2.75373	0.00589202	0.0993349
Cpox	1615.32	-0.228414	0.0830141	-2.75151	0.00593211	0.0999189
Gm36582	382.589	-0.394744	0.143514	-2.75057	0.00594919	0.100115
Cd24a	6404.83	0.185933	0.0676207	2.74965	0.00596593	0.100304
Lce3e	3398.95	-0.209277	0.076129	-2.74898	0.00597806	0.100416
Tnk2	2752.06	-0.214201	0.0780053	-2.74598	0.00603302	0.101247
Etv3	2790.78	0.214004	0.0779536	2.74528	0.00604601	0.101372
Ache	33.5188	-1.09917	0.400478	-2.74464	0.00605779	0.101476
Bag1	2695.38	0.211899	0.0772321	2.74366	0.00607587	0.101686
Lrp1	4263.85	-0.270144	0.0984777	-2.7432	0.00608442	0.101736
H2.Q2	940.416	0.279634	0.101973	2.74224	0.00610222	0.101941
Mpp7	1746.09	-0.225678	0.0823559	-2.74027	0.0061388	0.102459
Phgr1	93.7025	-0.6583	0.24026	-2.73995	0.00614485	0.102466
Muc15	409.141	0.349297	0.127541	2.73871	0.00616813	0.102726
Adh7	652.46	0.323999	0.118312	2.73852	0.00617162	0.102726
Fmo2	15.725	1.61482	0.590112	2.73646	0.0062105	0.103213
Trp73	210.449	0.454341	0.166038	2.73637	0.00621213	0.103213
Kics2	269.891	0.420786	0.153807	2.7358	0.00622287	0.103297
Polk	392.044	-0.343422	0.125596	-2.73433	0.00625068	0.103665
Naa20	1215.16	0.237221	0.0867762	2.73371	0.00626252	0.103768
Acot9	1392.48	-0.234359	0.0858321	-2.73043	0.0063251	0.10471
Mvd	2097.03	-0.212238	0.0777542	-2.7296	0.00634112	0.10488
Dicer1	1435.01	0.323305	0.118527	2.7277	0.00637778	0.105391
Qser1	1818.8	0.297792	0.109298	2.72458	0.00643836	0.106297
Egln1	3812.55	-0.245353	0.0901522	-2.72154	0.00649785	0.107182
Atg3	925.437	0.263925	0.0970178	2.72038	0.00652078	0.107464
Rap1gap	800.1	-0.313838	0.115382	-2.71999	0.00652838	0.107492
Fam162a	6141.34	-0.236158	0.0868597	-2.71884	0.00655115	0.107771
Slc6a14	3907.55	-0.21119	0.0777307	-2.71694	0.00658885	0.108294
Slc25a30	835.602	-0.319941	0.117783	-2.71636	0.00660038	0.108386
Zmynd19	834.545	0.27246	0.100361	2.71481	0.00663137	0.1087
Ehd2	748.014	-0.290853	0.107136	-2.71481	0.00663133	0.1087
Xpo4	749.833	0.286505	0.105576	2.71374	0.0066529	0.108955
Gpr68	99.4516	-0.607619	0.223931	-2.71342	0.00665931	0.108963
Hid1	1651.93	-0.214391	0.0790598	-2.71176	0.00669262	0.109313
Ppp1r10	1371.71	0.259958	0.0958601	2.71184	0.00669099	0.109313
Gm46404	102.455	-0.633147	0.233849	-2.7075	0.00677924	0.110629
Rif1	1510.46	0.261468	0.0965949	2.70685	0.00679253	0.110747
Fxyd3	785.535	-0.277434	0.102558	-2.70513	0.00682776	0.111051
Gm45432	503.384	0.342578	0.126618	2.70561	0.00681792	0.111051
Pttg1	408.756	0.330119	0.122038	2.70505	0.00682933	0.111051
Synpo	250.636	-0.413795	0.153046	-2.70373	0.00685666	0.111396
Riok2	681.121	0.281236	0.104054	2.7028	0.00687584	0.111609
Trib2	774.13	0.285382	0.105606	2.70233	0.00688557	0.111668
Tecpr1	1330.42	-0.235144	0.0870807	-2.70031	0.00692757	0.112219
Sorbs2	456.165	0.390759	0.14472	2.7001	0.0069318	0.112219
S100a4	154.226	-0.541948	0.200745	-2.69968	0.00694058	0.112262
Styk1	919.947	-0.28435	0.105342	-2.69932	0.00694822	0.112287
Spsb4	20.2452	1.36329	0.505132	2.69888	0.00695725	0.112334
Gpx1	8288.51	-0.191445	0.0709456	-2.69848	0.00696564	0.11237
Cyp51	8135.95	-0.184546	0.0684006	-2.69802	0.00697534	0.112427
Cblb	856.115	-0.308695	0.114461	-2.69696	0.00699764	0.112688
Zzz3	1560.23	0.223071	0.0829313	2.68983	0.0071489	0.114922
Tob2	1377.11	0.237912	0.0884453	2.68993	0.00714669	0.114922
Gm13767	226.222	0.414267	0.154136	2.68768	0.00719513	0.115498
Epsti1	214.861	0.426065	0.158532	2.68757	0.00719738	0.115498
Hbegf	2545.32	-0.27331	0.101866	-2.68304	0.00729558	0.116972
Gm11407	1040.4	-0.294836	0.109901	-2.68274	0.0073021	0.116974
Cap1	8212.97	-0.186241	0.0694607	-2.68125	0.00733477	0.117395
Ccdc9b	833.235	-0.42191	0.157387	-2.68071	0.00734654	0.117436
Def6	301.448	0.383212	0.14296	2.68055	0.00735014	0.117436
Col14a1	162.086	0.510169	0.19062	2.67637	0.00744235	0.118805
Edn2	44.6688	0.91357	0.341652	2.67398	0.0074958	0.119243
Cald1	47.9911	-0.989355	0.369939	-2.67438	0.00748687	0.119243
Gm9260	654.204	0.335426	0.125435	2.6741	0.00749298	0.119243
Eno1b	40265.6	-0.190904	0.0713912	-2.67405	0.00749406	0.119243
Pskh1	582.733	0.292138	0.109406	2.67023	0.00757997	0.120477
Il36b	569.566	-0.308106	0.115461	-2.66849	0.00761936	0.120931
Dtl	612.115	0.297001	0.111303	2.66839	0.00762168	0.120931
Rtf1	1778.17	0.227008	0.0850954	2.66769	0.00763744	0.121076
Psg26	37.9034	-0.963238	0.361327	-2.66583	0.00767974	0.121641
Zfp316	517.936	0.298031	0.112013	2.66068	0.00779841	0.123414
Zscan4f	241.403	-0.491086	0.184604	-2.66022	0.00780899	0.123432
Nlrc5	22.4497	1.3475	0.50657	2.66005	0.00781299	0.123432
Dsp	31243.7	-0.220365	0.0829023	-2.65813	0.00785757	0.123946
Scd3	2982.68	-0.212589	0.0799788	-2.65806	0.00785908	0.123946
Tet3	3270.47	0.237279	0.0892827	2.65762	0.00786949	0.124004
Gstp1	14472.6	0.250686	0.0943608	2.65667	0.00789158	0.124245
Acss2	2582.22	-0.210975	0.0795267	-2.65289	0.00798063	0.125539
mt.Nd4l	2995.8	-0.290526	0.109541	-2.65221	0.00799675	0.125685
Gsdmd	1441.77	-0.233784	0.0881681	-2.65157	0.00801179	0.125813
Ndor1	168.049	0.566589	0.213782	2.65031	0.00804185	0.126069
Slc1a5	3097.13	-0.231227	0.0872414	-2.65043	0.00803905	0.126069
Eno1	49031.9	-0.188249	0.0710423	-2.64981	0.00805361	0.126146
Kctd20	1567.36	0.218479	0.082521	2.64755	0.00810773	0.126885
Sqle	6998.9	-0.188363	0.0712194	-2.64483	0.00817328	0.127802
Gm32687	249.055	0.396381	0.149938	2.64363	0.0082022	0.128144
Ephb2	2694.96	-0.226638	0.0857413	-2.64327	0.00821094	0.128172
Gm10222	3023.92	-0.287704	0.108954	-2.64061	0.00827579	0.129065
Cobll1	876.841	0.264456	0.100166	2.64017	0.00828648	0.129065
Thap12	1955.59	0.233045	0.0882727	2.64005	0.00828927	0.129065
Ddr2	22.1076	-1.36044	0.515642	-2.63834	0.00833125	0.129608
Celf2	545.04	0.359186	0.136166	2.63785	0.00834328	0.129685
Gm12185	15.8287	1.52939	0.580118	2.63635	0.00838043	0.130152
Slurp1	183.772	0.458587	0.173996	2.63562	0.00839842	0.130321
Sult1d1	42.6035	0.988397	0.375457	2.63252	0.00847544	0.131405
Megf6	292.38	0.381352	0.144891	2.632	0.00848843	0.131434
Rab26os	50.8312	-0.881165	0.334806	-2.63187	0.00849165	0.131434
Scrn3	310.966	-0.360653	0.137056	-2.63143	0.00850276	0.131495
Gm6288	11.9075	1.8138	0.689563	2.63036	0.00852941	0.131695
Zfp827	361.953	0.370811	0.140975	2.63033	0.00853009	0.131695
Pfkl	7631.83	-0.206781	0.0786493	-2.62915	0.00855998	0.132046
Rab6a	7373.52	0.183706	0.0699	2.62812	0.0085857	0.132331
Dnajc17	236.501	0.432217	0.164549	2.62668	0.00862223	0.132782
Gcnt3	455.639	-0.30852	0.117561	-2.62434	0.00868168	0.133557
Gm37660	26.0411	1.20742	0.460171	2.62384	0.00869442	0.133557
Cebpz	1140.89	0.24251	0.0924193	2.62402	0.00868982	0.133557
Psrc1	234.815	0.429118	0.16357	2.62345	0.0087043	0.133597
Gm28802	21.808	-1.25671	0.479201	-2.62251	0.00872851	0.133673
Pitpnc1	721.378	-0.266616	0.101668	-2.62241	0.00873113	0.133673
Gstp2	12795.2	0.256959	0.0979699	2.62284	0.00872002	0.133673
Avl9	1480.88	0.225053	0.0858384	2.62182	0.00874623	0.133792
Cidea	496.264	-0.438477	0.167416	-2.61908	0.00881668	0.134758
Steap1	422.02	0.373262	0.142621	2.61716	0.00886642	0.135405
Cyp2j6	1451.06	-0.268005	0.102425	-2.61659	0.00888118	0.135517
Arl4c	2928.61	-0.237403	0.0908049	-2.61443	0.00893757	0.136265
Palld	1955.95	-0.225585	0.0863511	-2.61242	0.0089904	0.13695
Gm6627	1753.2	0.208399	0.0797807	2.61215	0.00899749	0.13695
Rassf4	1361.81	-0.251964	0.0964923	-2.61124	0.00902153	0.136983
Nts	57.1907	0.903031	0.345808	2.61137	0.00901811	0.136983
Mboat2	665.562	-0.283261	0.108479	-2.61122	0.00902206	0.136983
Esf1	733.097	0.273961	0.104979	2.60968	0.00906273	0.137207
Utp4	1315.14	0.221363	0.0848257	2.60962	0.00906432	0.137207
Zfp433	258.297	0.382733	0.146649	2.60986	0.00905804	0.137207
Dock9	3321.42	-0.206368	0.0790824	-2.60953	0.00906676	0.137207
Kcne3	175.294	-0.493362	0.189089	-2.60915	0.00907662	0.137243
Pld2	919.671	-0.247172	0.0948221	-2.60669	0.0091421	0.138119
Tspan9	3008.58	-0.19597	0.0752131	-2.60552	0.00917337	0.138477
Car8	741.344	-0.37216	0.142899	-2.60436	0.00920458	0.138834
Mark1	141.704	0.515441	0.198091	2.60204	0.00926715	0.139663
Prdm11	85.4417	0.627098	0.241046	2.60158	0.00927964	0.139736
Bnip3l.ps	5802.59	-0.208083	0.0800247	-2.60024	0.00931588	0.140167
Krtdap	5658.4	-0.191908	0.0738197	-2.59969	0.00933091	0.140278
Anxa4	15220.2	-0.177427	0.0683008	-2.59772	0.00938444	0.140967
Usp17lc	44.7477	-0.875259	0.33723	-2.59544	0.00944706	0.141098
Fuca2	1146.79	-0.22958	0.0884248	-2.59634	0.00942236	0.141098
Tfdp2	1187.64	0.250302	0.0964107	2.59621	0.00942592	0.141098
Azi2	2966.13	0.186293	0.0717634	2.59593	0.00943344	0.141098
Top3a	647.447	0.314045	0.120921	2.5971	0.00940145	0.141098
X9930038B18Rik	95.8732	-0.637772	0.245678	-2.59597	0.00943253	0.141098
Xpnpep1	3477.65	-0.186575	0.0718798	-2.59565	0.00944115	0.141098
Tnxb	27.8305	-1.1739	0.452366	-2.59502	0.00945854	0.141154
Tmem60	457.381	-0.317283	0.122349	-2.59327	0.00950693	0.141761
Cst6	286.025	-0.398282	0.153898	-2.58796	0.00965459	0.143845
Rarres1	14.6682	-1.7685	0.683767	-2.58641	0.0096981	0.144376
Dusp14	1629.89	-0.226924	0.0877606	-2.58572	0.0097177	0.144551
Gm11696	12.9753	1.73149	0.669801	2.58508	0.00973567	0.144701
Apbb1ip	16.1689	-1.55033	0.600187	-2.58308	0.00979222	0.145423
Rnf224	42.6381	0.884068	0.342306	2.58268	0.00980358	0.145474
Cyp4f14	18.9264	1.60329	0.620907	2.58218	0.0098178	0.145567
Nipa2	800.424	0.258968	0.10044	2.57832	0.00992812	0.147084
Rtn4rl1	300.804	0.362954	0.140814	2.57753	0.00995081	0.147301
Nabp1	1292.99	-0.294185	0.11416	-2.57696	0.00996725	0.147306
Amotl2	2073.38	-0.208535	0.0809163	-2.57717	0.00996123	0.147306
Lce1h	56.9126	1.01072	0.39255	2.57475	0.0100313	0.147394
Eeig2	3406.04	-0.197773	0.076817	-2.5746	0.0100356	0.147394
Camk2d	2118.47	-0.212232	0.0824351	-2.57453	0.0100376	0.147394
Gstm6	408.238	0.349529	0.13571	2.57555	0.010008	0.147394
Lgals7	5883.17	-0.205283	0.0797054	-2.57553	0.0100087	0.147394
Dcp2	1847.08	0.217332	0.0843562	2.57636	0.00998475	0.147394
Togaram2	15.3619	1.55575	0.60426	2.57464	0.0100345	0.147394
Neurl1a	463.55	0.297968	0.115705	2.57525	0.0100169	0.147394
Mgat4b	4688.87	-0.203449	0.0790844	-2.57256	0.0100949	0.148119
Cpne5	67.9785	-0.695857	0.270672	-2.57085	0.0101448	0.148731
Ablim3	215.275	-0.421723	0.164075	-2.57031	0.0101606	0.148844
Afg2a	382.915	0.351645	0.136849	2.56959	0.0101818	0.148915
Sox4	12131.6	0.211517	0.0823088	2.56979	0.0101759	0.148915
Ugt1a6b	277.795	0.394542	0.153567	2.56918	0.0101939	0.148973
Csnk1e	3373.73	0.217435	0.0847635	2.56519	0.0103118	0.150578
Mex3a	1618.05	0.207821	0.081037	2.56452	0.0103318	0.150749
Chchd4	619.397	0.268259	0.104703	2.5621	0.0104041	0.151321
Adgre5	738.668	-0.265095	0.103459	-2.56231	0.0103979	0.151321
Rhou	1799.26	0.240869	0.0939874	2.56278	0.0103839	0.151321
Gm14928	200.161	0.437091	0.170571	2.56251	0.0103917	0.151321
Nod2	562.266	0.297569	0.116217	2.56045	0.0104536	0.151921
Lad1	12474.3	0.167288	0.0653677	2.55919	0.0104917	0.152114
Akr7a5	877.342	-0.243712	0.0952179	-2.55952	0.0104818	0.152114
Paqr4	467.787	-0.314019	0.122696	-2.55933	0.0104874	0.152114
Prom1	10238.5	-0.181135	0.0708027	-2.5583	0.0105185	0.152158
Tmem143	264.177	-0.368572	0.144071	-2.55826	0.0105197	0.152158
Pim1	3034.6	-0.259602	0.101457	-2.55874	0.0105053	0.152158
Cpeb4	2303.19	-0.214272	0.0837762	-2.55767	0.0105377	0.152299
Blnk	2195.39	0.217473	0.0850533	2.5569	0.0105609	0.152512
D5Ertd579e	1111.65	0.24464	0.0957743	2.55433	0.0106391	0.153053
Sesn1	480.899	0.310015	0.12137	2.5543	0.01064	0.153053
X1810065E05Rik	41.7469	0.963072	0.376944	2.55495	0.0106203	0.153053
Trip11	1172.43	0.269717	0.105589	2.55442	0.0106366	0.153053
Arid2	2061.65	0.247537	0.0968796	2.55511	0.0106156	0.153053
Plekha4	31.4707	1.04891	0.410889	2.55279	0.0106864	0.153599
Pttg1ip	4532.12	-0.208165	0.0816971	-2.54801	0.010834	0.155477
Mir22hg	195.828	0.490641	0.192551	2.54811	0.010831	0.155477
Dhx35	386.746	0.340282	0.133642	2.54621	0.0108898	0.156156
Gstp.ps	11027.8	0.251084	0.0987308	2.54312	0.0109868	0.157423
Cdkn2a	3102.59	0.231885	0.0912191	2.54207	0.0110199	0.157774
Gkn1	8.67822	-2.1586	0.849667	-2.54052	0.0110687	0.15835
Cwc22	1123.6	0.226977	0.0893697	2.53975	0.0110932	0.158414
Dhrs3	737.905	-0.267257	0.105237	-2.53956	0.0110992	0.158414
Mfsd11	747.413	-0.262074	0.103185	-2.53985	0.0110899	0.158414
Ifi202b	598.144	-0.326563	0.128613	-2.53912	0.0111132	0.158491
Gm16407	446.005	-0.325421	0.128189	-2.5386	0.0111295	0.1586
Ppp1r13l	2672.29	-0.214816	0.0846399	-2.53799	0.011149	0.158755
Gm3788	2821.94	-0.211849	0.0834907	-2.5374	0.011168	0.158801
Gm11512	1693.99	-0.230767	0.0909482	-2.53735	0.0111696	0.158801
Map4k4	4549.06	-0.187027	0.0737829	-2.53482	0.0112505	0.159579
Nfkbie	69.7516	0.71739	0.28301	2.53486	0.0112492	0.159579
Mid1	389.688	0.326907	0.12894	2.53534	0.0112338	0.159579
Icosl	738.483	-0.320646	0.126563	-2.53349	0.0112933	0.160063
Ddx3x	12102	0.18008	0.0711266	2.53182	0.0113471	0.160701
Tmprss11f	422.397	-0.311555	0.123239	-2.52805	0.0114697	0.162312
Mall	3646.14	-0.219061	0.0867018	-2.5266	0.0115171	0.162731
Cstdc7	70.2204	-0.730135	0.288969	-2.52669	0.0115143	0.162731
Gm14519	747.452	-0.255788	0.101258	-2.52611	0.0115334	0.162836
Brix1	1141.49	0.239214	0.0947515	2.52465	0.0115814	0.163388
Gm7329	304.281	0.360594	0.142952	2.52248	0.0116531	0.164273
Lce3f	3841.78	-0.183512	0.072764	-2.52201	0.0116685	0.164364
X4833438C02Rik	129.11	-0.522919	0.207428	-2.52096	0.0117035	0.16473
Khdc1b	37.117	-1.06432	0.422298	-2.5203	0.0117256	0.164914
Hpn	20.3647	1.2632	0.501331	2.51968	0.011746	0.165075
Tle3	5210.65	-0.226984	0.0901143	-2.51884	0.0117741	0.165216
Acvr2b	353.684	0.335859	0.133329	2.51902	0.0117682	0.165216
Gfod1	219.92	-0.422613	0.167932	-2.51658	0.01185	0.166153
Ddost	4254.15	-0.179168	0.0712073	-2.51615	0.0118646	0.166231
Zdhhc12	347.147	-0.354213	0.140917	-2.51362	0.0119498	0.167297
Fam107b	2142.36	-0.221098	0.0880241	-2.51179	0.0120122	0.168042
Paip2b	1667.54	0.207404	0.0826154	2.51048	0.0120566	0.168407
Psd3	1412.88	0.243684	0.0970643	2.51054	0.0120545	0.168407
Psme1	2533.43	0.195581	0.0779224	2.50994	0.012075	0.168535
Tmprss2	5442.29	-0.260866	0.104058	-2.50692	0.0121787	0.169853
Tmsb10	9198.32	-0.171611	0.068479	-2.50604	0.0122091	0.170147
Auts2	358.846	0.374911	0.149633	2.50553	0.0122267	0.170264
Ddx5	18759.8	0.196172	0.0783097	2.50508	0.0122425	0.170354
Gm47316	24.6849	-1.18582	0.47351	-2.50432	0.0122686	0.170587
Sox9	3618.1	-0.242727	0.0969405	-2.50387	0.0122842	0.170675
Riok1	581.433	0.300829	0.12028	2.50107	0.0123818	0.1719
Chd9	12678.5	-0.203344	0.0813742	-2.49887	0.012459	0.17219
Tns4	8024.1	-0.206466	0.0826138	-2.49917	0.0124486	0.17219
Sdc2	632.869	0.296581	0.118653	2.49957	0.0124345	0.17219
Atf6b	1760.1	-0.203393	0.0813817	-2.49924	0.0124459	0.17219
Iigp1	19.2081	1.32422	0.529879	2.49909	0.0124512	0.17219
Eif1a	2312.04	0.191566	0.076643	2.49945	0.0124385	0.17219
Manf	2459.89	-0.202323	0.081041	-2.49655	0.0125408	0.173189
Scyl3	550.76	0.289743	0.116102	2.49559	0.012575	0.17327
Lpin2	6053.21	-0.2189	0.0876964	-2.49612	0.0125561	0.17327
Gm7156	47.1862	0.875156	0.350673	2.49565	0.0125726	0.17327
Ppef1	96.0401	0.61156	0.245093	2.49521	0.0125882	0.173321
Rhbdl2	424.479	-0.323636	0.129826	-2.49285	0.0126724	0.17435
Bpifb5	26.8133	1.23052	0.494026	2.49079	0.0127458	0.175229
Zfp868	417.77	0.305919	0.122846	2.49027	0.0127648	0.175351
Ocln	961.811	0.230636	0.0926243	2.49001	0.0127739	0.175351
Lactb	192.036	0.423107	0.170028	2.48846	0.0128299	0.175989
Gstm2.ps1	1079.18	0.285479	0.114765	2.4875	0.0128643	0.176328
Icam1	477.492	0.293492	0.118039	2.48639	0.0129046	0.176749
Mb21d2	398.074	-0.37472	0.150812	-2.48468	0.0129666	0.177466
Plekho2	213.947	-0.398234	0.160363	-2.48333	0.0130162	0.178011
Tmed10.ps	1522.52	-0.229944	0.0926953	-2.48064	0.0131146	0.179223
Smad1	1022.57	0.225544	0.0910581	2.47692	0.0132522	0.180968
Msmo1	7516.09	-0.190162	0.0768088	-2.47579	0.0132944	0.181409
Kcnh1	20.4931	1.27211	0.514251	2.4737	0.0133721	0.182334
Nupr1	5590.44	-0.178582	0.0722281	-2.47248	0.0134181	0.182825
Chac2	601.604	-0.298845	0.120884	-2.47217	0.0134296	0.182846
Lrig2	666.17	0.29648	0.120027	2.47011	0.0135072	0.18363
Gm9902	51.4782	-0.99049	0.400989	-2.47012	0.0135068	0.18363
Osbpl10	439.071	0.303345	0.122894	2.46835	0.0135736	0.184395
Celsr1	1837.33	0.269999	0.109411	2.46775	0.0135966	0.184572
Adamts4	61.8575	0.736324	0.298428	2.46735	0.0136119	0.184574
Slc49a4	1238.24	0.241488	0.0978858	2.46704	0.0136236	0.184574
Maged2	678.203	-0.258376	0.104735	-2.46695	0.013627	0.184574
Cluh	2761.57	0.181891	0.0737715	2.4656	0.0136783	0.184946
Exoc5	1946.34	0.190914	0.0774364	2.46543	0.0136847	0.184946
Fndc3a	2119.21	-0.192932	0.0782416	-2.46585	0.0136687	0.184946
Klf4	8210.32	0.206198	0.0836679	2.46448	0.0137211	0.185198
Tpgs1	334.617	-0.363989	0.1477	-2.46437	0.0137254	0.185198
Nsdhl	2882.83	-0.180722	0.0733402	-2.46415	0.0137337	0.185198
Gck	106.697	-0.549087	0.222854	-2.46389	0.013744	0.1852
Pou2f1	937.343	0.317567	0.128989	2.46197	0.0138174	0.186053
Gm17922	165.759	-0.43846	0.178156	-2.4611	0.013851	0.186368
Cr1l	1357.62	-0.223581	0.0908997	-2.45965	0.0139072	0.186713
Abca7	2128.94	-0.273767	0.111301	-2.45971	0.0139049	0.186713
Foxl2	29.3462	-1.02836	0.418079	-2.45972	0.0139045	0.186713
Ap1s1	1975.78	-0.194615	0.0791915	-2.45753	0.0139897	0.186862
Zc3hav1	3174.45	0.184644	0.0751148	2.45816	0.0139651	0.186862
Lhpp	350.313	0.362926	0.14764	2.45818	0.0139644	0.186862
Adat2	158.541	-0.443089	0.180211	-2.45872	0.0139435	0.186862
Gm11295	128.131	0.524186	0.213293	2.45758	0.0139876	0.186862
Daxx	1089.79	0.242651	0.0987317	2.45768	0.0139837	0.186862
Ccdc112	235.595	0.41071	0.167106	2.45778	0.0139797	0.186862
Trp53bp2	1243.43	0.223117	0.0908197	2.4567	0.014022	0.187157
Tmem106b	2448.95	-0.184305	0.0750802	-2.45478	0.0140971	0.188023
Ssx2ip	574.596	0.282484	0.115111	2.45401	0.0141272	0.188288
Slc17a9	589.763	-0.41048	0.167525	-2.45026	0.0142752	0.190121
Ramp3	168.767	0.520878	0.212708	2.44879	0.0143336	0.190761
Tead2	1838.69	0.218494	0.0892705	2.44755	0.0143832	0.191044
Ace	416.263	0.331193	0.135309	2.44768	0.0143779	0.191044
Gm14506	238.835	-0.409882	0.167472	-2.44747	0.0143862	0.191044
Gm28439	19415.2	-0.246911	0.100942	-2.44607	0.0144423	0.191544
Tgfbr1	1121.42	0.237677	0.0971694	2.44601	0.0144447	0.191544
Wnt9a	58.9773	-0.721698	0.295107	-2.44555	0.0144633	0.191651
Muc5ac	18.1278	-1.32745	0.543138	-2.44404	0.0145236	0.192312
Flrt1	119.126	-0.604908	0.247576	-2.44332	0.0145528	0.192559
Rnf216	1375.56	0.203742	0.0834141	2.44254	0.0145844	0.192838
Tbcel	1350.51	0.205479	0.0841456	2.44195	0.0146082	0.193014
Mapkbp1	629.842	0.280435	0.114864	2.44144	0.0146287	0.193145
Per2	358.512	0.393745	0.161313	2.44088	0.0146516	0.193225
Gm9523	177.476	0.485743	0.199012	2.44077	0.0146559	0.193225
Cpm	231.296	0.424713	0.174044	2.44026	0.0146767	0.193361
Plekhm2	909.051	0.266272	0.109159	2.43931	0.0147155	0.193733
Tnfsf9	744.301	-0.365624	0.149937	-2.43851	0.014748	0.194021
Peli1	992.673	0.245585	0.100727	2.43812	0.0147638	0.194089
Gm29745	26.6766	-1.07652	0.441965	-2.43576	0.0148607	0.195224
Tmem50a	1976.9	-0.187447	0.0769999	-2.43438	0.0149173	0.195546
Slc30a9	2028.33	-0.184822	0.0759141	-2.43463	0.0149072	0.195546
Syna	10.4756	-1.91699	0.787364	-2.43469	0.0149046	0.195546
Armc10	1656.05	0.195587	0.0803537	2.43408	0.0149299	0.195572
Tut4	1467.68	0.210742	0.0866027	2.43343	0.0149565	0.19578
Ptbp2	579.697	0.331668	0.136313	2.43314	0.0149686	0.195799
Cirbp	1528.93	0.20898	0.0859023	2.43276	0.0149841	0.195862
Bbc3	356.489	0.332114	0.136664	2.43015	0.0150925	0.197139
Wtip	454.972	-0.309819	0.127555	-2.4289	0.0151445	0.197559
Gm4992	13.775	1.55473	0.640106	2.42886	0.0151463	0.197559
Malt1	2037.81	-0.242259	0.0998148	-2.42709	0.0152205	0.198386
Anxa9	444.582	-0.377073	0.155402	-2.42643	0.0152482	0.198605
Dennd6a	1056.95	0.221799	0.0914244	2.42604	0.0152647	0.198656
Gnpda1	250.064	-0.389579	0.160597	-2.42582	0.0152737	0.198656
Haus2	446.357	0.296636	0.122338	2.42472	0.0153202	0.198831
Gbp10	38.9049	1.01443	0.418411	2.42447	0.0153306	0.198831
Ntn4	368.741	-0.317399	0.130914	-2.42449	0.0153301	0.198831
mt.Nd5	27594.4	-0.197105	0.0812815	-2.42497	0.0153096	0.198831
Lurap1l	912.899	0.243318	0.100391	2.42371	0.0153628	0.198838
Entrep1	517.039	0.303586	0.125258	2.42369	0.0153637	0.198838
mt.Nd4	34053.1	-0.238854	0.0985431	-2.42385	0.0153568	0.198838
E2f7	168.124	0.493695	0.203726	2.42333	0.0153791	0.198897
Gm41609	168.299	-0.42765	0.176523	-2.42263	0.0154086	0.199138
Ddx42	2310.87	0.22134	0.0913838	2.42209	0.0154315	0.199294
Crtc1	393.055	0.303404	0.12533	2.42084	0.0154847	0.199839
Obi1	466.783	0.29546	0.122074	2.42034	0.0155061	0.199975
Gm7278	685.633	0.290923	0.120276	2.4188	0.0155717	0.20068
Zfp605	68.584	0.684192	0.283025	2.41743	0.0156307	0.201298
Gm19399	1434.55	-0.225478	0.0933002	-2.4167	0.0156621	0.201561
Aknad1	103.882	-0.567937	0.235069	-2.41604	0.0156902	0.201782
Bmp1	867.557	-0.246037	0.101855	-2.41557	0.0157106	0.201902
Ostf1	2042.11	-0.194384	0.0805551	-2.41305	0.0158195	0.203058
BC037704	34.798	-0.947385	0.39262	-2.41298	0.0158227	0.203058
Gm37131	47.8635	-0.773398	0.32068	-2.41174	0.0158765	0.203606
Asns	2537.43	-0.200233	0.0830359	-2.4114	0.0158912	0.203652
Tapbp	4188.88	0.21414	0.0888189	2.41097	0.01591	0.20375
Gm6532	1077.87	-0.282944	0.117376	-2.41058	0.0159273	0.20383
Zscan4e	163.218	-0.540817	0.224405	-2.41	0.0159524	0.204009
Kdm5a	2644.17	0.203736	0.0846164	2.40776	0.0160509	0.204839
Itm2b	16248.7	0.177846	0.0738614	2.40784	0.0160474	0.204839
Vldlr	1754.17	-0.217458	0.0903044	-2.40806	0.0160377	0.204839
Wdr35	348.345	-0.31692	0.13183	-2.404	0.0162167	0.206811
Fmnl1	28.0338	1.03788	0.431854	2.4033	0.0162477	0.207062
Dock5	721.97	-0.280952	0.116959	-2.40214	0.0162995	0.207578
Klf13	2482.89	0.186777	0.0778061	2.40054	0.0163709	0.208342
Snrnp200	3863.06	0.20384	0.0849772	2.39876	0.0164507	0.208748
Rnf38	2246.82	0.199189	0.0830393	2.39873	0.0164519	0.208748
Nhsl3	7162.14	0.172363	0.0718541	2.3988	0.016449	0.208748
Mark3	3016.48	-0.178497	0.0743923	-2.3994	0.0164221	0.208748
Thrb	111.88	0.568614	0.237065	2.39856	0.0164598	0.208748
Herpud1	1836.74	-0.195734	0.0816527	-2.39715	0.0165232	0.209408
Wdr24	607.42	-0.305314	0.127455	-2.39547	0.0165991	0.210224
Ids	973.936	0.231368	0.096622	2.39457	0.0166398	0.210594
Nmnat2	57.0798	-0.750043	0.313345	-2.39366	0.0166811	0.210972
Ier5l	1104.85	0.220966	0.0923658	2.39229	0.0167436	0.211616
Ptgr2	653.8	-0.253043	0.105834	-2.39094	0.0168051	0.212247
Rb1cc1	1686.51	0.195747	0.0818931	2.39028	0.0168357	0.212341
Dock11	961.533	0.235798	0.0986439	2.3904	0.0168302	0.212341
Tmem160	235.723	-0.386924	0.162002	-2.3884	0.0169221	0.213284
Gm11865	204.277	-0.426999	0.178909	-2.38668	0.0170015	0.214137
Itga5	161.58	-0.461412	0.193389	-2.38592	0.0170363	0.214428
Ank2	108.28	-0.538932	0.22604	-2.38423	0.0171147	0.214564
Hpcal4	68.8281	-0.699901	0.293549	-2.38428	0.0171127	0.214564
Zfp534	16.5844	1.53043	0.641608	2.38531	0.0170648	0.214564
Tatdn2	1334.62	0.205891	0.0863246	2.38508	0.0170756	0.214564
Sema7a	1431.32	-0.217615	0.0912508	-2.3848	0.0170886	0.214564
Gm7378	82.0336	-0.626659	0.262841	-2.38418	0.0171173	0.214564
X2900026A02Rik	2816.41	0.181628	0.0762041	2.38344	0.0171515	0.214845
Gstm7	396.442	0.332347	0.139502	2.38238	0.0172011	0.215319
Slc39a6	3071.89	-0.185574	0.0779802	-2.37976	0.017324	0.216709
Fbxo32	1100.44	0.23059	0.0969355	2.3788	0.0173693	0.217128
Reno1	88.535	-0.560193	0.235634	-2.37739	0.0174357	0.21781
Phc1	1039.87	0.245108	0.103146	2.37632	0.0174864	0.218294
Sectm1b	472.081	0.333062	0.1402	2.37562	0.0175197	0.218561
Bcl7c	612.494	0.260564	0.109726	2.37467	0.0175645	0.218582
Plagl1	146.732	0.500112	0.210604	2.37466	0.017565	0.218582
Pfkfb4	899.669	-0.280067	0.117935	-2.37475	0.0175611	0.218582
Gpr137	585.878	-0.331988	0.139809	-2.37458	0.0175691	0.218582
Sik2	647.794	-0.26264	0.110675	-2.37308	0.0176406	0.219323
Sorcs2	2028.5	-0.215066	0.0906578	-2.37228	0.0176786	0.219506
Fus	6337.24	0.231682	0.0976728	2.37202	0.0176913	0.219506
Dhx33	678.9	0.270854	0.114181	2.37215	0.017685	0.219506
Ccdc187	93.4915	-0.607579	0.2564	-2.36965	0.017805	0.220522
Tpm1	6112.82	-0.190895	0.080553	-2.36981	0.0177974	0.220522
Casc3	1650.79	0.211552	0.0892791	2.36956	0.0178093	0.220522
Rnf39	1510.91	-0.280028	0.118217	-2.36877	0.0178474	0.220845
Atad5	266.148	0.366291	0.154662	2.36833	0.0178686	0.220958
Hdlbp	14999.4	-0.159992	0.0675827	-2.36736	0.0179156	0.221237
Sema6d	16.1324	-1.36739	0.577631	-2.36724	0.0179212	0.221237
Mid1.ps1	110.439	0.5201	0.219719	2.36711	0.0179274	0.221237
Trnt1	863.644	0.241227	0.101948	2.36618	0.0179729	0.221557
Gna13	2701.39	-0.186428	0.0787918	-2.36608	0.0179775	0.221557
Plac8	3847.85	-0.243009	0.10275	-2.36505	0.0180276	0.222025
Inppl1	2790.87	-0.181221	0.0766476	-2.36434	0.018062	0.2223
Ak4	3365.23	-0.204898	0.0866764	-2.36394	0.0180816	0.222392
Erc1	897.338	-0.261222	0.110515	-2.36367	0.0180949	0.222406
Gm6257	52.0215	0.779475	0.329845	2.36315	0.0181201	0.222418
Rps6ka3	3446.93	0.214777	0.090885	2.36317	0.0181193	0.222418
Trafd1	1108.77	0.284044	0.120266	2.3618	0.0181865	0.223082
Ptp4a2	8659.12	0.163387	0.0692014	2.36103	0.0182243	0.223254
Rhob	2022.07	0.19654	0.0832437	2.36102	0.0182248	0.223254
Pfkfb3	5930.25	-0.196604	0.083297	-2.36028	0.0182614	0.223421
Mras	416.804	0.315453	0.133653	2.36025	0.0182628	0.223421
Inpp5f	801.498	0.239882	0.101674	2.35933	0.0183079	0.223822
Eya2	513.248	-0.288223	0.122189	-2.35882	0.018333	0.223831
Cep55	1490.33	-0.23551	0.0998373	-2.35894	0.0183274	0.223831
Grhl3	1755.82	0.205777	0.0872831	2.35758	0.0183945	0.224433
Dram2	1262.14	0.207619	0.0881438	2.35546	0.0184999	0.225268
Fam83h	2350.2	0.182416	0.0774334	2.35578	0.0184837	0.225268
Zbtb12	487.819	-0.303187	0.128715	-2.3555	0.0184977	0.225268
Blvrb	1151.75	0.29258	0.124239	2.35497	0.018524	0.225412
Gpr161	256.274	0.36351	0.15441	2.35418	0.0185635	0.225743
Gm37486	1701.62	0.207042	0.088079	2.35064	0.0187412	0.227602
Gtf2h3	490.915	0.295571	0.125739	2.35067	0.0187395	0.227602
G930009F23Rik	33.6125	-0.954104	0.406055	-2.34969	0.018789	0.228031
Irak4	553.46	-0.261972	0.111504	-2.34943	0.0188021	0.228039
Cope	2463.47	-0.186521	0.0794071	-2.34892	0.0188278	0.22808
Ifrd1	1835.46	0.194161	0.0826611	2.34887	0.0188303	0.22808
Bmp2	2715.97	0.217798	0.0927528	2.34815	0.0188668	0.22822
Slfn10.ps	223.461	0.394067	0.167817	2.3482	0.0188645	0.22822
Erap1	1053.38	0.220045	0.0937554	2.34701	0.0189245	0.228767
Grid2ip	37.0815	-0.931315	0.396948	-2.34619	0.0189665	0.229113
Rassf7	1990.42	-0.205715	0.0876889	-2.34596	0.0189782	0.229113
Kdm6a	1704.06	0.191821	0.0817758	2.34569	0.0189917	0.229126
Larp1	6631.73	0.166966	0.0711905	2.34534	0.0190096	0.229162
Pcdhga7	66.1149	-0.651449	0.277786	-2.34514	0.0190197	0.229162
Rnf114	3266.84	0.223528	0.095401	2.34303	0.0191277	0.23013
Lmo1	521.149	0.287087	0.122532	2.34295	0.0191321	0.23013
Phyhip	291.82	-0.368568	0.157317	-2.34284	0.0191378	0.23013
Atp8a2	224	-0.513747	0.219379	-2.34183	0.0191895	0.230602
Ybx1	17082.8	-0.152333	0.0650646	-2.34125	0.0192192	0.230807
Dclre1b	256.139	0.348878	0.149108	2.33978	0.0192953	0.231244
Ablim2	115.551	-0.556591	0.23784	-2.34019	0.0192741	0.231244
Tsr1	869.801	0.245614	0.104973	2.33979	0.0192944	0.231244
X1300014J16Rik	21.8112	-1.16017	0.495892	-2.33957	0.0193061	0.231244
Sfmbt1	536.404	0.258947	0.1107	2.33918	0.019326	0.231331
Vsig8	660.016	-0.766496	0.327829	-2.3381	0.019382	0.23185
Tdrd7	1104.58	0.235559	0.100793	2.33706	0.0194358	0.232343
Ino80	911.78	0.221407	0.0947741	2.33616	0.0194831	0.232704
Asxl1	2089.25	0.187678	0.0803417	2.336	0.0194915	0.232704
Mastl	629.849	0.267203	0.11443	2.33508	0.0195391	0.232985
Zfp618	472.936	0.292221	0.125158	2.33481	0.0195532	0.232985
Tmem181c.ps	484.312	-0.283707	0.121504	-2.33495	0.0195458	0.232985
Atp6.ps	120317	-0.16298	0.0698259	-2.33409	0.0195909	0.233284
Cog6	638.32	-0.254979	0.109259	-2.33372	0.0196102	0.233362
Commd9	377.298	0.325358	0.139436	2.3334	0.0196273	0.233414
Tdpoz8	19.9483	-1.18548	0.508105	-2.33314	0.0196407	0.233421
mt.Atp6	105440	-0.160919	0.0689916	-2.33244	0.0196773	0.233705
Exoc3l4	288.869	-0.325604	0.139648	-2.3316	0.0197219	0.234082
Rgs12	2169.48	-0.191198	0.0820429	-2.33046	0.0197816	0.234639
Hacd4	219.085	0.385286	0.165438	2.32889	0.0198649	0.235171
Hopx	4354.35	-0.172626	0.0741184	-2.32906	0.0198558	0.235171
Pir	1034.83	0.265082	0.113806	2.32925	0.0198458	0.235171
Serpina3i	47.3897	-0.76074	0.326741	-2.32826	0.0198981	0.235412
Gm35551	60.4176	-0.660687	0.283853	-2.32757	0.0199348	0.235694
Gm16519	612.213	-0.265002	0.113899	-2.32665	0.0199841	0.236125
mt.Tg	44.7893	-0.788715	0.339033	-2.32637	0.0199991	0.236149
BC005537	4891.15	0.201787	0.0867795	2.32528	0.0200568	0.236678
Skint3	25.3333	-1.0788	0.464177	-2.32412	0.0201189	0.236699
Arhgef1	4071.08	-0.197974	0.0852027	-2.32356	0.020149	0.236699
Cgas	261.513	0.350099	0.150626	2.32429	0.0201101	0.236699
Zfp781b	282.271	0.347527	0.149563	2.32361	0.0201462	0.236699
Gm8834	589.565	0.296925	0.127736	2.32452	0.0200975	0.236699
Slc7a7	505.13	-0.299295	0.128798	-2.32375	0.0201388	0.236699
Dusp22	801.503	-0.235006	0.101088	-2.32477	0.020084	0.236699
Gm4949	130.234	0.492581	0.212088	2.32253	0.0202042	0.237196
Dll4	62.9857	-0.70144	0.30209	-2.32195	0.0202354	0.23741
Gm13320	304.07	0.345564	0.148843	2.32167	0.0202507	0.237437
Ptgs2os	11.2557	1.58905	0.684553	2.32129	0.020271	0.237523
Shroom3	2052.87	0.202264	0.0871527	2.3208	0.0202979	0.237667
Rfesd	191.775	0.388186	0.167279	2.32059	0.0203092	0.237667
Enpp2	975.241	0.256662	0.1107	2.31854	0.0204201	0.238812
Vti1b	1157.11	-0.209012	0.0901646	-2.31812	0.0204429	0.238927
Pik3r1	1156.1	0.24948	0.107643	2.31766	0.0204678	0.239065
Sprr2c.ps	197.125	-0.44636	0.192697	-2.31638	0.0205375	0.239726
Gm8141	2997.7	-0.201186	0.0868957	-2.31525	0.0205991	0.240293
Srsf3	5497.71	0.210861	0.0911207	2.31408	0.0206633	0.240888
Lhfpl1	13.0642	1.53424	0.663505	2.31232	0.0207598	0.241859
Zkscan7	228.046	-0.419494	0.181454	-2.31185	0.020786	0.24201
Mpv17l2	573.111	-0.255255	0.110439	-2.31127	0.0208181	0.242077
Osbp2	19.4353	1.23282	0.533364	2.31141	0.0208103	0.242077
Rap1gap2	608.76	-0.241622	0.104612	-2.30969	0.0209055	0.242938
Smarce1	2694.9	0.170986	0.07408	2.30813	0.020992	0.243789
Mfap3l	1517.47	-0.237568	0.102972	-2.30711	0.0210488	0.244294
Slc25a53	102.049	0.533753	0.231391	2.30671	0.0210709	0.244396
Slc9a5	219.838	-0.427091	0.185231	-2.30573	0.021126	0.244616
Ksr1	334.491	0.310084	0.134469	2.30598	0.0211116	0.244616
Flywch1	610.798	-0.273062	0.118432	-2.30565	0.02113	0.244616
Msx1	346.899	-0.322314	0.139819	-2.30522	0.021154	0.24474
Ckap2	942.241	0.230637	0.100107	2.30391	0.0212277	0.245438
Tnrc6c	932.11	0.223599	0.0971305	2.30205	0.0213324	0.246492
Gm13831	161.461	-0.490416	0.213257	-2.29964	0.0214684	0.247906
Fads2	5307.59	-0.166421	0.0723756	-2.29941	0.0214818	0.247906
Ttc39c	884.776	0.231123	0.100661	2.29605	0.0216733	0.249959
Gm4751	44.4662	-0.783647	0.341698	-2.29339	0.0218254	0.251396
Gm20559	334.351	0.37469	0.163365	2.29358	0.0218148	0.251396
Erp44	2045.6	-0.196042	0.0855031	-2.2928	0.0218593	0.251629
Cxcl3	45.6965	0.764968	0.334024	2.29016	0.0220123	0.253127
Chpt1	698.79	0.235872	0.102998	2.29007	0.022017	0.253127
Traip	375.554	0.373118	0.163096	2.28772	0.0221538	0.254539
Rab23	193.081	0.471305	0.206153	2.28619	0.0222429	0.255403
Gpc1	2164.3	0.225565	0.098717	2.28497	0.0223147	0.255404
Mndal	365.837	0.930072	0.407075	2.28477	0.0223266	0.255404
Ddit4	18893.8	-0.192411	0.0841819	-2.28566	0.0222741	0.255404
Tipin	525.889	0.321065	0.140515	2.28492	0.0223174	0.255404
Gramd2b	1765.88	-0.178618	0.0781433	-2.28578	0.0222673	0.255404
X2700046A07Rik	65.3771	0.74735	0.327075	2.28495	0.0223158	0.255404
Trps1	103.998	0.603448	0.264152	2.28447	0.0223437	0.255441
Tbk1	1138.08	0.203692	0.0891938	2.2837	0.0223892	0.255642
Iigp1c	8.48873	1.95661	0.856701	2.28389	0.022378	0.255642
Lrwd1	667.969	-0.256226	0.112253	-2.28258	0.0224549	0.255913
Cyp26b1	226.532	0.37509	0.164296	2.28301	0.0224296	0.255913
Abcg1	713.367	-0.266157	0.116601	-2.28262	0.0224527	0.255913
Pls3	8955.2	-0.153657	0.0673287	-2.28218	0.0224784	0.256022
Chd1	2662.2	0.184893	0.0810246	2.28194	0.0224929	0.256028
Ptk2b	1443.54	-0.199122	0.0872967	-2.28098	0.0225495	0.256512
Erich3	31.6872	0.898626	0.394052	2.28047	0.0225796	0.256696
Klf3	6449.57	0.151001	0.0662405	2.27959	0.0226318	0.257129
Gm37784	135.501	-0.478656	0.210024	-2.27905	0.022664	0.257336
Idi1	6978.35	-0.162605	0.0713687	-2.27838	0.022704	0.257631
Otop2	37.7682	0.838179	0.367957	2.27793	0.022731	0.257778
Bmt2	1224.58	-0.193301	0.0850297	-2.27334	0.0230059	0.260734
Tnfsf18	79.7568	0.560658	0.246735	2.2723	0.0230682	0.260794
P2ry1	214.339	-0.362861	0.159664	-2.27265	0.0230473	0.260794
Mctp2	971.622	-0.217092	0.0955341	-2.27241	0.023062	0.260794
Clec12a	27.2996	-1.07914	0.474886	-2.27242	0.023061	0.260794
Palmd	132.949	0.51425	0.226339	2.27203	0.0230847	0.26082
Aqp5	86.4897	-0.566662	0.24961	-2.27019	0.0231962	0.261919
Zfp53	587.185	0.254102	0.111975	2.26926	0.0232523	0.26239
Gstcd	498.557	-0.268051	0.118163	-2.26849	0.0232993	0.262613
Timeless	535.353	0.28196	0.124306	2.26827	0.0233125	0.262613
E130008D07Rik	121.958	0.465305	0.20514	2.26823	0.023315	0.262613
Bsn	814.516	-0.279349	0.123186	-2.2677	0.0233474	0.262816
Mdn1	689.207	0.355053	0.156612	2.26709	0.023385	0.263077
Pdia4	3447.42	-0.183184	0.0808321	-2.26623	0.0234372	0.263341
Wdr43	2209.79	0.173216	0.0764334	2.26624	0.0234366	0.263341
Gm37145	261.221	-0.466265	0.205783	-2.26581	0.0234629	0.263469
Rprd2	2013.09	0.182277	0.0804895	2.26461	0.0235367	0.264136
Gm14278	51.8396	0.700752	0.309526	2.26395	0.0235771	0.264292
Cyb5r3	4954.31	-0.170976	0.0755223	-2.26391	0.0235795	0.264292
Stub1	763.137	-0.23803	0.105209	-2.26246	0.0236693	0.265137
Srp72	5140.78	-0.160865	0.0711461	-2.26105	0.0237564	0.265798
Gadd45a	381.95	-0.292104	0.129191	-2.26103	0.0237573	0.265798
Sema4d	1331.89	-0.193409	0.0855513	-2.26074	0.0237755	0.265839
Irx5	337.612	0.323973	0.143393	2.25933	0.023863	0.266654
Rbp7	10.8918	1.65425	0.732467	2.25846	0.0239169	0.26698
Gdf11	440.297	0.304441	0.134832	2.25792	0.0239504	0.26698
Nqo2	488.757	0.269252	0.119233	2.2582	0.0239329	0.26698
Pld4	12.0396	1.48576	0.658002	2.25799	0.0239465	0.26698
Samd1	907.481	-0.239753	0.106288	-2.2557	0.0240895	0.267879
Gm46496	160.535	0.447957	0.198573	2.25588	0.0240779	0.267879
Sh3rf2	808.6	0.241366	0.106983	2.25612	0.0240631	0.267879
Slk	7810.93	0.175229	0.0776807	2.25576	0.0240854	0.267879
Smim30	814.113	-0.233154	0.103417	-2.25451	0.0241643	0.268457
BC024063	210.404	0.369753	0.164014	2.2544	0.0241708	0.268457
Zfp777	580.803	0.273614	0.121422	2.25342	0.0242328	0.268983
Foxn2	988.737	0.216277	0.0960031	2.25281	0.0242713	0.269246
Hspg2	428.489	0.289611	0.128595	2.25211	0.0243152	0.269413
Col6a6	290.238	-0.330359	0.146689	-2.2521	0.0243157	0.269413
Gstm3	866.33	0.280962	0.124819	2.25095	0.0243884	0.269567
Cfap300	56.1643	0.715739	0.317943	2.25115	0.0243759	0.269567
Tlk2	1680.8	0.184052	0.08175	2.25141	0.0243599	0.269567
Slc16a6	352.036	-0.325222	0.144439	-2.25162	0.0243462	0.269567
Elmo2	867.792	-0.232798	0.103515	-2.24892	0.0245174	0.270829
Gm8577	135.837	0.449147	0.19983	2.24764	0.0245989	0.271566
Smarcal1	505.276	-0.271334	0.120797	-2.24621	0.0246908	0.271762
Zbtb39	1182.94	0.193889	0.0862977	2.24675	0.0246562	0.271762
Fam20a	56.6406	-0.732759	0.326158	-2.24664	0.0246633	0.271762
Esd.ps	1394.04	-0.231339	0.102989	-2.24624	0.0246886	0.271762
Rin1	940.002	-0.224186	0.0997913	-2.24655	0.0246688	0.271762
Bhlhe40	12773.3	-0.175845	0.0782941	-2.24596	0.0247067	0.271774
Gm14549	34.071	0.862228	0.384184	2.24431	0.0248125	0.272774
Endod1	3754.8	-0.179205	0.0798725	-2.24364	0.0248558	0.273086
Idi2l	20.8762	1.12671	0.502297	2.24312	0.0248893	0.273291
Mdfic	386.968	0.293386	0.130829	2.24252	0.0249281	0.273432
B3galt5	203.589	-0.428917	0.191271	-2.24245	0.024932	0.273432
Ints15	601.23	0.273238	0.121867	2.24211	0.0249545	0.273514
Ngrn	713.434	-0.226849	0.101188	-2.24186	0.0249704	0.273525
Ppp1r14c	274.911	-0.336303	0.150089	-2.24069	0.025046	0.273866
Unc13c	47.1355	0.728653	0.325225	2.24046	0.0250613	0.273866
Foxk2	2848.67	-0.169406	0.075603	-2.24073	0.0250437	0.273866
Rtn3	6462.04	-0.158652	0.0708087	-2.24058	0.0250534	0.273866
Klhdc8a	192.485	0.429176	0.19159	2.24008	0.025086	0.273925
Slco1a5	40.5629	-0.820382	0.366256	-2.23991	0.0250966	0.273925
Gm8355	30186.1	-0.158933	0.0709675	-2.23952	0.0251222	0.274041
Pgp	1257.07	-0.231235	0.103296	-2.23858	0.0251834	0.274546
Tmem8b	120.124	0.500269	0.223542	2.23791	0.0252266	0.274853
Egr3	614.825	-0.272834	0.121936	-2.23752	0.0252521	0.274967
Arid5a	727.678	0.239606	0.107131	2.23656	0.0253152	0.275491
Ppp1r35	336.865	-0.350472	0.156754	-2.23581	0.0253641	0.275813
Pkdcc	397.555	-0.316763	0.141687	-2.23565	0.0253749	0.275813
Krtcap2	1063.89	-0.239311	0.107127	-2.23389	0.0254905	0.276905
Gm20045	29.6781	-1.10874	0.496441	-2.23338	0.025524	0.277105
Cpne3	3745.44	-0.170299	0.0762947	-2.23212	0.0256072	0.27735
Zmym4	1104.17	0.237088	0.106215	2.23216	0.0256046	0.27735
Ewsr1	7535.88	0.164343	0.073617	2.2324	0.0255884	0.27735
Hsp90b1	10193.2	-0.141345	0.0633225	-2.23214	0.0256056	0.27735
Brd4	4469.75	0.151063	0.0677059	2.23117	0.0256698	0.277864
Flvcr1	326.098	0.338732	0.151916	2.22973	0.0257653	0.278734
Rexo4	1021.82	-0.220453	0.0989088	-2.22885	0.025824	0.27918
Gm42526	35.6063	-0.933135	0.418772	-2.22826	0.0258629	0.27918
Isyna1	1929.83	-0.175807	0.0789012	-2.2282	0.0258675	0.27918
Gm45540	23.8266	1.05334	0.472655	2.22856	0.025843	0.27918
Sfxn5	134.361	-0.44691	0.200707	-2.22668	0.0259687	0.279644
Gtf2e2	1338.38	-0.212947	0.095646	-2.22641	0.0259868	0.279644
Gm4478	22.6161	1.03442	0.464596	2.2265	0.0259809	0.279644
Serpina3h	19.595	-1.13233	0.508485	-2.22686	0.0259566	0.279644
Usp22	5294.51	0.156414	0.070251	2.2265	0.0259806	0.279644
Rprd1b	867.226	0.215987	0.0970308	2.22596	0.0260166	0.279801
Sprtn	696.212	0.251534	0.113034	2.22529	0.0260619	0.280048
H60c	1122.39	0.203545	0.0914743	2.22516	0.0260702	0.280048
Ptpn4	906.731	0.221393	0.0995137	2.22475	0.0260978	0.280053
Ap1ar	1165.49	0.212939	0.0957251	2.22449	0.0261155	0.280053
Rfc3	514.198	0.251696	0.113149	2.22448	0.0261165	0.280053
Nkd2	15.5825	1.27638	0.573893	2.22407	0.026144	0.280184
Isg20l2	1184.99	0.2169	0.0975656	2.22312	0.0262075	0.280486
Crnde	288.931	0.436649	0.196426	2.22297	0.026218	0.280486
Cyp1b1	718.133	-0.274519	0.123489	-2.22302	0.0262142	0.280486
Rrbp1	7909.03	-0.172808	0.077769	-2.22207	0.0262789	0.2805
Klk6	2563.21	-0.187828	0.0845383	-2.22181	0.0262959	0.2805
Ifitm6	35.2533	0.857205	0.385723	2.22233	0.0262609	0.2805
Retnlb	31.3857	-0.870732	0.391883	-2.22192	0.0262886	0.2805
Gm5521	1822.63	-0.173116	0.0778998	-2.22229	0.0262634	0.2805
Elk3	1998.93	-0.179555	0.0808434	-2.22102	0.0263493	0.280906
Ccr1	51.8863	-0.88957	0.4006	-2.22059	0.0263785	0.281053
X2610035D17Rik	415.026	-0.288753	0.130067	-2.22003	0.0264167	0.281297
Zdhhc2	391.869	0.302001	0.136096	2.21903	0.0264847	0.281858
Il13ra1	2108.9	-0.210222	0.0947796	-2.218	0.0265546	0.282437
Sprr3	385.017	-0.831045	0.374846	-2.21703	0.0266211	0.282816
Sec23ip	1504.63	0.188235	0.0848999	2.21714	0.0266137	0.282816
Plagl2	1293.13	0.206429	0.0931505	2.21608	0.0266858	0.283163
Arid4b	1550.07	0.183312	0.0827268	2.21587	0.0267001	0.283163
Bin1	318.36	-0.29625	0.13368	-2.21611	0.0266837	0.283163
Sf3b4	1693.16	0.191352	0.0864086	2.2145	0.0267943	0.283506
Junos	48.8612	-0.733047	0.331012	-2.21456	0.0267899	0.283506
Tcf7l1	54.3572	0.730494	0.32977	2.21516	0.0267491	0.283506
Sntb1	143.123	0.466824	0.210799	2.21455	0.0267913	0.283506
Hif3a	128.28	-0.566362	0.256099	-2.21149	0.0270016	0.28537
Gm2381	13.9892	1.47215	0.665663	2.21156	0.0269973	0.28537
Gm29739	714.778	-0.231057	0.104515	-2.21076	0.0270525	0.285743
Pglyrp3	351.001	-0.294724	0.133353	-2.21011	0.0270978	0.285891
Nxpe3	355.46	0.328076	0.148433	2.21026	0.0270871	0.285891
Gas6	1161.14	0.280348	0.126903	2.20916	0.0271634	0.286255
Aig1	1057.04	-0.221296	0.100171	-2.20917	0.0271627	0.286255
Gm8261	103.883	0.517043	0.234092	2.20871	0.0271947	0.286419
Sprr2a2	93959	-0.172645	0.0782082	-2.20751	0.0272786	0.286973
Sprr2a1	93823.9	-0.172853	0.0783011	-2.20754	0.0272765	0.286973
Hmgcl	625.986	-0.240213	0.108873	-2.20637	0.0273582	0.287646
Ctdsp2	6217.02	0.162559	0.0736864	2.20609	0.0273775	0.287683
Cpeb2	1344.73	0.19344	0.0878049	2.20307	0.0275902	0.288804
Npnt	835.892	0.209178	0.0949006	2.20418	0.0275114	0.288804
Tpcn1	1277.86	0.206082	0.0935106	2.20384	0.0275356	0.288804
Tmsb10b	5736.13	-0.162302	0.0736478	-2.20375	0.0275417	0.288804
Gm20684	29.9155	-0.93426	0.424171	-2.20256	0.027626	0.288804
Gm3055	287.637	0.327377	0.148592	2.20319	0.0275813	0.288804
Specc1	1563.24	-0.204065	0.0926416	-2.20274	0.0276131	0.288804
Gm15283	113.073	-0.480787	0.218224	-2.20318	0.0275819	0.288804
Acat3	1343.01	-0.216607	0.0983257	-2.20295	0.0275981	0.288804
Usp46	1436.46	0.194694	0.0884397	2.20143	0.0277056	0.289472
Sh2b3	790.733	0.219444	0.0997252	2.20049	0.0277723	0.289689
Zfp146	1114.42	0.194267	0.0882847	2.20047	0.0277738	0.289689
Gm2445	27.9605	-0.935252	0.424955	-2.20082	0.0277485	0.289689
Fam3c	712.516	0.251735	0.114423	2.20004	0.0278044	0.289843
Slc17a6	27.712	-1.10846	0.504003	-2.19931	0.0278557	0.290212
Zbtb22	778.939	0.227082	0.103279	2.19871	0.0278982	0.29049
Rad23a	1384.69	-0.212924	0.0968809	-2.19779	0.0279639	0.290679
Chad	15.7171	-1.35218	0.615131	-2.1982	0.0279346	0.290679
Gsdmc4	15.8078	-1.24178	0.564967	-2.19796	0.0279519	0.290679
Gm10355	57.5847	-0.876418	0.398822	-2.19752	0.0279834	0.290716
Txn1	10995.3	-0.156263	0.071147	-2.19634	0.0280677	0.291427
Fryl	2394.99	0.206935	0.0942647	2.19526	0.0281452	0.292067
Srgap2	1508.09	-0.180709	0.08235	-2.1944	0.0282067	0.292539
Gm10291	23.1304	-1.01032	0.460498	-2.19398	0.0282368	0.292585
Prr12	1838.06	0.176273	0.080347	2.19389	0.0282431	0.292585
Lipe	1126.92	-0.216289	0.0986227	-2.19309	0.0283008	0.29274
Hspa8	49312.6	-0.151887	0.0692708	-2.19266	0.0283319	0.29274
Sdr42e1	1912.61	-0.210035	0.0957938	-2.19258	0.0283379	0.29274
Strn3	1950.41	-0.17383	0.0792628	-2.19308	0.0283016	0.29274
Gm7962	1021.56	0.204932	0.0934629	2.19266	0.0283321	0.29274
Lce1a1	489.313	-0.324661	0.148162	-2.19125	0.0284335	0.293562
A130014A01Rik	53.3912	-0.840277	0.38392	-2.18868	0.0286203	0.295158
Fbxo7	553.057	0.24976	0.114114	2.18869	0.0286191	0.295158
Syde2	231.82	0.350669	0.16028	2.18786	0.0286799	0.295606
Fdft1	5000.3	-0.157249	0.0718884	-2.18741	0.0287125	0.295776
Prep	3529.28	-0.171113	0.078246	-2.18686	0.0287524	0.296021
Nup210	540.248	0.263108	0.120346	2.18626	0.0287964	0.296307
Gabarapl1	2824.87	0.193503	0.0885295	2.18575	0.0288342	0.29653
Gm8615	53.9574	-0.675984	0.309349	-2.18518	0.0288756	0.296622
Ldhb	86.1408	0.585069	0.267734	2.18527	0.0288692	0.296622
Tmem70	695.856	0.222152	0.101733	2.18368	0.028986	0.297225
Ctps1	2027.22	-0.167297	0.0766015	-2.184	0.0289624	0.297225
Ppfibp1	2811.71	0.158432	0.0725586	2.1835	0.0289991	0.297225
Txnrd1	4382.48	0.151268	0.0692749	2.18359	0.0289924	0.297225
Klhl8	902.835	0.21415	0.0981471	2.18193	0.0291146	0.297742
Champ1	848.761	0.21687	0.0993888	2.18203	0.029107	0.297742
Bend3	400.881	0.33768	0.15476	2.18196	0.0291128	0.297742
Bnip1	417.629	-0.268674	0.123112	-2.18236	0.0290831	0.297742
Csrnp1	1406.62	-0.223415	0.10243	-2.18114	0.0291733	0.298176
H1f10	112.839	0.474746	0.21772	2.18053	0.0292179	0.2983
Aldh18a1	1748.68	-0.185264	0.0849551	-2.18072	0.0292039	0.2983
Poglut2	331.989	-0.289729	0.1331	-2.17678	0.029497	0.299741
Dnajb2	708.007	-0.237444	0.109097	-2.17646	0.0295211	0.299741
Ivd	785.392	-0.246869	0.11344	-2.1762	0.02954	0.299741
C9orf72	497.626	-0.260609	0.119701	-2.17716	0.0294688	0.299741
Zfp268	782.389	0.260854	0.119855	2.17641	0.0295247	0.299741
D630045J12Rik	449.489	0.273601	0.125597	2.17841	0.0293758	0.299741
Zfp961	549.058	0.252266	0.115967	2.17532	0.0296065	0.299741
Qrich1	2986.06	0.165073	0.0758502	2.17631	0.0295322	0.299741
Me1	3398.2	0.171568	0.0788641	2.17549	0.0295934	0.299741
Bbs10	73.6018	-0.589276	0.270891	-2.17532	0.0296059	0.299741
Gm18904	761.774	-0.215264	0.0988611	-2.17744	0.0294475	0.299741
Rnase4	4057.36	-0.18854	0.0866059	-2.17699	0.0294815	0.299741
AU021092	167.787	-0.394231	0.181026	-2.17776	0.0294239	0.299741
Eci1	631.11	0.232699	0.106982	2.17512	0.0296208	0.299741
Clcn5	723.71	-0.228039	0.10473	-2.1774	0.0294509	0.299741
Tsr2	183.527	0.430201	0.197731	2.17569	0.0295786	0.299741
Nfkbia	4868.37	0.227369	0.10456	2.17453	0.0296657	0.300029
Fdps	1651.19	-0.190964	0.087883	-2.17294	0.0297848	0.301068
Tspan6	101.396	0.50722	0.233465	2.17258	0.0298121	0.301177
Ror1	34.479	0.840609	0.386957	2.17235	0.0298289	0.301182
Gm14325	220.862	-0.340471	0.156763	-2.17188	0.0298646	0.301375
Ncoa6	2110.72	0.186115	0.0857188	2.17123	0.0299135	0.301554
Arhgef19	878.396	0.226615	0.104385	2.17095	0.029935	0.301554
Tmie	119.228	-0.460555	0.21216	-2.17079	0.0299473	0.301554
Gm11545	69.0205	-0.618109	0.284741	-2.17078	0.0299481	0.301554
Ulbp1	150.41	-0.459612	0.211786	-2.17017	0.0299941	0.301686
Pkp2	785.913	-0.218733	0.100784	-2.17032	0.0299828	0.301686
Abi2	624.245	0.233837	0.10778	2.16957	0.0300395	0.301977
Robo1	60.7281	0.634913	0.292762	2.1687	0.0301054	0.302474
Pald1	270.115	0.328636	0.151556	2.16841	0.0301274	0.302529
Pik3r3	1544.17	0.182534	0.0842014	2.16782	0.0301721	0.302812
Nup42	104.686	0.56709	0.261697	2.16697	0.030237	0.303131
Brwd1	1911.05	0.207914	0.0959377	2.16717	0.0302216	0.303131
Wdr36	2828.18	-0.160176	0.0739482	-2.16605	0.0303071	0.303667
Gm28424	13.5371	-1.30973	0.604763	-2.1657	0.0303343	0.303774
Gm8483	2894.41	-0.18402	0.0850765	-2.16299	0.0305419	0.305686
Tnfsf10	21.5981	1.04714	0.48472	2.16029	0.0307502	0.30725
X4930447F24Rik	626.858	-0.275055	0.127311	-2.16051	0.0307335	0.30725
Slc4a7	4165.77	-0.206841	0.0957553	-2.1601	0.0307652	0.30725
Grhl2	1760.51	-0.179053	0.0828677	-2.16071	0.0307177	0.30725
Surf2	298.247	0.321791	0.149026	2.1593	0.0308266	0.30758
Man1a2	3144.49	0.17393	0.0805518	2.15924	0.0308318	0.30758
Gm12366	1721.47	-0.263933	0.122252	-2.15893	0.0308553	0.307646
Kyat3	181.066	0.389997	0.180716	2.15807	0.0309223	0.30798
Tmem138	130.394	-0.434142	0.201156	-2.15823	0.0309097	0.30798
Cyp4f17	25.3521	-0.962351	0.446039	-2.15755	0.0309629	0.308217
Ugt1a7c	345.245	0.286956	0.133041	2.1569	0.0310135	0.308553
Msrb3	220.898	-0.383944	0.17804	-2.1565	0.0310446	0.308694
Gne	1228.98	-0.214472	0.0995076	-2.15533	0.0311362	0.309437
Sertad2	2113.53	-0.176311	0.0818288	-2.15463	0.0311905	0.309808
Il1rn	2377.8	0.163019	0.0756989	2.15351	0.0312783	0.310009
Ccng2	3234.62	-0.153509	0.0712749	-2.15376	0.031259	0.310009
X9130214F15Rik	17.0083	-1.35429	0.628846	-2.15361	0.0312705	0.310009
Stat2	1617.53	0.560225	0.260123	2.15369	0.0312642	0.310009
Rnf152	395.48	-0.313112	0.145441	-2.15285	0.0313307	0.310192
Cyp39a1	553.478	0.24377	0.113229	2.1529	0.0313263	0.310192
Surf6	610.682	0.255403	0.118649	2.15259	0.0313512	0.310228
Sec61b	1288.54	-0.19492	0.0905894	-2.15169	0.0314219	0.3107
Tanc2	900.055	0.262235	0.121882	2.15155	0.0314328	0.3107
Gm11989	337.518	-0.289	0.134356	-2.15101	0.0314756	0.310956
X4631405J19Rik	61.6525	-0.810717	0.377152	-2.14957	0.031589	0.311258
Bbs4	108.128	0.469382	0.218372	2.14946	0.0315983	0.311258
Scaper	881.692	-0.215984	0.100456	-2.15005	0.0315516	0.311258
Rsl1d1	3134.04	0.151034	0.0702704	2.14933	0.0316082	0.311258
Ankrd29	110.434	-0.483947	0.225161	-2.14934	0.0316075	0.311258
Gm7513	233.279	-0.339564	0.157932	-2.15007	0.0315497	0.311258
Gm15459	42166.6	-0.150497	0.0700292	-2.14906	0.03163	0.311306
Smarce1.ps1	1198.82	0.183349	0.0853281	2.14875	0.0316541	0.311375
Calm1	10287.3	-0.174187	0.081085	-2.1482	0.0316977	0.311638
Rnf181	2077.28	-0.175476	0.0817591	-2.14626	0.0318522	0.312988
Ctdsp1	2695.4	0.159048	0.0741465	2.14505	0.0319491	0.313244
Rgs2	61.0175	-0.6566	0.306127	-2.14486	0.0319637	0.313244
Tmprss4	1803.21	-0.170515	0.0794966	-2.14494	0.0319577	0.313244
Crebbp	1272.52	0.223109	0.103986	2.14556	0.031908	0.313244
Gm15696	61.6403	-0.615732	0.286996	-2.14544	0.0319177	0.313244
Lce3c	3202.26	-0.183462	0.0856082	-2.14304	0.0321097	0.314256
Higd1a	4639.19	-0.18486	0.0862591	-2.14308	0.0321065	0.314256
Akap6	19.8141	-1.06015	0.494719	-2.14293	0.0321184	0.314256
Gtpbp10	378.851	0.295254	0.137871	2.14152	0.0322324	0.315203
Grwd1	513.881	0.267716	0.125032	2.14119	0.0322586	0.315291
Fktn	410.831	0.266222	0.124431	2.13951	0.0323944	0.315672
Adamts9	75.7962	0.558565	0.261043	2.13974	0.0323756	0.315672
Syt16	278.137	-0.315013	0.147207	-2.13993	0.0323601	0.315672
Mbtd1	1624.96	0.188906	0.0882565	2.14042	0.0323209	0.315672
Gm4803	61.2792	0.636095	0.29731	2.1395	0.032395	0.315672
Cxxc1	1495.35	0.177814	0.0831129	2.13943	0.0324009	0.315672
Map3k6	502.074	-0.26339	0.123205	-2.13781	0.0325319	0.316612
Dusp7	4067.63	-0.190251	0.0889877	-2.13794	0.0325215	0.316612
Itpk1	785.556	-0.238893	0.111759	-2.13758	0.0325511	0.31663
Rbm34	549.238	0.26114	0.122359	2.13421	0.0328254	0.319129
Apobec1	276.438	0.315185	0.147706	2.13386	0.032854	0.319238
Itfg1	1727.87	-0.181595	0.0851107	-2.13364	0.0328725	0.319248
Atp6v0b	2023.59	-0.177308	0.0832151	-2.13072	0.0331126	0.321069
Bclaf1	3106.39	0.203996	0.0957331	2.13089	0.0330985	0.321069
Nolc1	2320.99	0.194176	0.0911312	2.13072	0.0331118	0.321069
Ncor2	3076.82	0.181508	0.0852022	2.13032	0.0331455	0.321083
Avil	162.377	-0.430694	0.202198	-2.13006	0.0331665	0.321083
Mtpap	825.526	0.209421	0.0983104	2.1302	0.0331548	0.321083
Nedd9	2896.12	-0.198103	0.0930148	-2.12981	0.0331876	0.321117
Edem1	1866.61	-0.181568	0.0852976	-2.12864	0.0332843	0.321725
Prss16	346.189	-0.281726	0.132351	-2.12862	0.0332855	0.321725
Gm18537	657.164	0.250295	0.117637	2.12769	0.0333628	0.322302
Actr2	10104.3	-0.141479	0.0665256	-2.12668	0.0334465	0.32294
F2rl1	1185.85	0.204199	0.0960435	2.12611	0.0334945	0.323233
Cant1	2884.42	-0.168278	0.0791813	-2.12523	0.0335675	0.323767
Mafk	767.188	0.234102	0.11022	2.12396	0.0336735	0.324398
Nav2	1258.53	-0.194737	0.0916891	-2.12389	0.0336795	0.324398
Chst15	483.588	0.252534	0.118906	2.12381	0.0336859	0.324398
Mtmr12	719.858	0.218613	0.103005	2.12234	0.0338088	0.32541
Otud7b	2297.28	0.191134	0.0900838	2.12174	0.0338596	0.325727
Gm6852	9.7496	1.56808	0.739549	2.12032	0.0339792	0.326706
Tgfb3	139.556	-0.478445	0.225712	-2.11971	0.0340302	0.327026
Gm6560	30807.3	-0.131392	0.0620242	-2.1184	0.034141	0.327918
Col23a1	124.807	0.435713	0.205766	2.11752	0.0342159	0.328465
App	26127.3	-0.144963	0.0684701	-2.11717	0.0342458	0.328581
Map6	556.888	-0.26135	0.123464	-2.11682	0.0342754	0.328692
Ivns1abp	3870.43	-0.144952	0.0684853	-2.11654	0.0342992	0.328749
Ifi30	870.333	-0.203702	0.0962575	-2.11622	0.0343258	0.328832
Qsox2	892.74	-0.215225	0.10174	-2.11544	0.0343927	0.328931
Nrarp	643.826	-0.239193	0.113091	-2.11505	0.0344259	0.328931
Ptprt	25.5844	0.968809	0.458039	2.11512	0.0344193	0.328931
Gm15719	112.354	0.500217	0.236427	2.11573	0.0343678	0.328931
Pygl	28.48	0.907011	0.428819	2.11514	0.0344184	0.328931
Gsta4	30917	-0.168698	0.0797738	-2.11471	0.0344549	0.329036
H6pd	835.431	-0.213683	0.101077	-2.11406	0.0345104	0.329395
Tlr1	94.1421	-0.491401	0.232516	-2.1134	0.0345662	0.329756
Hnf4a	105.819	-0.493215	0.2335	-2.11227	0.0346632	0.330509
Cdc25a	968.601	0.195345	0.0925047	2.11173	0.0347098	0.330781
Gm17249	28.3575	-0.954384	0.45203	-2.11133	0.0347439	0.330888
Sec24c	4010.19	-0.149446	0.0707881	-2.11118	0.0347572	0.330888
Zc3hav1l	219.502	0.33602	0.15919	2.11081	0.034789	0.331019
Gabpb1	901.74	0.198264	0.093977	2.10971	0.0348835	0.331059
Gm26982	57.1943	0.643144	0.304826	2.10987	0.0348693	0.331059
Kcnmb4	17.5506	-1.15497	0.547435	-2.10978	0.0348771	0.331059
Serpinb1c	212.211	0.336305	0.159386	2.11	0.0348583	0.331059
Neu1	2247.66	-0.186978	0.0886139	-2.11003	0.0348554	0.331059
Apeh	2095.14	-0.169815	0.0805281	-2.10877	0.0349646	0.331657
Tent5b	1272.18	-0.20827	0.0987963	-2.10808	0.0350242	0.331912
Tab3	720.995	0.210766	0.0999823	2.10804	0.0350277	0.331912
Tmem240	17.9644	-1.13724	0.539532	-2.10782	0.0350465	0.331918
Flnb	7470	-0.221476	0.105093	-2.10743	0.0350803	0.332067
Sox12	396.275	0.260317	0.123568	2.10667	0.0351459	0.332344
Zscan4b	153.362	-0.477334	0.226566	-2.10682	0.035133	0.332344
Zfp202	107.688	0.473808	0.224971	2.10608	0.0351971	0.332657
Mplkip	566.904	-0.239716	0.113855	-2.10544	0.0352529	0.33267
Fech	923.817	0.194162	0.0922101	2.10565	0.0352349	0.33267
Rab11fip2	258.595	0.343609	0.163181	2.10569	0.0352316	0.33267
Plk3	1879.23	-0.242497	0.115203	-2.10495	0.0352955	0.332729
Rpgrip1l	199.123	-0.375181	0.178223	-2.10512	0.0352806	0.332729
Arc	860.698	-0.712694	0.338658	-2.10447	0.0353378	0.332956
Nsun3	238.93	0.382575	0.181981	2.10228	0.0355283	0.33458
Arpc1b	9081.02	-0.159919	0.0760769	-2.10207	0.0355467	0.334581
Gm7592	49.0643	0.694142	0.330439	2.10067	0.03567	0.334808
Fam210b	795.824	0.20721	0.0986454	2.10055	0.0356805	0.334808
Gm1980	29.9853	-0.860048	0.40937	-2.10091	0.0356492	0.334808
Atp11a	2549.71	0.163774	0.0779452	2.10114	0.0356287	0.334808
Gm9068	11.3821	-1.39846	0.665556	-2.10119	0.0356246	0.334808
N4bp3	1314.83	0.209319	0.0996465	2.10062	0.0356745	0.334808
Coro2b	77.1869	0.539224	0.256837	2.09948	0.0357745	0.335519
Pfn2	175.299	0.377037	0.179659	2.09863	0.0358493	0.336049
Gm14208	29.7088	0.88776	0.423065	2.0984	0.03587	0.33607
Ythdf2	1660.13	0.172439	0.0822387	2.09682	0.0360099	0.337209
Cnst	591.152	-0.228677	0.109137	-2.09532	0.036143	0.338282
Idi1.ps1	1901.3	-0.185992	0.0888578	-2.09314	0.0363369	0.33975
Rbm11	290.242	0.302567	0.144551	2.09314	0.0363364	0.33975
Hcfc1	4149.14	0.206589	0.0987275	2.09252	0.0363923	0.340095
Gm17060	900.879	0.208888	0.0998718	2.09156	0.0364777	0.340372
Pinlyp	229.534	-0.345763	0.165304	-2.09168	0.0364673	0.340372
Scnn1b	222.7	0.360944	0.172566	2.09163	0.0364714	0.340372
Gprc5a	3788.52	-0.21018	0.100554	-2.09022	0.036598	0.341147
Rps2.ps13	1752.91	-0.257334	0.123109	-2.09029	0.0365913	0.341147
Prpf8	7107.13	0.200425	0.095938	2.08911	0.0366977	0.341903
Clk3	1611.96	-0.235012	0.112508	-2.08885	0.0367213	0.341949
Trpm7	1925.85	0.190753	0.0913888	2.08727	0.0368635	0.342819
Spry1	401.522	0.254952	0.122151	2.08719	0.0368709	0.342819
Rybp	1232.1	0.193301	0.0926112	2.08724	0.0368668	0.342819
Bmper	10.1256	1.50772	0.722518	2.08676	0.0369098	0.343007
Mybl1	64.9909	0.694539	0.332953	2.086	0.0369788	0.343474
Tbx3	1412.71	0.228742	0.109685	2.08544	0.0370296	0.343771
Tfg	2764.2	-0.161693	0.0775748	-2.08435	0.0371282	0.344512
Prkab1	1495.73	0.196116	0.0941098	2.0839	0.0371689	0.344715
Foxo3	4283.84	-0.157925	0.0758012	-2.08341	0.037214	0.344928
Uchl3	1296.48	-0.18782	0.0901575	-2.08324	0.0372295	0.344928
Cep120	608.23	0.230776	0.110825	2.08234	0.0373116	0.345514
Hras	1499.57	0.179589	0.086269	2.08173	0.0373672	0.345854
Cbfa2t2	1213.71	0.193937	0.0931709	2.08152	0.0373863	0.345856
Ints11	1118.17	-0.197692	0.0950173	-2.08059	0.0374715	0.346295
Gm6210	23699.6	-0.150017	0.0720973	-2.08075	0.0374566	0.346295
Nfix	1717.89	0.171108	0.0822943	2.07922	0.0375975	0.347176
Rad17	494.204	0.240169	0.115514	2.07914	0.0376048	0.347176
Cdip1	890.299	0.208443	0.100306	2.07807	0.0377029	0.347907
Suox	524.918	-0.25046	0.120568	-2.07734	0.0377702	0.348324
Gch1	799.049	-0.244272	0.117599	-2.07717	0.0377861	0.348324
Mctp1	8.50749	1.74547	0.840695	2.07623	0.0378728	0.348948
Gm5456	2013.55	-0.216402	0.10425	-2.0758	0.0379127	0.349139
X	11.8491	1.59181	0.767263	2.07466	0.0380177	0.34958
Bmpr1a	3153.1	0.163424	0.0787653	2.07482	0.0380031	0.34958
Kcnj15	16.2379	1.20703	0.581741	2.07487	0.0379989	0.34958
Stmn1	3833.45	0.194578	0.0938125	2.07411	0.0380689	0.3497
Uchl4	513.323	-0.268872	0.12963	-2.07415	0.0380653	0.3497
Oasl1	1356.91	0.27569	0.132977	2.07321	0.0381526	0.350293
Hs1bp3	631.988	-0.218353	0.105354	-2.07256	0.0382129	0.350671
Sde2	1374.29	0.178913	0.0863453	2.07206	0.0382599	0.350927
[truncated: 23,155 more rows]

## Sheet: APK_RM9945_vs_vehicle
Supplementary Table S3
Gene	baseMean	log2FoldChange	lfcSE	stat	pvalue	padj
Wnt6	2114.67	4.60879	0.113766	40.5111	0	0
Thbs1	18859.9	3.17485	0.0841945	37.7085	0	0
Slc2a1	5512.42	-2.55106	0.0666493	-38.2759	0	0
Asns	3697.07	-3.09568	0.0708651	-43.6841	0	0
Tnfrsf23	1330.48	-3.78581	0.0965797	-39.1988	0	0
Stc2	2281.36	-3.84024	0.089724	-42.8006	0	0
Pfkp	4193.82	-4.01362	0.0704322	-56.9856	0	0
Ero1a	14310	-5.01522	0.0819994	-61.1617	0	0
Ndrg1	5285.01	-4.44897	0.111469	-39.9122	0	0
Ly6c2	2965.1	-4.06726	0.0920276	-44.1961	0	0
Ly6c1	6331.05	-3.87276	0.0806446	-48.0225	0	0
Slc7a5	7876.75	-2.73432	0.0734728	-37.2154	3.84664e-303	7.75001e-300
Pgk1	24270.2	-3.27318	0.0883406	-37.0518	1.68259e-300	3.12924e-297
Aldh1l2	1238.1	-6.77141	0.183048	-36.9926	1.50546e-299	2.59982e-296
Aldoa	34263.5	-2.59836	0.0707288	-36.737	1.87439e-295	3.02115e-292
Podn	1549.68	4.78674	0.130754	36.6087	2.08183e-293	3.14577e-290
Emp1	4969.55	-2.22144	0.0608443	-36.5103	7.62098e-292	1.08384e-288
Pgk1.rs7	18599.5	-3.27026	0.0900219	-36.3274	5.97735e-289	8.02857e-286
Gm5537	18598.5	-3.27018	0.0900631	-36.3099	1.1304e-288	1.4384e-285
Lfng	2238.45	2.49562	0.0692685	36.0282	3.0305e-284	3.66342e-281
Smoc2	21568.9	1.91078	0.0533528	35.8141	6.67497e-281	7.6848e-278
Golga7b	1422.94	4.46241	0.124652	35.7991	1.1424e-280	1.25544e-277
Vegfa	4141.86	-4.36459	0.125468	-34.7864	3.89875e-265	4.09826e-262
Ifitm1	9851.08	2.69497	0.07751	34.7693	7.07238e-265	7.12453e-262
Dmpk	1116.25	4.28067	0.123498	34.6618	2.96286e-263	2.86532e-260
Gm7466	2764.45	-3.2059	0.0928074	-34.5436	1.77903e-261	1.6543e-258
Rnf32	1998.29	2.79478	0.0814655	34.3063	6.31332e-258	5.65323e-255
Pgm1	2606.7	-2.49972	0.0729627	-34.2602	3.07182e-257	2.6524e-254
Faim2	1482.95	-3.56568	0.105292	-33.8646	2.21368e-251	1.84552e-248
Anxa2	13867.1	-2.06878	0.0616134	-33.5768	3.65965e-247	2.94931e-244
Mycl	3056.85	2.52059	0.0752505	33.4959	5.5223e-246	4.30686e-243
Trib3	760.264	-5.08857	0.152352	-33.4002	1.36306e-244	1.02983e-241
Gsdma	1138.2	4.03232	0.121148	33.2842	6.52811e-243	4.78273e-240
Bhlhe40	2984.05	-3.0157	0.0906428	-33.2702	1.04289e-242	7.41586e-240
Ldha.ps3	1741.32	-2.76587	0.0835794	-33.0928	3.77581e-240	2.60822e-237
Ldha	30684.8	-2.84098	0.0860236	-33.0256	3.48838e-239	2.34274e-236
Selenbp2	2817.99	-2.44261	0.0748269	-32.6434	9.92992e-234	6.31778e-231
Aldoart1	2143.8	-2.68712	0.0823161	-32.6439	9.76717e-234	6.31778e-231
Eif4ebp1	1414.49	-2.90737	0.0898363	-32.363	9.10402e-230	5.64379e-227
Mthfd2	1603.76	-2.8755	0.0890336	-32.2968	7.76204e-229	4.69157e-226
Hk1	4755.11	-1.94139	0.0606683	-32.0001	1.08758e-224	6.41327e-222
Gprc5a	2993.84	-2.43408	0.0767739	-31.7045	1.34577e-220	7.74686e-218
Ly6a	16030.6	-2.56759	0.0812661	-31.5949	4.33838e-219	2.43928e-216
Car9	1021.13	-4.23384	0.134371	-31.5085	6.63902e-218	3.64799e-215
Pck2	3316.68	-2.38632	0.0758366	-31.4666	2.48535e-217	1.3353e-214
Ly6g	2048.93	-2.73968	0.0873325	-31.3707	5.07601e-216	2.66788e-213
Gm5276	1327.87	-2.68629	0.0856582	-31.3606	6.97906e-216	3.59006e-213
Wnt10a	1086.49	4.9354	0.158125	31.2121	7.30571e-214	3.67979e-211
Tead2	3412.37	2.15765	0.0698288	30.8992	1.22559e-209	6.04718e-207
Tc2n	2996.19	-2.75382	0.0898267	-30.6571	2.12652e-206	1.02826e-203
Tent5c	8998.64	2.32398	0.0759446	30.601	1.18644e-205	5.6244e-203
Selenbp1	4766.57	-2.42486	0.079276	-30.5876	1.7903e-205	8.32388e-203
Prox1	8406.76	3.1596	0.103744	30.4557	1.00743e-203	4.59559e-201
Cldn2	515.136	-4.54871	0.149372	-30.4522	1.12136e-203	5.02058e-201
F3	816.237	-3.81584	0.125369	-30.4368	1.79188e-203	7.8768e-201
Mgat4b	3090.91	-2.18256	0.072061	-30.2877	1.66433e-201	7.18546e-199
Dnajc10	4698.48	-1.72246	0.0569263	-30.2577	4.1322e-201	1.75271e-198
Cav2	1170.34	-2.46257	0.0815223	-30.2073	1.89758e-200	7.90997e-198
Niban1	3312.92	-3.38053	0.112368	-30.0844	7.75161e-199	3.17645e-196
Slc3a2	5684.23	-1.78584	0.0593903	-30.0696	1.21116e-198	4.88035e-196
Bsg	39023.5	-2.39427	0.0797259	-30.0313	3.82874e-198	1.5175e-195
Psph	1104.17	-2.61852	0.0875792	-29.8988	2.03782e-196	7.94649e-194
Gm9247	1625.58	-2.82094	0.0954092	-29.5667	4.00146e-192	1.53561e-189
Nars1	7981.31	-1.79948	0.0608643	-29.5655	4.15624e-192	1.57008e-189
Slc30a2	5215.6	2.19539	0.0744745	29.4784	5.44397e-191	2.0249e-188
Enah	2707.5	2.00073	0.06827	29.3062	8.65231e-189	3.1695e-186
Msmo1	4615.3	-1.99807	0.0681921	-29.3006	1.0176e-188	3.672e-186
Sprr2a3	10084.5	-2.46552	0.0842234	-29.2736	2.24768e-188	7.99149e-186
Zfta	1758.67	3.22976	0.110381	29.26	3.35066e-188	1.17404e-185
Sprr2a2	21573.4	-2.46626	0.0845077	-29.1838	3.11411e-187	1.07557e-184
Fam162a	1310.38	-2.63053	0.0903927	-29.1011	3.47234e-186	1.18241e-183
Eno1	34111.1	-1.77582	0.0610612	-29.0826	5.95046e-186	1.99811e-183
Sprr2a1	21543.6	-2.46772	0.0848735	-29.0753	7.37231e-186	2.44165e-183
AU021092	576.318	-3.74106	0.128872	-29.0294	2.80395e-185	9.16094e-183
Aldoc	2762.06	-2.68567	0.093536	-28.7126	2.65394e-181	8.55525e-179
Gapdh	4154.81	-2.41004	0.0844849	-28.5262	5.53771e-179	1.73877e-176
Eno1b	28116.7	-1.7725	0.0621353	-28.5264	5.51117e-179	1.73877e-176
Slc39a14	2037.94	-2.15379	0.0760147	-28.3338	1.32391e-176	4.1036e-174
Kctd11	1343.92	-3.34688	0.118127	-28.3329	1.36034e-176	4.16317e-174
Tspan1	3561.06	-1.93911	0.0685423	-28.2907	4.49275e-176	1.35776e-173
Gm8483	2057.88	-1.84716	0.065338	-28.2709	7.88539e-176	2.35364e-173
Bnip3	2178.79	-3.73267	0.132205	-28.234	2.24078e-175	6.60676e-173
Cars1	2351.32	-1.83844	0.0651728	-28.2086	4.58053e-175	1.33426e-172
Gm4735	22875	-1.77494	0.0629736	-28.1854	8.82159e-175	2.53904e-172
Pdk1	3466.86	-2.9241	0.104396	-28.0098	1.23445e-172	3.5112e-170
Notum	10449.9	2.08109	0.0743042	28.0077	1.30771e-172	3.67633e-170
Lss	2976.4	-2.4038	0.0859923	-27.9537	5.93904e-172	1.65044e-169
Mmp7	1467.64	2.28974	0.0819952	27.9253	1.3157e-171	3.61475e-169
Ldha.ps2	2580.17	-2.73066	0.0977941	-27.9225	1.42081e-171	3.85965e-169
Gm50321	856.017	2.67648	0.0960355	27.8697	6.21256e-171	1.6689e-168
Psat1	5199.61	-2.02225	0.0727419	-27.8004	4.29219e-170	1.14035e-167
Gpld1	1834.35	2.5864	0.093338	27.71	5.28956e-169	1.39006e-166
Aqp5	618.643	-7.10929	0.256995	-27.6631	1.94053e-168	5.04475e-166
Egln1	3393.55	-2.19402	0.0794688	-27.6085	8.78559e-168	2.25967e-165
Tpi1	19713.4	-1.90473	0.0690601	-27.5808	1.89299e-167	4.81757e-165
Aldh18a1	2259.79	-2.18002	0.0792831	-27.4966	1.92679e-166	4.8525e-164
Gm5987	1515.48	-2.85722	0.103967	-27.482	2.88451e-166	7.18956e-164
Slc16a1	4476.78	-1.71843	0.0627875	-27.3689	6.42631e-165	1.5854e-162
Gpi1	18606.2	-2.35644	0.0861831	-27.3423	1.33346e-164	3.25647e-162
Gm7556	825.57	-2.62426	0.0962399	-27.2679	1.01955e-163	2.46496e-161
Ppp1r3b	459.753	-3.30256	0.121299	-27.2267	3.13895e-163	7.5139e-161
Abcg1	1181.22	2.27626	0.0843536	26.9847	2.23284e-160	5.29248e-158
Hk2	3038.25	-1.81381	0.067269	-26.9636	3.95031e-160	9.27249e-158
Gcnt1	558.148	-3.01235	0.11249	-26.7787	5.71597e-158	1.3288e-155
Plekha2	1768.63	-2.33199	0.0874965	-26.6524	1.679e-156	3.86603e-154
Gm5452	2834.78	-2.86015	0.10733	-26.6482	1.87818e-156	4.28384e-154
Sprr2b	1953.96	-2.52929	0.0949352	-26.6422	2.20101e-156	4.97325e-154
Ak4	1629.29	-3.62301	0.136324	-26.5764	1.2732e-155	2.85021e-153
Fbxo32	927.74	3.07859	0.116452	26.4366	5.19707e-154	1.15275e-151
Capg	3360	-2.34507	0.0888249	-26.4011	1.33195e-153	2.92751e-151
Vim	9193.72	2.78147	0.105443	26.3788	2.3976e-153	5.22223e-151
Kif19a	669.975	3.2488	0.123168	26.377	2.51712e-153	5.43362e-151
Brd7	6192.62	1.61881	0.0619395	26.1353	1.44814e-150	3.09838e-148
Stc1	440.666	-4.97749	0.19065	-26.108	2.9541e-150	6.26503e-148
Gpi.ps	5344.58	-2.30836	0.0885982	-26.0543	1.20188e-149	2.52677e-147
Il18	469.916	4.77238	0.183247	26.0434	1.59999e-149	3.33473e-147
Rdh10	9614.76	1.85568	0.0712546	26.043	1.61448e-149	3.33617e-147
Emp2	8211	-1.77988	0.0686995	-25.9082	5.37815e-148	1.10193e-145
Ptpro	2053.09	2.11443	0.0817404	25.8677	1.53954e-147	3.12786e-145
Gm13365	892.881	-3.09042	0.119659	-25.8269	4.4279e-147	8.9211e-145
Stom	1349.73	-2.21718	0.0859421	-25.7986	9.20405e-147	1.83906e-144
Gm55330	1198.36	-3.63771	0.141111	-25.7791	1.52016e-146	3.01253e-144
Shmt2	4191.05	-1.63937	0.0636602	-25.752	3.06481e-146	6.02422e-144
Snx22	674.695	3.47589	0.135149	25.7189	7.19184e-146	1.40223e-143
Cyp1b1	1085.64	3.16486	0.123209	25.6869	1.63801e-145	3.16818e-143
Gm7676	1718.36	2.43046	0.0946624	25.6751	2.21905e-145	4.25794e-143
Id3	1269.08	4.56264	0.178193	25.6051	1.34012e-144	2.55119e-142
Jun	5324.36	1.81929	0.0710568	25.6033	1.40121e-144	2.64664e-142
Col16a1	523.229	3.72577	0.145708	25.5702	3.27309e-144	6.13438e-142
Gm8767	1010.24	-2.58994	0.101615	-25.4878	2.69084e-143	5.00433e-141
Sox4	15800.3	1.81457	0.0714867	25.3833	3.85698e-142	7.11834e-140
P4ha1	1557.81	-3.61315	0.142585	-25.3403	1.15038e-141	2.10703e-139
Mif	4348.63	-2.12354	0.0838764	-25.3174	2.0525e-141	3.73107e-139
Tnfrsf22	1016.56	-2.27624	0.0899645	-25.3015	3.07157e-141	5.54189e-139
Prodh	1240.32	2.14912	0.0850664	25.2641	7.93425e-141	1.42094e-138
Cyp2f2	843.997	2.95011	0.117052	25.2035	3.66823e-140	6.52109e-138
Gm5855	3027.33	-1.81029	0.0718878	-25.1821	6.29211e-140	1.1104e-137
Ifitm3	14733.2	1.71918	0.0682855	25.1764	7.27113e-140	1.27387e-137
Pdgfa	5652.63	1.94884	0.0774103	25.1754	7.44487e-140	1.29493e-137
Csf1	698.273	2.83412	0.112583	25.1736	7.78683e-140	1.34473e-137
Adam9	3914.88	-1.5495	0.0616607	-25.1295	2.36646e-139	4.05773e-137
Etv4	1464.28	-2.00696	0.0799955	-25.0884	6.6628e-139	1.13441e-136
Vwa2	710.599	3.67975	0.146689	25.0853	7.19343e-139	1.21619e-136
Pycr1	4986.16	2.27991	0.0909759	25.0606	1.33807e-138	2.24656e-136
Ripk3	1697	-1.88312	0.0753162	-25.0028	5.70192e-138	9.50726e-136
Pmaip1	879.719	-2.77769	0.111098	-25.0023	5.77669e-138	9.56597e-136
Pik3r3	4652.91	1.91088	0.0767109	24.9102	5.77419e-137	9.49678e-135
Pgam1	13037	-2.01122	0.0811512	-24.7836	1.34792e-135	2.20193e-133
Lonp1	6420.45	-1.63007	0.0660242	-24.689	1.40459e-134	2.27911e-132
Anxa4	26543.5	-1.31092	0.053478	-24.5133	1.06529e-132	1.71704e-130
Gjb2	596.014	-2.56593	0.105108	-24.4122	1.26797e-131	2.03017e-129
Kbtbd11	514.242	-4.31469	0.176752	-24.4109	1.30921e-131	2.08242e-129
Hmgcr	6573.79	-1.52568	0.0625047	-24.4091	1.37017e-131	2.16513e-129
Ctxn1	1654.86	2.00059	0.0819798	24.4034	1.57289e-131	2.46933e-129
Myo7b	5252.2	-1.94017	0.0800881	-24.2254	1.20222e-129	1.87522e-127
Gm6532	774.942	-3.78928	0.156659	-24.1881	2.96905e-129	4.60145e-127
Gm15707	719.025	-2.85288	0.118224	-24.1312	1.17779e-128	1.81372e-126
Ypel1	538.18	3.56762	0.147851	24.1299	1.21419e-128	1.85794e-126
Myzap	729.933	2.56031	0.106333	24.0781	4.23521e-128	6.43991e-126
Lrp4	4559.91	2.21595	0.0921512	24.0469	9.00505e-128	1.36072e-125
Lgals3	1605.18	-2.18662	0.0910347	-24.0196	1.73437e-127	2.60447e-125
Gm3336	344.101	-3.49182	0.145777	-23.9532	8.55895e-127	1.27734e-124
Insig1	3875.35	-1.53073	0.0640023	-23.9168	2.04813e-126	3.0379e-124
Snn	1644.47	2.74703	0.114914	23.905	2.71468e-126	4.00201e-124
B3gnt3	2081.4	-1.80359	0.075451	-23.9041	2.77471e-126	4.0657e-124
Prkg2	560.821	-2.78574	0.116844	-23.8415	1.24202e-125	1.80894e-123
Hgfac	1158.06	-2.65502	0.111634	-23.7832	4.98394e-125	7.21537e-123
Nkd1	22973.2	1.70027	0.0715355	23.7682	7.12357e-125	1.02516e-122
Sdc1	10006.7	-1.26189	0.0532075	-23.7165	2.4383e-124	3.48822e-122
Sema7a	3491.43	-1.4845	0.0627464	-23.6587	9.60953e-124	1.36664e-121
Ddit4	5348.05	-1.36872	0.0579201	-23.6311	1.84472e-123	2.60818e-121
Engase	1194.56	2.56595	0.108793	23.5857	5.40626e-123	7.59926e-121
Ets2	18509.6	1.5469	0.0658207	23.5018	3.91267e-122	5.46802e-120
Rnf217	1034.14	-1.84109	0.078539	-23.4418	1.6035e-121	2.22804e-119
Pik3ap1	1112.2	3.27826	0.13991	23.4312	2.05329e-121	2.83671e-119
Fabp5	966.223	-2.27522	0.0971174	-23.4275	2.24185e-121	3.07962e-119
Dbn1	778.074	3.00836	0.128689	23.3769	7.34524e-121	1.00331e-118
Gm11814	1875.38	-2.73946	0.117352	-23.344	1.58553e-120	2.15356e-118
Galnt7	2803.63	-1.64939	0.070703	-23.3284	2.2841e-120	3.08507e-118
Gm5237	1459.09	-1.86272	0.0798501	-23.3277	2.31962e-120	3.11564e-118
X9330162012Rik	551.192	2.79312	0.120237	23.2301	2.25982e-119	3.01855e-117
Rnf186	503.826	-3.22283	0.138783	-23.2222	2.71838e-119	3.61112e-117
Plod2	309.281	-5.04983	0.21776	-23.1899	5.75639e-119	7.60504e-117
Atp2a3	405.7	-3.07294	0.132935	-23.1161	3.18939e-118	4.19076e-116
Tpi.rs11	2892.89	-1.80683	0.0781914	-23.1077	3.87172e-118	5.05981e-116
Hmgcs1	7068.82	-1.55404	0.0674795	-23.0298	2.34578e-117	3.04914e-115
Ptges	309.961	-4.81627	0.209151	-23.0277	2.46136e-117	3.18226e-115
Cdk2ap2	2655.01	-1.50056	0.0653007	-22.9792	7.52751e-117	9.68046e-115
Tgfb2	883.851	2.85854	0.12488	22.8903	5.80629e-116	7.42744e-114
Slc16a6	842.244	-2.63959	0.11536	-22.8813	7.14081e-116	9.08649e-114
Mtss2	899.934	2.62024	0.114675	22.8492	1.48859e-115	1.88427e-113
Scn2b	2023.68	2.24463	0.0982955	22.8355	2.0372e-115	2.56528e-113
[truncated: 26,582 more rows]

## Sheet: APK_MRTX_vs_vehicle
Supplementary Table S3
[truncated: 26,775 more rows]
