# Supplementary material for: A Plastic EMP1+ to LGR5+ Cell State Conversion as a Bypass to KRASG12D Pharmacologic Inhibition in Metastatic Colorectal Cancer
Source: Cancer Discov. 2025 Oct 21;16(2):320–44. doi: 10.1158/2159-8290.CD-25-0679 (PMC12877754; doi:10.1158/2159-8290.CD-25-0679)
Supplement: Supplementary Table S4 — PDO mutations [file cd-25-0679_supplementary_table_s4_suppst4.xlsx]

## Sheet: PDO_mutation_summary
Tumor_Sample_Barcode	Gene	Protein_Change	Variant_Classification	Variant_Type	cDNA_Change
C31M	APC	p.T1556fs*3	Frame_Shift_Ins	Biallelic loss of function	c.4660_4661insA
C31M	TCF7L2			Loss of heterozygosity
C31M	SOX9			Loss of heterozygosity
C31M	RNF43			Loss of heterozygosity
C31M	KRAS	p.G12D	missense	Gain of Funtion	c.35G>A
C31M	SMAD2			Loss of heterozygosity
C31M	SMAD4			Biallelic loss of function
C31M	TP53	p.G245S	missense	Biallelic loss of function	r.923G>A
C31M	FBXW7
PDO131	APC	p.P143L			c4298C>T
PDO131	KRAS	p.G12D		Gain of Funtion	c.35G>A
PDO131	TP53	p.R282W		Loss of function	c.844C>T
PDO131	FBXW7	p.R393Ter		Premature stop codon	c.1177C>T
CTAX91	APC	p.V1822D	missense		c.5465T>A
CTAX91	BRAF	p.V600E (p.Val640Glu)		Gain of Function	c.1799T>A
CTAX91	SOX10	p.V79E	missense		c.236T>A
CTAX91	RNF43	p.C471fs	frameshift	Loss of function	c.1410dupC
CTAX91	SMAD4	p.R361C	missense	Loss of function	c.1081C>T
CTAX91	TP53	p.P250fs	frameshift	Loss of function	c.750delC
CTAX91	FBXW7	p.V82L	missense		c.244G>T
CTAX127	APC	p.Arg348*		Premature stop codon	c.1042C>T
CTAX127	BRAF	p.V600E (p.Val640Glu)	missense	Gain of Function	c.1919T>A
CTAX127	SOX10	p.Val92fs	frameshift	Loss of function	c.274delG
CTAX127	RNF43	p.Gly659fs	frameshift	Loss of function	c.1976delG
CTAX127	RNF43	p.Asp442fs	frameshift	Loss of function	c.1322dupC
CTAX127	SMAD1	p.Pro219Ser	missense		c.655C>T
CTAX127	TP53	p.Arg273Cys	missense	Loss of function	c.817C>T
