# Supplementary material for: A Plastic EMP1+ to LGR5+ Cell State Conversion as a Bypass to KRASG12D Pharmacologic Inhibition in Metastatic Colorectal Cancer
Source: Cancer Discov. 2025 Oct 21;16(2):320–44. doi: 10.1158/2159-8290.CD-25-0679 (PMC12877754; doi:10.1158/2159-8290.CD-25-0679)
Supplement: Supplementary Table S5 — qRT-PCR probes [file cd-25-0679_supplementary_table_s5_suppst5.xlsx]

## Sheet: Mus Musculus
Gene	Strand	Probe
mLgr5	F	CATCAGGTCAATACCGGAGC
mLgr5	R	TAATGTGCGAGGCACCATTC
mSmoc2	F	CCCAAGCTCCCCTCAGAAG
mSmoc2	R	GCCACACACCTGGACACAT
mEmp1	F	TCCCTGTCCTACGGCAATGAAG
mEmp1	R	CTGGAACACGAAGACCACAAGG
mAnxa2	F	ATGTCTACTGTCCACGAAATCCT
mAnxa2	R	CGAAGTTGGTGTAGGGTTTGACT
mDusp6	F	ATAGATACGCTCAGACCCGTG
mDusp6	R	ATCAGCAGAAGCCGTTCGTT
mGFP	F	GAGCTGAAGGGCATCGACTTCAAG
mGFP	R	GGACTGGGTGCTCAGGTAGTGG
mTBP	F	AGAACAATCCAGACTAGCAGCA
mTBP	R	GGGAACTTCACATCACAGCTC

## Sheet: Homo Sapiens
Gene	Strand	Probe
hLGR5	F	TGGAGGAGTTACGTCTTGCG
hLGR5	R	AGAGCTTCTGTGGGTACGTG
hSMOC2	F	ACAGTCAGGTCCAGTGTCAC
hSMOC2	R	TTCATTTACGGAACCCGGGC
hASCL2	F	CATAACTTGAGCTGCTGGAGG
hASCL2	R	TGCTCGTGTCCAGATCTTGG
hEMP1	F	ATGCCAGTGAAGATGCCCTC
hEMP1	R	TAGATGGACACCCCCACAAG
hPLAUR	F	TGTAAGACCAACGGGGATTGC
hPLAUR	R	AGCCAGTCCGATAGCTCAGG
hLAMC2	F	GACAAACTGGTAATGGATTCCGC
hLAMC2	R	TTCTCTGTGCCGGTAAAAGCC
hDUSP6	F	GAAATGGCGATCAGCAAGACG
hDUSP6	R	CGACGACTCGTATAGCTCCTG
hB2M	F	GAGGCTATCCAGCGTACTCCA
hB2M	R	CGGCAGGCATACTCATCTTTT
